# Supplementary material for: Automated Learning of a Dense Manifold of Electronic States and Electronic Energy Transfer and Reactions in Singlet O Collisions with N2
Source: Research (Wash D C). 2026 Jan 14;9:0992. doi: 10.34133/research.0992 (PMC12799922; doi:10.34133/research.0992)
Supplement: Supplementary 1 — Figs. S1 to S10 Tables S1 to S13 [file research.0992.f1.zip]

Archive with 7 entries (7 files):
- 251016_N2O_1Ap_SI.pdf
- SI_Meng_1Ap_N2O.xyz
- SI_Meng_1Ap_N2O_ANT.inp
- SI_Meng_1Ap_N2O_CASPT2.inp
- SI_Meng_1Ap_N2O_CASSCF.inp
- SI_Meng_x.dat
- SI_Meng_y.dat
