# Supplementary material for: Automated Learning of a Dense Manifold of Electronic States and Electronic Energy Transfer and Reactions in Singlet O Collisions with N2
Source: Research (Wash D C). 2026 Jan 14;9:0992. doi: 10.34133/research.0992 (PMC12799922; doi:10.34133/research.0992)
Supplement: Supplementary 1 — Figs. S1 to S10 Tables S1 to S13 [file research.0992.f1.zip › SI_Meng_1Ap_N2O.xyz]

 3
 Angstrom
 O  0.00000  0.00000  .600
 O  0.00000  0.00000  -.600
 O  0.00000  3.50000 0
