# Supplementary material for: Automated Learning of a Dense Manifold of Electronic States and Electronic Energy Transfer and Reactions in Singlet O Collisions with N2
Source: Research (Wash D C). 2026 Jan 14;9:0992. doi: 10.34133/research.0992 (PMC12799922; doi:10.34133/research.0992)
Supplement: Supplementary 1 — Figs. S1 to S10 Tables S1 to S13 [file research.0992.f1.zip › SI_Meng_1Ap_N2O_ANT.inp]

$control
  potflag=18
  ranseed=1220800
  hstep0=0.05 eps=1.d-9
  BULSTOINTHACK
$end
$surface
  nsurfi=4 nsurf0=4 nsurft=13 methflag=8
 decay_function=4
 1.2 -2.0 6.0
$end
$atomdiatom
 ecol=2.0 vvad=0 jjad=0 rrad0=10.0 arrad=1 b_min=0 b_max=1.00
$end
$traject
  ntraj=10 tflag1=0
$end
$output
  outflag=4
  22 30 35 37
  maxprint nprint=400
$end
$termcon t_stime=1000
  termflag=3
  nbondbreak=3
  1 2 8.0
  1 3 8.0
  2 3 8.0
$end
$data
  nmol=1
# first AG
  natom=3 initx=4 initp=-1
  0 3
  N    14.0067400
  N    14.0067400
  O    15.994915
$end
