# Supplementary material for: Automated Learning of a Dense Manifold of Electronic States and Electronic Energy Transfer and Reactions in Singlet O Collisions with N2
Source: Research (Wash D C). 2026 Jan 14;9:0992. doi: 10.34133/research.0992 (PMC12799922; doi:10.34133/research.0992)
Supplement: Supplementary 1 — Figs. S1 to S10 Tables S1 to S13 [file research.0992.f1.zip › SI_Meng_1Ap_N2O_CASPT2.inp]

&SEWARD

>>COPY $CurrDir/$Project.JobIph $Project.JobIph

&CASPT2
Frozen= 0 0
XMulti= 13 1 2 3 4 5 6 7 8 9 10 11 12 13
IMAG= 0.1
IPEA= 0.35
MAXITER= 80
