# Supplementary material for: Automated Learning of a Dense Manifold of Electronic States and Electronic Energy Transfer and Reactions in Singlet O Collisions with N2
Source: Research (Wash D C). 2026 Jan 14;9:0992. doi: 10.34133/research.0992 (PMC12799922; doi:10.34133/research.0992)
Supplement: Supplementary 1 — Figs. S1 to S10 Tables S1 to S13 [file research.0992.f1.zip › SI_Meng_1Ap_N2O_CASSCF.inp]

&GATEWAY
  Coord=$1Ap_N2O.xyz
  Basis=cc-pVTZ
  Group=X
 
&SEWARD

>>> COPY \$CurrDir/guess.JobIph JOBOLD

&RASSCF
CIRestart
JobIph
Spin=1
Symmetry=1
CIRoot= 13 13 1
Inactive=5 0 
Ras2=10 3
Nactel=12  

>>> COPY \$WorkDir/\$Project.JobIph \$CurrDir/\$Project.JobIph
