# Supplementary material for: Automated Learning of a Dense Manifold of Electronic States and Electronic Energy Transfer and Reactions in Singlet O Collisions with N2
Source: Research (Wash D C). 2026 Jan 14;9:0992. doi: 10.34133/research.0992 (PMC12799922; doi:10.34133/research.0992)
Supplement: Supplementary 1 — Figs. S1 to S10 Tables S1 to S13 [file research.0992.f1.zip › SI_Meng_x.dat]

1.0 1.118034 1.118034
1.0 1.208305 1.208305
1.0 1.3 1.3
1.0 1.392839 1.392839
1.0 1.486607 1.486607
1.0 1.581139 1.581139
1.0 1.676305 1.676305
1.0 1.772005 1.772005
1.0 1.868154 1.868154
1.0 1.964688 1.964688
1.0 2.061553 2.061553
1.0 2.158703 2.158703
1.0 2.256103 2.256103
1.0 2.35372 2.35372
1.0 2.45153 2.45153
1.0 2.54951 2.54951
1.0 2.64764 2.64764
1.0 2.745906 2.745906
1.0 2.844293 2.844293
1.0 2.942788 2.942788
1.0 3.041381 3.041381
1.0 3.140064 3.140064
1.0 3.238827 3.238827
1.0 3.337664 3.337664
1.0 3.436568 3.436568
1.0 3.535534 3.535534
1.0 3.634556 3.634556
1.0 3.733631 3.733631
1.0 3.832754 3.832754
1.0 3.931921 3.931921
1.0 4.031129 4.031129
1.1 1.054751 1.054751
1.1 1.141271 1.141271
1.1 1.320038 1.320038
1.1 1.411559 1.411559
1.1 1.504161 1.504161
1.1 1.597655 1.597655
1.1 1.691892 1.691892
1.1 1.786757 1.786757
1.1 1.882153 1.882153
1.1 1.978004 1.978004
1.1 2.074247 2.074247
1.1 2.267708 2.267708
1.1 2.364847 2.364847
1.1 2.462214 2.462214
1.1 2.559785 2.559785
1.1 2.657536 2.657536
1.1 2.755449 2.755449
1.1 2.853507 2.853507
1.1 2.951694 2.951694
1.1 3.05 3.05
1.2 1.16619 1.16619
1.2 1.252996 1.252996
1.2 1.341641 1.341641
1.2 1.523155 1.523155
1.2 1.615549 1.615549
1.2 1.708801 1.708801
1.2 1.802776 1.802776
1.2 1.897367 1.897367
1.2 1.992486 1.992486
1.2 2.088061 2.088061
1.2 2.184033 2.184033
1.2 2.280351 2.280351
1.2 2.376973 2.376973
1.2 2.473863 2.473863
1.2 2.570992 2.570992
1.2 2.668333 2.668333
1.2 2.765863 2.765863
1.2 2.863564 2.863564
1.2 2.961419 2.961419
1.2 3.059412 3.059412
1.2 3.157531 3.157531
1.2 3.255764 3.255764
1.2 3.354102 3.354102
1.2 3.452535 3.452535
1.2 3.551056 3.551056
1.2 3.649658 3.649658
1.2 3.748333 3.748333
1.2 3.847077 3.847077
1.2 3.945884 3.945884
1.2 4.04475 4.04475
1.3 1.192686 1.192686
1.3 1.277693 1.277693
1.3 1.364734 1.364734
1.3 1.453444 1.453444
1.3 1.543535 1.543535
1.3 1.634778 1.634778
1.3 1.726992 1.726992
1.3 1.820027 1.820027
1.3 1.913766 1.913766
1.3 2.008109 2.008109
1.3 2.102974 2.102974
1.3 2.198295 2.198295
1.3 2.294014 2.294014
1.3 2.390084 2.390084
1.3 2.486463 2.486463
1.3 2.583118 2.583118
1.3 2.680019 2.680019
1.3 2.777139 2.777139
1.3 2.874456 2.874456
1.3 2.971952 2.971952
1.3 3.069609 3.069609
1.3 3.167412 3.167412
1.3 3.265348 3.265348
1.3 3.363406 3.363406
1.3 3.461575 3.461575
1.3 3.559846 3.559846
1.3 3.65821 3.65821
1.3 3.756661 3.756661
1.3 3.855191 3.855191
1.3 3.953796 3.953796
1.3 4.052468 4.052468
1.4 1.220656 1.220656
1.4 1.30384 1.30384
1.4 1.389244 1.389244
1.4 1.476482 1.476482
1.4 1.565248 1.565248
1.4 1.655295 1.655295
1.4 1.746425 1.746425
1.4 1.838478 1.838478
1.4 1.931321 1.931321
1.4 2.024846 2.024846
1.4 2.118962 2.118962
1.4 2.213594 2.213594
1.4 2.308679 2.308679
1.4 2.404163 2.404163
1.4 2.5 2.5
1.4 2.596151 2.596151
1.4 2.692582 2.692582
1.4 2.789265 2.789265
1.4 2.886174 2.886174
1.4 2.983287 2.983287
1.4 3.080584 3.080584
1.4 3.17805 3.17805
1.4 3.275668 3.275668
1.4 3.373426 3.373426
1.4 3.471311 3.471311
1.4 3.569314 3.569314
1.4 3.667424 3.667424
1.4 3.765634 3.765634
1.4 3.863936 3.863936
1.4 3.962323 3.962323
1.4 4.060788 4.060788
1.5 1.171537 1.171537
1.5 1.25 1.25
1.5 1.331353 1.331353
1.5 1.415097 1.415097
1.5 1.500833 1.500833
1.5 1.588238 1.588238
1.5 1.677051 1.677051
1.5 1.76706 1.76706
1.5 1.85809 1.85809
1.5 1.95 1.95
1.5 2.04267 2.04267
1.5 2.136001 2.136001
1.5 2.22991 2.22991
1.5 2.324328 2.324328
1.5 2.419194 2.419194
1.5 2.514458 2.514458
1.5 2.610077 2.610077
1.5 2.706012 2.706012
1.5 2.802231 2.802231
1.5 2.898707 2.898707
1.5 2.995413 2.995413
1.5 3.092329 3.092329
1.5 3.189436 3.189436
1.5 3.286716 3.286716
1.5 3.384154 3.384154
1.5 3.481738 3.481738
1.5 3.579455 3.579455
1.5 3.677295 3.677295
1.5 3.775248 3.775248
1.5 3.873306 3.873306
1.5 3.971461 3.971461
1.5 4.069705 4.069705
1.6 1.280625 1.280625
1.6 1.360147 1.360147
1.6 1.442221 1.442221
1.6 1.526434 1.526434
1.6 1.612452 1.612452
1.6 1.7 1.7
1.6 1.788854 1.788854
1.6 1.878829 1.878829
1.6 1.969772 1.969772
1.6 2.061553 2.061553
1.6 2.154066 2.154066
1.6 2.247221 2.247221
1.6 2.34094 2.34094
1.6 3.008322 3.008322
1.6 3.104835 3.104835
1.6 3.201562 3.201562
1.6 3.298485 3.298485
1.6 3.395585 3.395585
1.6 3.49285 3.49285
1.6 3.590265 3.590265
1.6 3.687818 3.687818
1.6 3.785499 3.785499
1.6 3.883298 3.883298
1.6 3.981206 3.981206
1.6 4.079216 4.079216
1.7 1.31244 1.31244
1.7 1.390144 1.390144
1.7 1.470544 1.470544
1.7 1.553222 1.553222
1.7 1.637834 1.637834
1.7 1.724094 1.724094
1.7 1.811767 1.811767
1.7 1.900658 1.900658
1.7 1.990603 1.990603
1.7 2.081466 2.081466
1.7 2.173131 2.173131
1.7 2.265502 2.265502
1.7 2.358495 2.358495
1.7 2.45204 2.45204
1.7 2.546075 2.546075
1.7 2.640549 2.640549
1.7 2.735416 2.735416
1.7 2.830636 2.830636
1.7 2.926175 2.926175
1.7 3.022003 3.022003
1.7 3.118092 3.118092
1.7 3.214421 3.214421
1.7 3.310967 3.310967
1.7 3.407712 3.407712
1.7 3.50464 3.50464
1.7 3.601736 3.601736
1.7 3.698986 3.698986
1.7 3.79638 3.79638
1.7 3.893905 3.893905
1.7 3.991554 3.991554
1.7 4.089315 4.089315
1.8 1.345362 1.345362
1.8 1.421267 1.421267
1.8 1.5 1.5
1.8 1.581139 1.581139
1.8 1.664332 1.664332
1.8 1.749286 1.749286
1.8 1.835756 1.835756
1.8 1.923538 1.923538
1.8 2.012461 2.012461
1.8 2.10238 2.10238
1.8 2.193171 2.193171
1.8 2.284732 2.284732
1.8 2.376973 2.376973
1.8 2.469818 2.469818
1.8 2.563201 2.563201
1.8 2.657066 2.657066
1.8 2.751363 2.751363
1.8 2.84605 2.84605
1.8 2.941088 2.941088
1.8 3.036445 3.036445
1.8 3.132092 3.132092
1.8 3.228002 3.228002
1.8 3.324154 3.324154
1.8 3.420526 3.420526
1.8 3.517101 3.517101
1.8 3.613862 3.613862
1.8 3.710795 3.710795
1.8 3.807887 3.807887
1.8 3.905125 3.905125
1.8 4.002499 4.002499
1.8 4.1 4.1
1.9 1.379311 1.379311
1.9 1.453444 1.453444
1.9 1.530523 1.530523
1.9 1.610124 1.610124
1.9 1.691892 1.691892
1.9 1.775528 1.775528
1.9 1.860779 1.860779
1.9 1.947434 1.947434
1.9 2.035313 2.035313
1.9 2.124265 2.124265
1.9 2.214159 2.214159
1.9 2.304886 2.304886
1.9 2.396351 2.396351
1.9 2.488473 2.488473
1.9 2.581182 2.581182
1.9 2.674416 2.674416
1.9 2.768122 2.768122
1.9 2.862254 2.862254
1.9 2.956772 2.956772
1.9 3.051639 3.051639
1.9 3.146824 3.146824
1.9 3.242299 3.242299
1.9 3.338038 3.338038
1.9 3.434021 3.434021
1.9 3.530227 3.530227
1.9 3.626638 3.626638
1.9 3.723238 3.723238
1.9 3.820013 3.820013
1.9 3.91695 3.91695
1.9 4.014038 4.014038
1.9 4.111265 4.111265
2.0 1.414214 1.414214
2.0 1.486607 1.486607
2.0 1.56205 1.56205
2.0 1.640122 1.640122
2.0 1.720465 1.720465
2.0 1.802776 1.802776
2.0 1.886796 1.886796
2.0 1.972308 1.972308
2.0 2.059126 2.059126
2.0 2.147091 2.147091
2.0 2.236068 2.236068
2.0 2.325941 2.325941
2.0 2.416609 2.416609
2.0 2.507987 2.507987
2.0 2.6 2.6
2.0 2.692582 2.692582
2.0 2.785678 2.785678
2.0 2.879236 2.879236
2.0 2.973214 2.973214
2.0 3.067572 3.067572
2.0 3.162278 3.162278
2.0 3.257299 3.257299
2.0 3.352611 3.352611
2.0 3.448188 3.448188
2.0 3.544009 3.544009
2.0 3.640055 3.640055
2.0 3.736308 3.736308
2.0 3.832754 3.832754
2.0 3.929377 3.929377
2.0 4.026164 4.026164
2.0 4.123106 4.123106
2.1 1.45 1.45
2.1 1.520691 1.520691
2.1 1.594522 1.594522
2.1 1.671077 1.671077
2.1 1.75 1.75
2.1 1.830983 1.830983
2.1 1.913766 1.913766
2.1 1.998124 1.998124
2.1 2.083867 2.083867
2.1 2.170829 2.170829
2.1 2.258871 2.258871
2.1 2.347871 2.347871
2.1 2.437724 2.437724
2.1 2.528339 2.528339
2.1 2.619637 2.619637
2.1 2.711549 2.711549
2.1 2.804015 2.804015
2.1 2.896981 2.896981
2.1 2.990401 2.990401
2.1 3.084234 3.084234
2.1 3.178443 3.178443
2.1 3.272996 3.272996
2.1 3.367863 3.367863
2.1 3.463019 3.463019
2.1 3.558441 3.558441
2.1 3.654107 3.654107
2.1 3.75 3.75
2.1 3.846102 3.846102
2.1 3.942398 3.942398
2.1 4.038874 4.038874
2.1 4.135517 4.135517
2.2 1.421267 1.421267
2.2 1.486607 1.486607
2.2 1.555635 1.555635
2.2 1.627882 1.627882
2.2 1.702939 1.702939
2.2 1.780449 1.780449
2.2 1.860108 1.860108
2.2 1.941649 1.941649
2.2 2.024846 2.024846
2.2 2.109502 2.109502
2.2 2.19545 2.19545
2.2 2.282542 2.282542
2.2 2.370654 2.370654
2.2 2.459675 2.459675
2.2 2.54951 2.54951
2.2 2.640076 2.640076
2.2 2.7313 2.7313
2.2 2.823119 2.823119
2.2 2.915476 2.915476
2.2 3.008322 3.008322
2.2 3.101612 3.101612
2.2 3.195309 3.195309
2.2 3.289377 3.289377
2.2 3.383785 3.383785
2.2 3.478505 3.478505
2.2 3.573514 3.573514
2.2 3.668787 3.668787
2.2 3.764306 3.764306
2.2 3.860052 3.860052
2.2 3.956008 3.956008
2.2 4.05216 4.05216
2.2 4.148494 4.148494
2.3 1.523975 1.523975
2.3 1.591383 1.591383
2.3 1.662077 1.662077
2.3 1.735655 1.735655
2.3 1.811767 1.811767
2.3 1.890106 1.890106
2.3 1.970406 1.970406
2.3 2.052438 2.052438
2.3 2.136001 2.136001
2.3 2.220923 2.220923
2.3 2.307054 2.307054
2.3 2.394264 2.394264
2.3 2.482438 2.482438
2.3 2.571478 2.571478
2.3 2.661297 2.661297
2.3 2.751818 2.751818
2.3 2.842974 2.842974
2.3 2.934706 2.934706
2.3 3.026962 3.026962
2.3 3.119695 3.119695
2.3 3.212865 3.212865
2.3 3.306433 3.306433
2.3 3.400368 3.400368
2.3 3.494639 3.494639
2.3 3.58922 3.58922
2.3 3.684087 3.684087
2.3 3.779219 3.779219
2.3 3.874597 3.874597
2.3 3.970202 3.970202
2.3 4.066018 4.066018
2.3 4.162031 4.162031
2.4 1.56205 1.56205
2.4 1.627882 1.627882
2.4 1.697056 1.697056
2.4 1.769181 1.769181
2.4 1.843909 1.843909
2.4 1.920937 1.920937
2.4 2.0 2.0
2.4 2.080865 2.080865
2.4 2.163331 2.163331
2.4 2.247221 2.247221
2.4 2.332381 2.332381
2.4 2.418677 2.418677
2.4 2.505993 2.505993
2.4 2.594224 2.594224
2.4 2.683282 2.683282
2.4 2.773085 2.773085
2.4 2.863564 2.863564
2.4 2.954657 2.954657
2.4 3.046309 3.046309
2.4 3.138471 3.138471
2.4 3.231099 3.231099
2.4 3.324154 3.324154
2.4 3.417601 3.417601
2.4 3.51141 3.51141
2.4 3.605551 3.605551
2.4 3.7 3.7
2.4 3.794733 3.794733
2.4 3.88973 3.88973
2.4 3.984972 3.984972
2.4 4.080441 4.080441
2.4 4.176123 4.176123
2.5 1.600781 1.600781
2.5 1.665083 1.665083
2.5 1.732772 1.732772
2.5 1.803469 1.803469
2.5 1.876832 1.876832
2.5 1.952562 1.952562
2.5 2.030394 2.030394
2.5 2.110095 2.110095
2.5 2.191461 2.191461
2.5 2.274313 2.274313
2.5 2.358495 2.358495
2.5 2.44387 2.44387
2.5 2.530316 2.530316
2.5 2.617728 2.617728
2.5 2.706012 2.706012
2.5 2.795085 2.795085
2.5 2.884874 2.884874
2.5 2.975315 2.975315
2.5 3.06635 3.06635
2.5 3.157927 3.157927
2.5 3.25 3.25
2.5 3.342529 3.342529
2.5 3.435477 3.435477
2.5 3.52881 3.52881
2.5 3.622499 3.622499
2.5 3.716517 3.716517
2.5 3.81084 3.81084
2.5 3.905445 3.905445
2.5 4.000312 4.000312
2.5 4.095424 4.095424
2.5 4.190764 4.190764
2.6 1.640122 1.640122
2.6 1.702939 1.702939
2.6 1.769181 1.769181
2.6 1.838478 1.838478
2.6 1.910497 1.910497
2.6 2.061553 2.061553
2.6 2.140093 2.140093
2.6 2.22036 2.22036
2.6 2.302173 2.302173
2.6 2.385372 2.385372
2.6 2.469818 2.469818
2.6 2.555386 2.555386
2.6 2.641969 2.641969
2.6 2.729469 2.729469
2.6 2.817801 2.817801
2.6 2.906888 2.906888
2.6 2.996665 2.996665
2.6 3.08707 3.08707
2.6 3.17805 3.17805
2.6 3.269557 3.269557
2.6 3.361547 3.361547
2.6 3.453983 3.453983
2.6 3.54683 3.54683
2.6 3.640055 3.640055
2.6 3.733631 3.733631
2.6 3.827532 3.827532
2.6 3.921734 3.921734
2.6 4.016217 4.016217
2.6 4.110961 4.110961
2.6 4.205948 4.205948
2.7 1.68003 1.68003
2.7 1.741407 1.741407
2.7 1.806239 1.806239
2.7 1.944865 1.944865
2.7 2.093442 2.093442
2.7 2.170829 2.170829
2.7 2.25 2.25
2.7 2.330772 2.330772
2.7 2.412986 2.412986
2.7 2.496498 2.496498
2.7 2.581182 2.581182
2.7 2.666927 2.666927
2.7 2.753634 2.753634
2.7 2.841215 2.841215
2.7 2.92959 2.92959
2.7 3.018692 3.018692
2.7 3.108456 3.108456
2.7 3.198828 3.198828
2.7 3.289757 3.289757
2.7 3.381198 3.381198
2.7 3.473111 3.473111
2.7 3.565459 3.565459
2.7 3.65821 3.65821
2.7 3.751333 3.751333
2.7 3.844802 3.844802
2.7 3.938591 3.938591
2.7 4.032679 4.032679
2.7 4.127045 4.127045
2.7 4.22167 4.22167
2.8 1.720465 1.720465
2.8 1.780449 1.780449
2.8 1.843909 1.843909
2.8 1.910497 1.910497
2.8 1.979899 1.979899
2.8 2.051828 2.051828
2.8 2.126029 2.126029
2.8 2.202272 2.202272
2.8 2.280351 2.280351
2.8 2.360085 2.360085
2.8 2.441311 2.441311
2.8 2.523886 2.523886
2.8 2.607681 2.607681
2.8 2.692582 2.692582
2.8 2.778489 2.778489
2.8 2.86531 2.86531
2.8 2.952965 2.952965
2.8 3.041381 3.041381
2.8 3.130495 3.130495
2.8 3.220248 3.220248
2.8 3.310589 3.310589
2.8 3.769615 3.769615
2.8 3.862642 3.862642
2.8 3.956008 3.956008
2.8 4.049691 4.049691
2.8 4.14367 4.14367
2.8 4.237924 4.237924
2.9 1.761391 1.761391
2.9 1.820027 1.820027
2.9 1.882153 1.882153
2.9 1.947434 1.947434
2.9 2.015564 2.015564
2.9 2.086265 2.086265
2.9 2.159282 2.159282
2.9 2.23439 2.23439
2.9 2.311385 2.311385
2.9 2.390084 2.390084
2.9 2.470324 2.470324
2.9 2.55196 2.55196
2.9 2.634862 2.634862
2.9 2.718915 2.718915
2.9 2.804015 2.804015
2.9 2.890069 2.890069
2.9 2.976995 2.976995
2.9 3.064719 3.064719
2.9 3.153173 3.153173
2.9 3.242299 3.242299
2.9 3.332041 3.332041
2.9 3.422353 3.422353
2.9 3.513189 3.513189
2.9 3.604511 3.604511
2.9 3.696282 3.696282
2.9 3.788469 3.788469
2.9 3.881044 3.881044
2.9 3.973978 3.973978
2.9 4.067247 4.067247
2.9 4.160829 4.160829
2.9 4.254703 4.254703
3.0 1.749286 1.749286
3.0 1.802776 1.802776
3.0 1.860108 1.860108
3.0 1.920937 1.920937
3.0 1.984943 1.984943
3.0 2.051828 2.051828
3.0 2.12132 2.12132
3.0 2.193171 2.193171
3.0 2.267157 2.267157
3.0 2.343075 2.343075
3.0 2.420744 2.420744
3.0 2.5 2.5
3.0 2.580698 2.580698
3.0 2.662705 2.662705
3.0 2.745906 2.745906
3.0 2.830194 2.830194
3.0 2.915476 2.915476
3.0 3.001666 3.001666
3.0 3.088689 3.088689
3.0 3.176476 3.176476
3.0 3.264966 3.264966
3.0 3.354102 3.354102
3.0 3.443835 3.443835
3.0 3.534119 3.534119
3.0 3.624914 3.624914
3.0 3.716181 3.716181
3.0 3.807887 3.807887
3.0 3.9 3.9
3.0 3.992493 3.992493
3.0 4.08534 4.08534
3.0 4.178516 4.178516
3.0 4.272002 4.272002
3.1 1.792345 1.792345
3.1 1.844587 1.844587
3.1 1.900658 1.900658
3.1 1.96023 1.96023
3.1 2.022993 2.022993
3.1 2.08866 2.08866
3.1 2.156965 2.156965
3.1 2.227667 2.227667
3.1 2.300543 2.300543
3.1 2.375395 2.375395
3.1 2.45204 2.45204
3.1 2.530316 2.530316
3.1 2.610077 2.610077
3.1 2.691189 2.691189
3.1 2.773536 2.773536
3.1 2.857009 2.857009
3.1 2.941513 2.941513
3.1 3.026962 3.026962
3.1 3.113278 3.113278
3.1 3.200391 3.200391
3.1 3.288237 3.288237
3.1 3.376759 3.376759
3.1 3.465905 3.465905
3.1 3.555629 3.555629
3.1 3.645888 3.645888
3.1 3.736643 3.736643
3.1 3.827858 3.827858
3.1 3.919503 3.919503
3.1 4.011546 4.011546
3.1 4.103962 4.103962
3.1 4.196725 4.196725
3.1 4.289814 4.289814
3.2 1.835756 1.835756
3.2 1.886796 1.886796
3.2 1.941649 1.941649
3.2 2.0 2.0
3.2 2.061553 2.061553
3.2 2.126029 2.126029
3.2 2.193171 2.193171
3.2 2.262742 2.262742
3.2 2.334524 2.334524
3.2 2.408319 2.408319
3.2 2.483948 2.483948
3.2 2.56125 2.56125
3.2 2.640076 2.640076
3.2 2.720294 2.720294
3.2 2.801785 2.801785
3.2 2.884441 2.884441
3.2 2.968164 2.968164
3.2 3.052868 3.052868
3.2 3.138471 3.138471
3.2 3.224903 3.224903
3.2 3.312099 3.312099
3.2 3.4 3.4
3.2 3.488553 3.488553
3.2 3.577709 3.577709
3.2 3.667424 3.667424
3.2 3.757659 3.757659
3.2 3.848376 3.848376
3.2 3.939543 3.939543
3.2 4.031129 4.031129
3.2 4.123106 4.123106
3.2 4.215448 4.215448
3.2 4.308132 4.308132
3.3 1.879495 1.879495
3.3 1.929378 1.929378
3.3 1.983053 1.983053
3.3 2.040221 2.040221
3.3 2.100595 2.100595
3.3 2.163909 2.163909
3.3 2.22991 2.22991
3.3 2.298369 2.298369
3.3 2.369072 2.369072
3.3 2.441823 2.441823
3.3 2.516446 2.516446
3.3 2.592778 2.592778
3.3 2.670674 2.670674
3.3 2.75 2.75
3.3 2.830636 2.830636
3.3 2.912473 2.912473
3.3 2.995413 2.995413
3.3 3.079367 3.079367
3.3 3.164253 3.164253
3.3 3.25 3.25
3.3 3.33654 3.33654
3.3 3.423814 3.423814
3.3 3.511766 3.511766
3.3 3.600347 3.600347
3.3 3.689512 3.689512
3.3 3.779219 3.779219
3.3 3.869431 3.869431
3.3 3.960114 3.960114
3.3 4.051234 4.051234
3.3 4.142765 4.142765
3.3 4.234678 4.234678
3.3 4.32695 4.32695
3.4 1.923538 1.923538
3.4 1.972308 1.972308
3.4 2.024846 2.024846
3.4 2.080865 2.080865
3.4 2.140093 2.140093
3.4 2.202272 2.202272
3.4 2.267157 2.267157
3.4 2.334524 2.334524
3.4 2.404163 2.404163
3.4 2.475884 2.475884
3.4 2.54951 2.54951
3.4 2.624881 2.624881
3.4 2.701851 2.701851
3.4 2.780288 2.780288
3.4 2.86007 2.86007
3.4 2.941088 2.941088
3.4 3.023243 3.023243
3.4 3.106445 3.106445
3.4 3.190611 3.190611
3.4 3.275668 3.275668
3.4 3.361547 3.361547
3.4 3.448188 3.448188
3.4 3.535534 3.535534
3.4 3.623534 3.623534
3.4 3.712142 3.712142
3.4 3.801316 3.801316
3.4 3.891015 3.891015
3.4 3.981206 3.981206
3.4 4.071855 4.071855
3.4 4.162932 4.162932
3.4 4.254409 4.254409
3.4 4.346263 4.346263
3.5 1.967867 1.967867
3.5 2.015564 2.015564
3.5 2.067003 2.067003
3.5 2.12191 2.12191
3.5 2.180023 2.180023
3.5 2.241093 2.241093
3.5 2.304886 2.304886
3.5 2.371181 2.371181
3.5 2.439775 2.439775
3.5 2.510478 2.510478
3.5 2.583118 2.583118
3.5 2.657536 2.657536
3.5 2.733587 2.733587
3.5 2.811139 2.811139
3.5 2.890069 2.890069
3.5 2.970269 2.970269
3.5 3.051639 3.051639
3.5 3.134087 3.134087
3.5 3.21753 3.21753
3.5 3.301893 3.301893
3.5 3.387108 3.387108
3.5 3.473111 3.473111
3.5 3.559846 3.559846
3.5 3.647259 3.647259
3.5 3.735305 3.735305
3.5 3.823938 3.823938
3.5 3.913119 3.913119
3.5 4.002812 4.002812
3.5 4.092982 4.092982
3.5 4.183599 4.183599
3.5 4.274634 4.274634
3.5 4.366062 4.366062
3.6 2.012461 2.012461
3.6 2.059126 2.059126
3.6 2.109502 2.109502
3.6 2.163331 2.163331
3.6 2.22036 2.22036
3.6 2.280351 2.280351
3.6 2.343075 2.343075
3.6 2.408319 2.408319
3.6 2.475884 2.475884
3.6 2.545584 2.545584
3.6 2.61725 2.61725
3.6 2.690725 2.690725
3.6 2.765863 2.765863
3.6 2.842534 2.842534
3.6 2.920616 2.920616
3.6 3.0 3.0
3.6 3.080584 3.080584
3.6 3.162278 3.162278
3.6 3.244996 3.244996
3.6 3.328663 3.328663
3.6 3.41321 3.41321
3.6 3.498571 3.498571
3.6 3.58469 3.58469
3.6 3.671512 3.671512
3.6 3.758989 3.758989
3.6 3.847077 3.847077
3.6 3.935734 3.935734
3.6 4.024922 4.024922
3.6 4.114608 4.114608
3.6 4.204759 4.204759
3.6 4.295346 4.295346
3.6 4.386342 4.386342
3.7 2.102974 2.102974
3.7 2.152324 2.152324
3.7 2.205108 2.205108
3.7 2.261084 2.261084
3.7 2.320022 2.320022
3.7 2.381701 2.381701
3.7 2.445915 2.445915
3.7 2.512469 2.512469
3.7 2.581182 2.581182
3.7 2.651886 2.651886
3.7 2.724427 2.724427
3.7 2.79866 2.79866
3.7 2.874456 2.874456
3.7 2.951694 2.951694
3.7 3.030264 3.030264
3.7 3.110064 3.110064
3.7 3.191003 3.191003
3.7 3.272996 3.272996
3.7 3.355965 3.355965
3.7 3.43984 3.43984
3.7 3.524557 3.524557
3.7 3.610055 3.610055
3.7 3.696282 3.696282
3.7 3.783186 3.783186
3.7 3.870723 3.870723
3.7 3.958851 3.958851
3.7 4.04753 4.04753
3.7 4.136726 4.136726
3.7 4.226405 4.226405
3.7 4.316538 4.316538
3.7 4.407097 4.407097
3.8 2.10238 2.10238
3.8 2.147091 2.147091
3.8 2.19545 2.19545
3.8 2.247221 2.247221
3.8 2.302173 2.302173
3.8 2.360085 2.360085
3.8 2.420744 2.420744
3.8 2.483948 2.483948
3.8 2.54951 2.54951
3.8 2.61725 2.61725
3.8 2.687006 2.687006
3.8 2.758623 2.758623
3.8 2.83196 2.83196
3.8 2.906888 2.906888
3.8 2.983287 2.983287
3.8 3.061046 3.061046
3.8 3.140064 3.140064
3.8 3.220248 3.220248
3.8 3.301515 3.301515
3.8 3.383785 3.383785
3.8 3.466987 3.466987
3.8 3.551056 3.551056
3.8 3.635932 3.635932
3.8 3.721559 3.721559
3.8 3.807887 3.807887
3.8 3.894868 3.894868
3.8 3.982462 3.982462
3.8 4.070626 4.070626
3.8 4.159327 4.159327
3.8 4.248529 4.248529
3.8 4.338202 4.338202
3.8 4.428318 4.428318
3.9 2.147673 2.147673
3.9 2.191461 2.191461
3.9 2.238861 2.238861
3.9 2.289651 2.289651
3.9 2.343608 2.343608
3.9 2.400521 2.400521
3.9 2.460183 2.460183
3.9 2.5224 2.5224
3.9 2.586987 2.586987
3.9 2.653771 2.653771
3.9 2.722591 2.722591
3.9 2.793296 2.793296
3.9 2.865746 2.865746
3.9 2.939813 2.939813
3.9 3.015377 3.015377
3.9 3.092329 3.092329
3.9 3.170568 3.170568
3.9 3.25 3.25
3.9 3.33054 3.33054
3.9 3.412111 3.412111
3.9 3.494639 3.494639
3.9 3.578058 3.578058
3.9 3.662308 3.662308
3.9 3.747332 3.747332
3.9 3.83308 3.83308
3.9 3.919503 3.919503
3.9 4.006557 4.006557
3.9 4.094203 4.094203
3.9 4.182404 4.182404
3.9 4.271124 4.271124
3.9 4.360333 4.360333
3.9 4.45 4.45
4.0 2.236068 2.236068
4.0 2.282542 2.282542
4.0 2.332381 2.332381
4.0 2.385372 2.385372
4.0 2.441311 2.441311
4.0 2.5 2.5
4.0 2.56125 2.56125
4.0 2.624881 2.624881
4.0 2.690725 2.690725
4.0 2.758623 2.758623
4.0 2.828427 2.828427
4.0 2.9 2.9
4.0 2.973214 2.973214
4.0 3.04795 3.04795
4.0 3.1241 3.1241
4.0 3.201562 3.201562
4.0 3.280244 3.280244
4.0 3.36006 3.36006
4.0 3.44093 3.44093
4.0 3.522783 3.522783
4.0 3.605551 3.605551
4.0 3.689173 3.689173
4.0 3.773592 3.773592
4.0 3.858756 3.858756
4.0 3.944617 3.944617
4.0 4.031129 4.031129
4.0 4.118252 4.118252
4.0 4.205948 4.205948
4.0 4.294182 4.294182
4.0 4.382921 4.382921
4.0 4.472136 4.472136
2.0 1.00005 1.00005
2.0 1.0002 1.0002
2.0 1.00045 1.00045
2.0 1.0008 1.0008
2.0 1.001249 1.001249
2.0 1.004988 1.004988
2.0 1.019804 1.019804
2.0 1.044031 1.044031
2.0 1.077033 1.077033
2.0 1.118034 1.118034
2.0 1.16619 1.16619
2.0 1.220656 1.220656
2.0 1.280625 1.280625
2.0 1.345362 1.345362
2.1 1.05019 1.05019
2.1 1.050428 1.050428
2.1 1.050762 1.050762
2.1 1.05119 1.05119
2.1 1.054751 1.054751
2.1 1.068878 1.068878
2.1 1.092016 1.092016
2.1 1.12361 1.12361
2.1 1.16297 1.16297
2.1 1.209339 1.209339
2.1 1.261943 1.261943
2.1 1.320038 1.320038
2.1 1.382932 1.382932
2.2 1.101136 1.101136
2.2 1.104536 1.104536
2.2 1.118034 1.118034
2.2 1.140175 1.140175
2.2 1.17047 1.17047
2.2 1.208305 1.208305
2.2 1.252996 1.252996
2.2 1.30384 1.30384
2.2 1.360147 1.360147
2.3 1.151086 1.151086
2.3 1.15434 1.15434
2.3 1.167262 1.167262
2.3 1.188486 1.188486
2.3 1.21758 1.21758
2.3 1.253994 1.253994
2.3 1.297112 1.297112
2.3 1.346291 1.346291
2.3 1.400893 1.400893
2.3 1.460308 1.460308
2.4 1.201041 1.201041
2.4 1.204159 1.204159
2.4 1.216553 1.216553
2.4 1.236932 1.236932
2.4 1.264911 1.264911
2.4 1.3 1.3
2.4 1.341641 1.341641
2.4 1.389244 1.389244
2.4 1.442221 1.442221
2.4 1.5 1.5
2.6 1.300038 1.300038
2.6 1.300154 1.300154
2.6 1.300346 1.300346
2.6 1.300615 1.300615
2.6 1.300961 1.300961
2.6 1.30384 1.30384
2.6 1.315295 1.315295
2.6 1.334166 1.334166
2.6 1.360147 1.360147
2.6 1.392839 1.392839
2.6 1.431782 1.431782
2.6 1.476482 1.476482
2.6 1.526434 1.526434
2.6 1.581139 1.581139
2.7 1.350037 1.350037
2.7 1.350148 1.350148
2.7 1.350333 1.350333
2.7 1.350592 1.350592
2.7 1.350926 1.350926
2.7 1.353699 1.353699
2.7 1.364734 1.364734
2.7 1.382932 1.382932
2.7 1.408013 1.408013
2.7 1.439618 1.439618
2.7 1.477329 1.477329
2.7 1.520691 1.520691
2.7 1.569235 1.569235
2.7 1.622498 1.622498
2.8 1.400571 1.400571
2.8 1.400893 1.400893
2.8 1.403567 1.403567
2.8 1.414214 1.414214
2.8 1.431782 1.431782
2.8 1.456022 1.456022
2.8 1.486607 1.486607
2.8 1.523155 1.523155
2.8 1.565248 1.565248
2.8 1.612452 1.612452
2.8 1.664332 1.664332
2.9 1.453444 1.453444
2.9 1.463728 1.463728
2.9 1.480709 1.480709
2.9 1.504161 1.504161
2.9 1.533786 1.533786
2.9 1.569235 1.569235
2.9 1.610124 1.610124
2.9 1.65605 1.65605
2.9 1.706605 1.706605
3.0 1.500033 1.500033
3.0 1.500133 1.500133
3.0 1.5003 1.5003
3.0 1.500533 1.500533
3.0 1.500833 1.500833
3.0 1.50333 1.50333
3.0 1.513275 1.513275
3.0 1.529706 1.529706
3.0 1.552417 1.552417
3.0 1.581139 1.581139
3.0 1.615549 1.615549
3.0 1.655295 1.655295
3.0 1.7 1.7
3.0 1.749286 1.749286
3.1 1.550032 1.550032
3.1 1.550129 1.550129
3.1 1.55029 1.55029
3.1 1.550516 1.550516
3.1 1.550806 1.550806
3.1 1.553222 1.553222
3.1 1.56285 1.56285
3.1 1.578765 1.578765
3.1 1.600781 1.600781
3.1 1.62865 1.62865
3.1 1.662077 1.662077
3.1 1.700735 1.700735
3.1 1.744276 1.744276
3.1 1.792345 1.792345
3.2 1.600031 1.600031
3.2 1.600125 1.600125
3.2 1.600281 1.600281
3.2 1.6005 1.6005
3.2 1.600781 1.600781
3.2 1.603122 1.603122
3.2 1.612452 1.612452
3.2 1.627882 1.627882
3.2 1.649242 1.649242
3.2 1.676305 1.676305
3.2 1.708801 1.708801
3.2 1.746425 1.746425
3.2 1.788854 1.788854
3.2 1.835756 1.835756
3.3 1.65003 1.65003
3.3 1.650121 1.650121
3.3 1.650273 1.650273
3.3 1.650485 1.650485
3.3 1.650757 1.650757
3.3 1.653028 1.653028
3.3 1.662077 1.662077
3.3 1.677051 1.677051
3.3 1.697793 1.697793
3.3 1.724094 1.724094
3.3 1.755705 1.755705
3.3 1.792345 1.792345
3.3 1.833712 1.833712
3.3 1.879495 1.879495
3.4 1.746425 1.746425
3.4 1.772005 1.772005
3.4 1.802776 1.802776
3.4 1.838478 1.838478
3.4 1.878829 1.878829
3.4 1.923538 1.923538
3.5 1.761391 1.761391
3.5 1.775528 1.775528
3.5 1.795132 1.795132
3.5 1.820027 1.820027
3.5 1.85 1.85
3.5 1.884808 1.884808
3.5 1.924188 1.924188
3.5 1.967867 1.967867
3.6 1.80025 1.80025
3.6 1.800444 1.800444
3.6 1.800694 1.800694
3.6 1.802776 1.802776
3.6 1.811077 1.811077
3.6 1.824829 1.824829
3.6 1.843909 1.843909
3.6 1.868154 1.868154
3.6 1.897367 1.897367
3.6 1.931321 1.931321
3.6 1.969772 1.969772
3.6 2.012461 2.012461
3.7 1.850027 1.850027
3.7 1.850108 1.850108
3.7 1.850243 1.850243
3.7 1.850432 1.850432
3.7 1.850676 1.850676
3.7 1.852701 1.852701
3.7 1.860779 1.860779
3.7 1.874166 1.874166
3.7 1.892749 1.892749
3.7 1.916377 1.916377
3.7 1.944865 1.944865
3.7 1.978004 1.978004
3.7 2.015564 2.015564
3.7 2.057304 2.057304
3.8 1.900026 1.900026
3.8 1.900105 1.900105
3.8 1.900237 1.900237
3.8 1.900421 1.900421
3.8 1.900658 1.900658
3.8 1.90263 1.90263
3.8 1.910497 1.910497
3.8 1.923538 1.923538
3.8 1.941649 1.941649
3.8 1.964688 1.964688
3.8 1.992486 1.992486
3.8 2.024846 2.024846
3.8 2.061553 2.061553
3.8 2.10238 2.10238
3.9 1.950026 1.950026
3.9 1.950103 1.950103
3.9 1.950231 1.950231
3.9 1.95041 1.95041
3.9 1.950641 1.950641
3.9 1.952562 1.952562
3.9 1.96023 1.96023
3.9 1.972942 1.972942
3.9 1.990603 1.990603
3.9 2.013082 2.013082
3.9 2.040221 2.040221
3.9 2.071835 2.071835
3.9 2.107724 2.107724
3.9 2.147673 2.147673
4.0 2.000025 2.000025
4.0 2.0001 2.0001
4.0 2.000225 2.000225
4.0 2.0004 2.0004
4.0 2.000625 2.000625
4.0 2.002498 2.002498
4.0 2.009975 2.009975
4.0 2.022375 2.022375
4.0 2.039608 2.039608
4.0 2.061553 2.061553
4.0 2.088061 2.088061
4.0 2.118962 2.118962
4.0 2.154066 2.154066
4.0 2.193171 2.193171
1.0 1.156337 1.078358
1.0 1.247318 1.167957
1.0 1.339593 1.259131
1.0 1.432905 1.351553
1.0 1.527068 1.444983
1.0 1.621926 1.539241
1.0 1.717367 1.634182
1.0 1.813303 1.729691
1.0 1.909654 1.825683
1.0 2.006361 1.922083
1.0 2.103379 2.018832
1.0 2.200652 2.115876
1.0 2.298168 2.213191
1.0 2.395888 2.310736
1.0 2.493792 2.408481
1.0 2.591854 2.506405
1.0 2.690058 2.604487
1.0 2.788392 2.702708
1.0 2.886839 2.801057
1.0 2.985388 2.899518
1.0 3.084034 2.99808
1.0 3.182752 3.096726
1.0 3.281557 3.195465
1.0 3.380432 3.29428
1.0 3.479373 3.393163
1.0 3.578371 3.492111
1.0 3.677424 3.591118
1.0 3.776529 3.690177
1.0 3.875677 3.789287
1.0 3.974868 3.888441
1.0 4.074101 3.987638
1.1 1.18251 1.098473
1.1 1.271962 1.186187
1.1 1.362888 1.275717
1.1 1.455006 1.366701
1.1 1.548106 1.458862
1.1 1.642014 1.551997
1.1 1.736603 1.645937
1.1 1.83177 1.740551
1.1 1.927423 1.835738
1.1 2.023496 1.931411
1.1 2.119936 2.027501
1.1 2.216679 2.123943
1.1 2.313708 2.220709
1.1 2.410979 2.317749
1.1 2.508468 2.41503
1.1 2.606144 2.512525
1.1 2.703991 2.610211
1.1 2.801992 2.708063
1.1 2.900127 2.806069
1.1 2.998385 2.90421
1.1 3.096757 3.002473
1.1 3.195218 3.100839
1.1 3.293781 3.199314
1.1 3.392428 3.297882
1.1 3.491155 3.396533
1.1 3.58995 3.495261
1.1 3.688809 3.594059
1.1 3.787731 3.692922
1.1 3.886706 3.791844
1.1 3.985732 3.890822
1.1 4.084807 3.98985
1.2 1.210183 1.12046
1.2 1.298064 1.206215
1.2 1.387595 1.294025
1.2 1.478468 1.38349
1.2 1.570456 1.474306
1.2 1.663364 1.566245
1.2 1.757051 1.659117
1.2 1.851403 1.752771
1.2 1.946315 1.847093
1.2 2.041713 1.941982
1.2 2.137535 2.037359
1.2 2.233711 2.133152
1.2 2.330217 2.229323
1.2 2.427006 2.325817
1.2 2.524049 2.422593
1.2 2.621311 2.519623
1.2 2.718771 2.616877
1.2 2.816413 2.714329
1.2 2.914212 2.811961
1.2 3.012155 2.909754
1.2 3.110232 3.007691
1.2 3.208415 3.105751
1.2 3.306717 3.20394
1.2 3.405117 3.302238
1.2 3.50361 3.400634
1.2 3.602184 3.499122
1.2 3.700835 3.597693
1.2 3.799558 3.69634
1.2 3.898345 3.795059
1.2 3.997191 3.893843
1.2 4.096096 3.992688
1.3 1.155171 1.063275
1.3 1.239256 1.14421
1.3 1.325539 1.227954
1.3 1.413639 1.31398
1.3 1.503228 1.401862
1.3 1.594061 1.491268
1.3 1.685927 1.581947
1.3 1.778671 1.673687
1.3 1.872166 1.766322
1.3 1.966297 1.859722
1.3 2.060982 1.953776
1.3 2.15615 2.048391
1.3 2.251724 2.143488
1.3 2.347675 2.23902
1.3 2.443951 2.334927
1.3 2.540518 2.431162
1.3 2.637338 2.527691
1.3 2.734387 2.62448
1.3 2.831644 2.721499
1.3 2.929083 2.818728
1.3 3.026689 2.916145
1.3 3.124449 3.01373
1.3 3.222335 3.111459
1.3 3.320355 3.209338
1.3 3.41849 3.307344
1.3 3.516733 3.405464
1.3 3.615069 3.503692
1.3 3.713495 3.602017
1.3 3.812005 3.700432
1.3 3.910588 3.798929
1.3 4.009241 3.897504
1.3 4.107962 3.996148
1.4 1.187333 1.090968
1.4 1.269633 1.169617
1.4 1.354304 1.251314
1.4 1.440947 1.335511
1.4 1.529222 1.421757
1.4 1.618866 1.509697
1.4 1.709655 1.599058
1.4 1.801419 1.689612
1.4 1.894022 1.781174
1.4 1.987337 1.873602
1.4 2.081274 1.966771
1.4 2.175755 2.060578
1.4 2.270696 2.154934
1.4 2.366062 2.249787
1.4 2.461795 2.345068
1.4 2.557859 2.440725
1.4 2.654211 2.536718
1.4 2.750822 2.63301
1.4 2.847671 2.729566
1.4 2.944728 2.826364
1.4 3.041975 2.923378
1.4 3.139398 3.020584
1.4 3.236966 3.117959
1.4 3.334687 3.215505
1.4 3.432539 3.313196
1.4 3.530515 3.411021
1.4 3.628598 3.508969
1.4 3.726783 3.60703
1.4 3.825065 3.705193
1.4 3.923431 3.803453
1.4 4.021877 3.901802
1.4 4.120401 4.000231
1.5 1.301223 1.196575
1.5 1.384277 1.276206
1.5 1.46945 1.358541
1.5 1.556389 1.44311
1.5 1.644818 1.529538
1.5 1.734499 1.617534
1.5 1.825253 1.706854
1.5 1.916932 1.797295
1.5 2.009401 1.888704
1.5 2.102559 1.980943
1.5 2.196323 2.073898
1.5 2.290601 2.167474
1.5 2.385354 2.261609
1.5 2.480519 2.356227
1.5 2.576054 2.45127
1.5 2.671912 2.546695
1.5 2.768064 2.642459
1.5 2.864482 2.738523
1.5 2.961135 2.834861
1.5 3.058002 2.931445
1.5 3.155069 3.028249
1.5 3.252301 3.125246
1.5 3.349704 3.222435
1.5 3.447257 3.319792
1.5 3.544948 3.4173
1.5 3.642762 3.514949
1.5 3.740692 3.612727
1.5 3.838731 3.710622
1.5 3.936866 3.808628
1.5 4.035093 3.906735
1.5 4.133408 4.004934
1.6 1.333939 1.224981
1.6 1.415382 1.302543
1.6 1.49908 1.382997
1.6 1.584668 1.465858
1.6 1.671862 1.550738
1.6 1.760414 1.63733
1.6 1.850132 1.725372
1.6 1.940861 1.814651
1.6 2.032455 1.904998
1.6 2.124808 1.996266
1.6 2.217828 2.088332
1.6 2.311418 2.181089
1.6 2.405532 2.274469
1.6 2.500103 2.368389
1.6 2.595085 2.462786
1.6 2.690427 2.557611
1.6 2.786096 2.652816
1.6 2.882062 2.74836
1.6 2.978291 2.844212
1.6 3.07476 2.94034
1.6 3.171451 3.036717
1.6 3.268328 3.133313
1.6 3.365397 3.230125
1.6 3.462633 3.327126
1.6 3.560026 3.424298
1.6 3.657556 3.521629
1.6 3.755215 3.619106
1.6 3.852998 3.716716
1.6 3.950889 3.814451
1.6 4.048883 3.912301
1.6 4.146976 4.010255
1.7 1.367701 1.254737
1.7 1.447547 1.330239
1.7 1.529769 1.408803
1.7 1.614001 1.489938
1.7 1.699948 1.573242
1.7 1.787352 1.658397
1.7 1.876014 1.745127
1.7 1.96577 1.833206
1.7 2.056467 1.922456
1.7 2.14799 2.012716
1.7 2.240243 2.103854
1.7 2.33312 2.195758
1.7 2.426572 2.288349
1.7 2.520527 2.381539
1.7 2.614934 2.475258
1.7 2.709738 2.569454
1.7 2.804903 2.664072
1.7 2.900398 2.759068
1.7 2.996183 2.854408
1.7 3.092234 2.950057
1.7 3.188532 3.045983
1.7 3.285039 3.142155
1.7 3.381757 3.238569
1.7 3.478661 3.335193
1.7 3.575739 3.43201
1.7 3.67297 3.529005
1.7 3.770346 3.626164
1.7 3.867859 3.723472
1.7 3.965493 3.82092
1.7 4.063242 3.918497
1.7 4.161101 4.016192
1.8 1.402434 1.28575
1.8 1.480701 1.35921
1.8 1.561458 1.435886
1.8 1.644331 1.515285
1.8 1.729023 1.596995
1.8 1.815267 1.680688
1.8 1.902858 1.766077
1.8 1.991624 1.852926
1.8 2.081404 1.941044
1.8 2.172076 2.030264
1.8 2.26354 2.120443
1.8 2.355684 2.21146
1.8 2.448452 2.303231
1.8 2.54177 2.39566
1.8 2.635581 2.488673
1.8 2.729828 2.58221
1.8 2.824471 2.676215
1.8 2.919475 2.770638
1.8 3.014798 2.865441
1.8 3.110415 2.960586
1.8 3.206303 3.056039
1.8 3.302422 3.151766
1.8 3.398774 3.24776
1.8 3.49533 3.343989
1.8 3.592079 3.440431
1.8 3.688997 3.537073
1.8 3.786076 3.633896
1.8 3.883307 3.730885
1.8 3.980671 3.828031
1.8 4.078163 3.92532
1.8 4.175777 4.022741
1.9 1.438066 1.31793
1.9 1.51478 1.389376
1.9 1.594084 1.464177
1.9 1.675604 1.541837
1.9 1.759039 1.621941
1.9 1.844116 1.704154
1.9 1.930624 1.788181
1.9 2.018385 1.873772
1.9 2.107231 1.960732
1.9 2.197037 2.048882
1.9 2.287693 2.138072
1.9 2.379085 2.228174
1.9 2.471151 2.319095
1.9 2.563812 2.410736
1.9 2.65701 2.503015
1.9 2.750681 2.595868
1.9 2.844783 2.689233
1.9 2.939278 2.783057
1.9 3.034123 2.8773
1.9 3.129289 2.971919
1.9 3.224751 3.066877
1.9 3.320467 3.162138
1.9 3.416437 3.257693
1.9 3.512632 3.353507
1.9 3.609038 3.449557
1.9 3.705631 3.545827
1.9 3.802399 3.642298
1.9 3.899335 3.738952
1.9 3.996418 3.83578
1.9 4.093641 3.932767
1.9 4.190998 4.0299
2.0 1.474533 1.351194
2.0 1.549724 1.420663
2.0 1.627593 1.493606
2.0 1.707769 1.569534
2.0 1.789949 1.648028
2.0 1.873855 1.728749
2.0 1.959273 1.811394
2.0 2.046018 1.895708
2.0 2.133918 1.981486
2.0 2.222841 2.068541
2.0 2.312675 2.156716
2.0 2.403298 2.245876
2.0 2.494645 2.335923
2.0 2.586633 2.426749
2.0 2.6792 2.518267
2.0 2.772278 2.610411
2.0 2.865823 2.703113
2.0 2.959794 2.796316
2.0 3.054144 2.889975
2.0 3.148843 2.984047
2.0 3.243864 3.078489
2.0 3.339163 3.173265
2.0 3.434738 3.268361
2.0 3.530558 3.363742
2.0 3.626607 3.459381
2.0 3.722861 3.555263
2.0 3.819307 3.651365
2.0 3.915935 3.74767
2.0 4.012725 3.844165
2.0 4.109669 3.940835
2.0 4.206759 4.037665
2.1 1.511774 1.385465
2.1 1.585474 1.452997
2.1 1.661931 1.524108
2.1 1.740776 1.598315
2.1 1.821706 1.675201
2.1 1.904443 1.754424
2.1 1.988766 1.835677
2.1 2.074488 1.918697
2.1 2.161432 2.003273
2.1 2.249462 2.089213
2.1 2.338459 2.17635
2.1 2.428299 2.264545
2.1 2.518913 2.353692
2.1 2.610213 2.44368
2.1 2.702133 2.534415
2.1 2.794603 2.625826
2.1 2.887576 2.717843
2.1 2.981008 2.810402
2.1 3.074849 2.903457
2.1 3.169066 2.99696
2.1 3.263632 3.090867
2.1 3.3585 3.185137
2.1 3.453665 3.279757
2.1 3.549097 3.374686
2.1 3.644777 3.469898
2.1 3.74068 3.565375
2.1 3.836792 3.661093
2.1 3.933101 3.757032
2.1 4.029587 3.85318
2.1 4.12624 3.949519
2.1 4.223052 4.046033
2.2 1.549733 1.420669
2.2 1.621977 1.486309
2.2 1.697047 1.555619
2.2 1.774578 1.628123
2.2 1.854268 1.703408
2.2 1.935838 1.781133
2.2 2.019067 1.860986
2.2 2.103762 1.942701
2.2 2.189743 2.02606
2.2 2.276869 2.110866
2.2 2.365019 2.196946
2.2 2.454065 2.284155
2.2 2.543932 2.372383
2.2 2.63453 2.46151
2.2 2.72579 2.551441
2.2 2.817639 2.642098
2.2 2.910025 2.733407
2.2 3.002904 2.825302
2.2 3.096222 2.917733
2.2 3.189945 3.010648
2.2 3.284042 3.104
2.2 3.378466 3.197748
2.2 3.47321 3.291872
2.2 3.568241 3.386333
2.2 3.66354 3.481102
2.2 3.75908 3.576157
2.2 3.854846 3.671476
2.2 3.950826 3.767035
2.2 4.046996 3.862821
2.2 4.143349 3.958815
2.2 4.239873 4.055001
2.3 1.588359 1.456739
2.3 1.659185 1.520536
2.3 1.732895 1.588079
2.3 1.809131 1.658903
2.3 1.887594 1.7326
2.3 1.968004 1.80883
2.3 2.050139 1.887281
2.3 2.133805 1.967682
2.3 2.218819 2.049814
2.3 2.305035 2.133472
2.3 2.39233 2.218478
2.3 2.480571 2.304684
2.3 2.569681 2.391972
2.3 2.659565 2.480221
2.3 2.750153 2.569326
2.3 2.841368 2.65921
2.3 2.933155 2.749793
2.3 3.025468 2.841005
2.3 3.118251 2.932792
2.3 3.211466 3.025101
2.3 3.305083 3.11788
2.3 3.39905 3.211087
2.3 3.49336 3.3047
2.3 3.587979 3.398677
2.3 3.682886 3.492985
2.3 3.778052 3.587605
2.3 3.873462 3.682508
2.3 3.969101 3.777673
2.3 4.064946 3.873083
2.3 4.160987 3.96872
2.3 4.257214 4.064564
2.4 1.627605 1.493611
2.4 1.69705 1.555618
2.4 1.769429 1.621431
2.4 1.844392 1.690601
2.4 1.921642 1.762726
2.4 2.000902 1.83747
2.4 2.081949 1.914521
2.4 2.164587 1.993605
2.4 2.24863 2.074501
2.4 2.333932 2.157
2.4 2.420365 2.24092
2.4 2.507793 2.326107
2.4 2.596137 2.412439
2.4 2.685298 2.499791
2.4 2.775204 2.588055
2.4 2.865773 2.677147
2.4 2.95695 2.766986
2.4 3.048685 2.857496
2.4 3.140921 2.948622
2.4 3.233618 3.040307
2.4 3.326742 3.132497
2.4 3.420241 3.225146
2.4 3.514107 3.318231
2.4 3.608302 3.411708
2.4 3.702806 3.505542
2.4 3.797588 3.59971
2.4 3.89263 3.694185
2.4 3.987919 3.788941
2.4 4.08343 3.883963
2.4 4.17915 3.979228
2.4 4.27507 4.074718
2.5 1.667427 1.531229
2.5 1.73553 1.591497
2.5 1.806609 1.655622
2.5 1.880321 1.723168
2.5 1.956376 1.793741
2.5 2.034497 1.86701
2.5 2.114462 1.942666
2.5 2.196076 2.020433
2.5 2.279149 2.100089
2.5 2.363534 2.18142
2.5 2.449101 2.264243
2.5 2.53571 2.348398
2.5 2.62328 2.433762
2.5 2.711709 2.520202
2.5 2.800922 2.607607
2.5 2.890837 2.695893
2.5 2.981393 2.78497
2.5 3.072541 2.874762
2.5 3.164218 2.965211
2.5 3.256386 3.056256
2.5 3.349007 3.147841
2.5 3.442028 3.239917
2.5 3.535439 3.332458
2.5 3.629201 3.425419
2.5 3.723291 3.518764
2.5 3.817678 3.612467
2.5 3.912344 3.706499
2.5 4.007273 3.800834
2.5 4.102439 3.895453
2.5 4.19783 3.990335
2.5 4.293434 4.085459
2.6 1.707783 1.569538
2.6 1.774584 1.628121
2.6 1.844394 1.6906
2.6 1.916881 1.756554
2.6 1.991759 1.825598
2.6 2.068755 1.897408
2.6 2.147647 1.971677
2.6 2.228242 2.04813
2.6 2.310347 2.126544
2.6 2.393815 2.206703
2.6 2.478512 2.288421
2.6 2.564298 2.371535
2.6 2.651087 2.455917
2.6 2.738778 2.541432
2.6 2.827291 2.627966
2.6 2.916542 2.715429
2.6 3.00647 2.80373
2.6 3.09702 2.89279
2.6 3.18813 2.982546
2.6 3.279759 3.072935
2.6 3.371867 3.1639
2.6 3.4644 3.255388
2.6 3.557346 3.347372
2.6 3.650664 3.439803
2.6 3.744332 3.532644
2.6 3.838315 3.625869
2.6 3.932595 3.719445
2.6 4.027155 3.813345
2.6 4.121968 3.90755
2.6 4.21702 4.002037
2.6 4.3123 4.096782
2.7 1.748639 1.608488
2.7 1.814175 1.665441
2.7 1.882749 1.726318
2.7 1.954036 1.790713
2.7 2.027758 1.858254
2.7 2.103643 1.928624
2.7 2.181474 2.001517
2.7 2.261056 2.076662
2.7 2.342197 2.153835
2.7 2.424748 2.23282
2.7 2.508575 2.313427
2.7 2.593534 2.395492
2.7 2.679539 2.478883
2.7 2.766486 2.563462
2.7 2.854293 2.649112
2.7 2.942873 2.73574
2.7 3.032163 2.823252
2.7 3.122108 2.911564
2.7 3.212642 3.000614
2.7 3.303723 3.090334
2.7 3.39531 3.180664
2.7 3.487346 3.27155
2.7 3.579817 3.362963
2.7 3.672683 3.454851
2.7 3.765919 3.547175
2.7 3.859489 3.639908
2.7 3.953374 3.733016
2.7 4.047557 3.826469
2.7 4.142007 3.920247
2.7 4.236713 4.014326
2.7 4.33166 4.108683
2.8 1.789958 1.648036
2.8 1.854269 1.703412
2.8 1.92164 1.762731
2.8 1.991754 1.825604
2.8 2.06434 1.891669
2.8 2.139132 1.960617
2.8 2.215913 2.032149
2.8 2.29449 2.105995
2.8 2.374673 2.181931
2.8 2.456309 2.259742
2.8 2.539266 2.339234
2.8 2.623398 2.420245
2.8 2.708616 2.502637
2.8 2.794814 2.586271
2.8 2.881909 2.671027
2.8 2.969812 2.756808
2.8 3.058458 2.843519
2.8 3.14779 2.931072
2.8 3.237741 3.019402
2.8 3.328265 3.10844
2.8 3.419323 3.198122
2.8 3.510853 3.288393
2.8 3.602842 3.379221
2.8 3.695247 3.470554
2.8 3.788043 3.562348
2.8 3.881192 3.654577
2.8 3.974674 3.747204
2.8 4.06847 3.840198
2.8 4.162551 3.933539
2.8 4.256902 4.0272
2.8 4.351509 4.121155
2.9 1.83171 1.688138
2.9 1.894835 1.741989
2.9 1.961034 1.799796
2.9 2.030003 1.861183
2.9 2.101475 1.925802
2.9 2.17519 1.993352
2.9 2.250935 2.063538
2.9 2.328518 2.136095
2.9 2.407749 2.210801
2.9 2.488475 2.287439
2.9 2.570564 2.365817
2.9 2.653868 2.445769
2.9 2.738296 2.527157
2.9 2.823743 2.609839
2.9 2.910122 2.693691
2.9 2.997343 2.778616
2.9 3.085339 2.864515
2.9 3.174052 2.951298
2.9 3.263413 3.038897
2.9 3.353374 3.12724
2.9 3.443894 3.216262
2.9 3.534912 3.305907
2.9 3.62641 3.396138
2.9 3.718347 3.486903
2.9 3.810695 3.578156
2.9 3.903415 3.669869
2.9 3.996486 3.762004
2.9 4.089889 3.854528
2.9 4.183592 3.94742
2.9 4.277581 4.040651
2.9 4.37184 4.134195
3.0 1.873867 1.728756
3.0 1.935842 1.781135
3.0 2.000902 1.837474
3.0 2.068752 1.897413
3.0 2.139134 1.960616
3.0 2.211792 2.026791
3.0 2.286515 2.09565
3.0 2.363114 2.166931
3.0 2.441401 2.240414
3.0 2.521223 2.315885
3.0 2.602446 2.39315
3.0 2.684923 2.472042
3.0 2.768562 2.552422
3.0 2.853254 2.634145
3.0 2.938915 2.717087
3.0 3.02545 2.801147
3.0 3.112792 2.886225
3.0 3.20088 2.972227
3.0 3.289644 3.059085
3.0 3.379036 3.146723
3.0 3.469012 3.235074
3.0 3.55951 3.32408
3.0 3.650511 3.413704
3.0 3.741972 3.503889
3.0 3.833865 3.59459
3.0 3.926149 3.685776
3.0 4.018802 3.777407
3.0 4.111803 3.869451
3.0 4.205122 3.961882
3.0 4.298741 4.054673
3.0 4.392646 4.147797
3.1 1.9164 1.769854
3.1 1.977262 1.820813
3.1 2.041216 1.875728
3.1 2.107976 1.934257
3.1 2.17729 1.996076
3.1 2.248909 2.060901
3.1 2.322626 2.128452
3.1 2.398254 2.198472
3.1 2.475605 2.270743
3.1 2.554529 2.345052
3.1 2.634891 2.421206
3.1 2.716543 2.499038
3.1 2.799393 2.578408
3.1 2.883331 2.659169
3.1 2.968271 2.741195
3.1 3.054117 2.824384
3.1 3.1408 2.908632
3.1 3.228259 2.993845
3.1 3.316422 3.079952
3.1 3.405239 3.166875
3.1 3.494665 3.254545
3.1 3.584637 3.342903
3.1 3.675135 3.431908
3.1 3.766113 3.521503
3.1 3.857544 3.611641
3.1 3.949384 3.702289
3.1 4.041613 3.793408
3.1 4.134207 3.884959
3.1 4.227134 3.976921
3.1 4.320377 4.069262
3.1 4.41392 4.161955
3.2 1.959286 1.8114
3.2 2.019072 1.860988
3.2 2.081951 1.914523
3.2 2.147647 1.971681
3.2 2.215918 2.032147
3.2 2.286517 2.095649
3.2 2.359243 2.161913
3.2 2.433913 2.230687
3.2 2.510339 2.301758
3.2 2.588372 2.374914
3.2 2.667879 2.449962
3.2 2.74871 2.526736
3.2 2.830772 2.605095
3.2 2.913956 2.684892
3.2 2.998173 2.765997
3.2 3.083328 2.848309
3.2 3.16935 2.931721
3.2 3.256176 3.016137
3.2 3.343733 3.101485
3.2 3.43197 3.187684
3.2 3.520841 3.274664
3.2 3.610281 3.362364
3.2 3.70027 3.450741
3.2 3.79076 3.539736
3.2 3.881722 3.629302
3.2 3.973114 3.719402
3.2 4.064911 3.809997
3.2 4.157091 3.901048
3.2 4.24962 3.99253
3.2 4.34248 4.084411
3.2 4.435656 4.176663
3.3 1.94711 1.809346
3.3 2.002502 1.853364
3.3 2.061246 1.901628
3.3 2.123081 1.953828
3.3 2.187742 2.009651
3.3 2.254992 2.068797
3.3 2.324592 2.131003
3.3 2.396345 2.196003
3.3 2.47007 2.263549
3.3 2.545582 2.333433
3.3 2.622733 2.405444
3.3 2.701389 2.479392
3.3 2.781403 2.555112
3.3 2.86268 2.632461
3.3 2.945111 2.711292
3.3 3.028606 2.791474
3.3 3.113068 2.872905
3.3 3.198426 2.955475
3.3 3.284617 3.039088
3.3 3.371564 3.123669
3.3 3.459217 3.209137
3.3 3.547529 3.295419
3.3 3.636432 3.382452
3.3 3.725906 3.470192
3.3 3.815903 3.558579
3.3 3.906391 3.647562
3.3 3.997328 3.737105
3.3 4.088687 3.827167
3.3 4.180448 3.917708
3.3 4.272573 4.008701
3.3 4.365045 4.100114
3.3 4.457846 4.191916
3.4 1.991627 1.852941
3.4 2.046027 1.895717
3.4 2.103763 1.942706
3.4 2.164585 1.993612
3.4 2.228237 2.048139
3.4 2.294491 2.105997
3.4 2.363112 2.166935
3.4 2.433908 2.230693
3.4 2.506703 2.297029
3.4 2.581311 2.36574
3.4 2.657589 2.436618
3.4 2.735403 2.509474
3.4 2.814604 2.584144
3.4 2.895101 2.660486
3.4 2.97678 2.738351
3.4 3.059553 2.817608
3.4 3.143322 2.898154
3.4 3.228015 2.979879
3.4 3.313568 3.062684
3.4 3.399903 3.146492
3.4 3.486969 3.231222
3.4 3.574717 3.316798
3.4 3.663079 3.403156
3.4 3.752034 3.490251
3.4 3.841532 3.57802
3.4 3.931541 3.666413
3.4 4.022017 3.755391
3.4 4.112935 3.844911
3.4 4.204269 3.934933
3.4 4.295985 4.025429
3.4 4.388063 4.116365
3.4 4.480485 4.207708
3.5 2.036399 1.896853
3.5 2.089842 1.938435
3.5 2.146603 1.984193
3.5 2.206442 2.033847
3.5 2.269111 2.087114
3.5 2.334392 2.143718
3.5 2.402055 2.203415
3.5 2.471912 2.265954
3.5 2.54379 2.3311
3.5 2.617509 2.398654
3.5 2.692923 2.468411
3.5 2.769902 2.540184
3.5 2.848297 2.61381
3.5 2.928016 2.689148
3.5 3.008946 2.766049
3.5 3.090999 2.844381
3.5 3.174076 2.924041
3.5 3.258103 3.004917
3.5 3.343016 3.086909
3.5 3.428737 3.16994
3.5 3.515213 3.253925
3.5 3.602394 3.338789
3.5 3.690211 3.424465
3.5 3.778642 3.510907
3.5 3.867637 3.598052
3.5 3.957163 3.685846
3.5 4.047174 3.774251
3.5 4.137644 3.863221
3.5 4.228548 3.952715
3.5 4.319849 4.042705
3.5 4.411528 4.133156
3.5 4.503565 4.224033
3.6 2.081409 1.941059
3.6 2.133929 1.981494
3.6 2.189746 2.026065
3.6 2.248631 2.074507
3.6 2.310345 2.126551
3.6 2.374675 2.181932
3.6 2.441401 2.240417
3.6 2.510337 2.301762
3.6 2.581314 2.365738
3.6 2.654154 2.432151
3.6 2.728715 2.5008
3.6 2.804867 2.571499
3.6 2.882463 2.644089
3.6 2.961409 2.718427
3.6 3.041594 2.794367
3.6 3.122929 2.871776
3.6 3.205314 2.950548
3.6 3.288676 3.030573
3.6 3.372949 3.111749
3.6 3.458054 3.193998
3.6 3.543937 3.277234
3.6 3.630548 3.361379
3.6 3.717818 3.446368
3.6 3.805722 3.532151
3.6 3.89421 3.618664
3.6 3.983248 3.705851
3.6 4.072789 3.793675
3.6 4.162807 3.882088
3.6 4.253276 3.971048
3.6 4.344158 4.060524
3.6 4.435432 4.150482
3.6 4.52708 4.240885
3.7 2.126641 1.98554
3.7 2.178272 2.024872
3.7 2.233175 2.068298
3.7 2.291134 2.115567
3.7 2.351918 2.166424
3.7 2.415322 2.220615
3.7 2.48113 2.277916
3.7 2.549163 2.338091
3.7 2.619254 2.400918
3.7 2.69123 2.466207
3.7 2.764949 2.533761
3.7 2.840283 2.603398
3.7 2.917086 2.67496
3.7 2.995265 2.748305
3.7 3.074709 2.823287
3.7 3.155328 2.899773
3.7 3.237023 2.977659
3.7 3.31972 3.056832
3.7 3.403352 3.137189
3.7 3.48784 3.218653
3.7 3.573129 3.301135
3.7 3.659169 3.384558
3.7 3.745888 3.468853
3.7 3.833262 3.553971
3.7 3.92124 3.639845
3.7 4.009786 3.726421
3.7 4.098854 3.813657
3.7 4.188416 3.901505
3.7 4.278445 3.989923
3.7 4.368903 4.078878
3.7 4.459769 4.168335
3.7 4.551022 4.258257
3.8 2.222854 2.068548
3.8 2.276874 2.11087
3.8 2.333934 2.157005
3.8 2.393814 2.20671
3.8 2.456314 2.259741
3.8 2.521225 2.315887
3.8 2.588372 2.374917
3.8 2.657594 2.436615
3.8 2.728718 2.500798
3.8 2.801606 2.567273
3.8 2.876132 2.63586
3.8 2.952149 2.706402
3.8 3.029568 2.778761
3.8 3.108275 2.85279
3.8 3.188183 2.928357
3.8 3.26919 3.005357
3.8 3.351223 3.083678
3.8 3.434215 3.163216
3.8 3.518086 3.243891
3.8 3.60278 3.325617
3.8 3.688246 3.408312
3.8 3.774413 3.491909
3.8 3.861254 3.576357
3.8 3.948718 3.661587
3.8 4.03677 3.747544
3.8 4.125361 3.834186
3.8 4.214463 3.921464
3.8 4.304048 4.009332
3.8 4.394078 4.09776
3.8 4.484531 4.18671
3.8 4.575386 4.276143
3.9 2.267662 2.112505
3.9 2.320827 2.153761
3.9 2.377016 2.198798
3.9 2.436015 2.247386
3.9 2.497634 2.29929
3.9 2.561668 2.354307
3.9 2.627948 2.412217
3.9 2.696316 2.472808
3.9 2.766601 2.535904
3.9 2.83867 2.601315
3.9 2.912397 2.668863
3.9 2.987638 2.738397
3.9 3.064302 2.809776
3.9 3.142278 2.882858
3.9 3.221478 2.957509
3.9 3.3018 3.033626
3.9 3.383171 3.111095
3.9 3.465524 3.189813
3.9 3.548778 3.269699
3.9 3.632876 3.350666
3.9 3.717768 3.432631
3.9 3.80338 3.515526
3.9 3.889687 3.599298
3.9 3.976635 3.68388
3.9 4.064189 3.769212
3.9 4.1523 3.855255
3.9 4.240939 3.941955
3.9 4.330077 4.029269
3.9 4.419676 4.117163
3.9 4.509711 4.205598
3.9 4.600164 4.294537
4.0 2.312684 2.156726
4.0 2.365021 2.196953
4.0 2.420364 2.240928
4.0 2.478507 2.288431
4.0 2.539267 2.339238
4.0 2.602444 2.393155
4.0 2.667874 2.449969
4.0 2.735403 2.509476
4.0 2.804865 2.571503
4.0 2.876127 2.635865
4.0 2.949065 2.702389
4.0 3.023538 2.770924
4.0 3.099454 2.841333
4.0 3.176704 2.913474
4.0 3.255201 2.987215
4.0 3.334841 3.062451
4.0 3.415553 3.13907
4.0 3.497268 3.216968
4.0 3.579905 3.296064
4.0 3.663407 3.376269
4.0 3.747724 3.457501
4.0 3.832781 3.539691
4.0 3.918551 3.622784
4.0 4.004982 3.706713
4.0 4.092036 3.791416
4.0 4.179664 3.876853
4.0 4.267836 3.962972
4.0 4.356525 4.049724
4.0 4.445688 4.137079
4.0 4.535303 4.224994
4.0 4.62535 4.313432
1.0 1.193159 1.037482
1.0 1.284906 1.126501
1.0 1.377803 1.217226
1.0 1.47163 1.309303
1.0 1.566226 1.402464
1.0 1.661451 1.496509
1.0 1.757206 1.59128
1.0 1.853413 1.686654
1.0 1.949998 1.782536
1.0 2.046911 1.878847
1.0 2.14412 1.975533
1.0 2.241563 2.072526
1.0 2.339222 2.169792
1.0 2.43707 2.267296
1.0 2.535089 2.365007
1.0 2.633254 2.462903
1.0 2.731553 2.560961
1.0 2.829973 2.659163
1.0 2.928497 2.757495
1.0 3.027118 2.855942
1.0 3.12584 2.954504
1.0 3.224628 3.05315
1.0 3.323488 3.151881
1.0 3.422414 3.250689
1.0 3.521404 3.349568
1.0 3.620447 3.448512
1.0 3.719541 3.547515
1.0 3.818685 3.646573
1.0 3.917869 3.74568
1.0 4.017094 3.844833
1.0 4.116369 3.94404
1.1 1.222085 1.054279
1.1 1.312472 1.14123
1.1 1.404163 1.230165
1.1 1.496919 1.320683
1.1 1.590557 1.412479
1.1 1.684922 1.505322
1.1 1.779902 1.599028
1.1 1.875409 1.693453
1.1 1.971356 1.788485
1.1 2.067688 1.884032
1.1 2.164366 1.980027
1.1 2.26132 2.076392
1.1 2.358528 2.173085
1.1 2.455961 2.270065
1.1 2.553595 2.367295
1.1 2.651403 2.464748
1.1 2.749368 2.562397
1.1 2.847477 2.66022
1.1 2.945711 2.758199
1.1 3.044059 2.856318
1.1 3.142525 2.954573
1.1 3.241072 3.052933
1.1 3.339705 3.151395
1.1 3.438418 3.249951
1.1 3.537206 3.348593
1.1 3.636056 3.447313
1.1 3.734968 3.546104
1.1 3.83394 3.644962
1.1 3.93296 3.74388
1.1 4.032029 3.842854
1.1 4.131155 3.94189
1.2 1.252339 1.073146
1.2 1.341336 1.157932
1.2 1.431786 1.244978
1.2 1.523429 1.333841
1.2 1.616069 1.42418
1.2 1.709534 1.515734
1.2 1.803699 1.608295
1.2 1.898466 1.701695
1.2 1.99374 1.795808
1.2 2.089455 1.890526
1.2 2.185567 1.985769
1.2 2.282001 2.081452
1.2 2.378729 2.177522
1.2 2.475718 2.273931
1.2 2.57294 2.370636
1.2 2.670364 2.467605
1.2 2.767971 2.564807
1.2 2.865747 2.662215
1.2 2.963668 2.759809
1.2 3.061723 2.857569
1.2 3.159913 2.955489
1.2 3.258201 3.053534
1.2 3.35659 3.151703
1.2 3.455071 3.249982
1.2 3.55364 3.348364
1.2 3.652284 3.446839
1.2 3.750999 3.545399
1.3 1.283829 1.093974
1.3 1.371416 1.176523
1.3 1.460597 1.2616
1.3 1.551099 1.348726
1.3 1.642708 1.437526
1.3 1.735238 1.527713
1.3 1.828555 1.619053
1.3 1.922548 1.711359
1.3 2.017115 1.804487
1.3 2.112182 1.898314
1.3 2.207698 1.99275
1.3 2.303582 2.087697
1.3 2.399802 2.183095
1.3 2.49632 2.278887
1.3 2.593105 2.375025
1.3 2.690121 2.471471
1.3 2.787348 2.568188
1.3 2.884768 2.665147
1.3 2.982356 2.762323
1.3 3.080098 2.859694
1.3 3.177993 2.95725
1.3 3.276003 3.054955
1.3 3.37413 3.152803
1.3 3.472364 3.250783
1.3 3.570699 3.348881
1.3 3.669121 3.44709
1.3 3.767625 3.545398
1.3 3.86621 3.643798
1.3 3.964862 3.742283
1.3 4.063581 3.840846
1.3 4.162373 3.939492
1.4 1.316465 1.116654
1.4 1.402633 1.196916
1.4 1.49053 1.279961
1.4 1.579867 1.365281
1.4 1.670418 1.452471
1.4 1.761986 1.541221
1.4 1.854425 1.631273
1.4 1.947616 1.722421
1.4 2.041447 1.814503
1.4 2.135837 1.907383
1.4 2.23073 2.000957
1.4 2.326038 2.095118
1.4 2.421725 2.189796
1.4 2.517746 2.284927
1.4 2.61407 2.380457
1.4 2.710656 2.47634
1.4 2.807481 2.572537
1.4 2.904525 2.669013
1.4 3.00176 2.765739
1.4 3.09917 2.862691
1.4 3.196753 2.959854
1.4 3.294468 3.057192
1.4 3.392317 3.154696
1.4 3.490288 3.252352
1.4 3.588374 3.350145
1.4 3.686559 3.448066
1.4 3.784839 3.546102
1.4 3.883211 3.644245
1.4 3.98166 3.742486
1.4 4.080184 3.840818
1.4 4.178791 3.939244
1.5 1.350164 1.141075
1.5 1.434914 1.21902
1.5 1.521517 1.299987
1.5 1.609674 1.383445
1.5 1.699148 1.468967
1.5 1.789731 1.556219
1.5 1.881269 1.644923
1.5 1.973633 1.734853
1.5 2.066702 1.825834
1.5 2.160391 1.917712
1.5 2.254636 2.010374
1.5 2.349344 2.1037
1.5 2.444473 2.197614
1.5 2.539976 2.292043
1.5 2.635817 2.386923
1.5 2.731952 2.482208
1.5 2.828355 2.577849
1.5 2.925004 2.673808
1.5 3.021867 2.770054
1.5 3.118927 2.866556
1.5 3.216181 2.9633
1.5 3.313585 3.060245
1.5 3.41114 3.15738
1.5 3.508832 3.254688
1.5 3.606655 3.352154
1.5 3.70459 3.449766
1.5 3.802632 3.547511
1.5 3.900778 3.645377
1.5 3.999011 3.743357
1.5 4.097331 3.841441
1.5 4.195742 3.939631
1.6 1.384849 1.167129
1.6 1.468189 1.242743
1.6 1.553496 1.321601
1.6 1.640464 1.403157
1.6 1.728847 1.486962
1.6 1.818429 1.572665
1.6 1.909045 1.659967
1.6 2.000561 1.748628
1.6 2.092848 1.838455
1.6 2.185813 1.929282
1.6 2.279388 2.020984
1.6 2.373474 2.113432
1.6 2.468025 2.206538
1.6 2.562989 2.300223
1.6 2.658327 2.394417
1.6 2.753992 2.489066
1.6 2.849954 2.584117
1.6 2.946189 2.679528
1.6 3.042662 2.775262
1.6 3.139356 2.871288
1.6 3.236264 2.967585
1.6 3.333343 3.06411
1.6 3.430588 3.160852
1.6 3.527988 3.25779
1.6 3.625533 3.354908
1.6 3.723205 3.45219
1.6 3.820997 3.549624
1.6 3.918904 3.647195
1.6 4.016911 3.744896
1.6 4.115013 3.842714
1.6 4.213218 3.940652
1.7 1.420447 1.194708
1.7 1.502391 1.267995
1.7 1.586406 1.344729
1.7 1.672182 1.424352
1.7 1.759466 1.506402
1.7 1.848033 1.590513
1.7 1.937713 1.676369
1.7 2.028364 1.763712
1.7 2.11985 1.85234
1.7 2.212073 1.942072
1.7 2.304959 2.032769
1.7 2.398404 2.124295
1.7 2.492357 2.216554
1.7 2.586764 2.309457
1.7 2.681581 2.402928
1.7 2.776757 2.496906
1.7 2.87226 2.591335
1.7 2.968065 2.686166
1.7 3.064133 2.78136
1.7 3.160445 2.876881
1.7 3.256992 2.972704
1.7 3.353729 3.068786
1.7 3.450652 3.16511
1.7 3.547746 3.261656
1.7 3.645 3.358403
1.7 3.742396 3.455336
1.7 3.839925 3.552439
1.7 3.937582 3.649697
1.7 4.03535 3.747101
1.7 4.133225 3.844638
1.7 4.231212 3.942307
1.8 1.456891 1.223709
1.8 1.537458 1.294686
1.8 1.620191 1.369292
1.8 1.704777 1.446965
1.8 1.790957 1.527233
1.8 1.878502 1.609716
1.8 1.967235 1.694087
1.8 2.057007 1.780074
1.8 2.147677 1.867461
1.8 2.239142 1.956055
1.8 2.331322 2.045709
1.8 2.424108 2.136275
1.8 2.517447 2.227648
1.8 2.61128 2.319732
1.8 2.705558 2.412445
1.8 2.800229 2.50572
1.8 2.895259 2.599495
1.8 2.990617 2.693716
1.8 3.086264 2.788342
1.8 3.182179 2.88333
1.8 3.278351 2.978654
1.8 3.374733 3.074268
1.8 3.47132 3.170152
1.8 3.568094 3.266283
1.8 3.665046 3.362638
1.8 3.762153 3.459202
1.8 3.859408 3.555955
1.8 3.956804 3.652882
1.8 4.054322 3.749971
1.8 4.151959 3.84721
1.8 4.249718 3.944596
1.9 1.49412 1.254034
1.9 1.573333 1.32273
1.9 1.654798 1.395215
1.9 1.738199 1.47093
1.9 1.823276 1.549397
1.9 1.909794 1.630228
1.9 1.997571 1.713083
1.9 2.086455 1.797678
1.9 2.176297 1.883788
1.9 2.26699 1.971209
1.9 2.35845 2.059781
1.9 2.450564 2.14935
1.9 2.543273 2.239803
1.9 2.636516 2.331035
1.9 2.730241 2.422957
1.9 2.824392 2.515497
1.9 2.918932 2.608588
1.9 3.013829 2.702171
1.9 3.109042 2.7962
1.9 3.204546 2.890629
1.9 3.300329 2.98543
1.9 3.396343 3.080551
1.9 3.492581 3.175973
1.9 3.589024 3.271667
1.9 3.685661 3.367611
1.9 3.782468 3.463785
1.9 3.879438 3.56017
2.0 1.532076 1.285589
2.0 1.609961 1.352041
2.0 1.690175 1.422424
2.0 1.772401 1.496184
2.0 1.856379 1.57284
2.0 1.94187 1.651998
2.0 2.028687 1.733312
2.0 2.116674 1.816489
2.0 2.20568 1.90129
2.0 2.29559 1.987505
2.0 2.386318 2.074963
2.0 2.477746 2.163503
2.0 2.569813 2.253002
2.0 2.662452 2.34335
2.0 2.75561 2.43445
2.0 2.849228 2.526226
2.0 2.943265 2.618604
2.0 3.037688 2.711521
2.0 3.132452 2.804927
2.0 3.227532 2.898773
2.0 3.322915 2.993026
2.0 3.418548 3.087632
2.0 3.514425 3.182568
2.0 3.610525 3.277806
2.0 3.706835 3.373317
2.0 3.803332 3.469083
2.0 3.900006 3.565081
2.0 3.996846 3.661292
2.0 4.093835 3.757702
2.0 4.190966 3.854295
2.0 4.288241 3.951067
2.1 1.570707 1.318285
2.1 1.647293 1.382539
2.1 1.726275 1.450846
2.1 1.807339 1.52266
2.1 1.890225 1.597503
2.1 1.97469 1.674979
2.1 2.060546 1.754734
2.1 2.147633 1.836468
2.1 2.235794 1.919935
2.1 2.324914 2.004915
2.1 2.414899 2.091231
2.1 2.505631 2.178711
2.1 2.597044 2.267227
2.1 2.689067 2.356662
2.1 2.781647 2.446912
2.1 2.874718 2.537895
2.1 2.968241 2.629533
2.1 3.062177 2.721758
2.1 3.156481 2.814516
2.1 3.251126 2.907754
2.1 3.346095 3.001435
2.1 3.441337 3.095504
2.1 3.536841 3.189934
2.1 3.632587 3.284694
2.1 3.72856 3.379754
2.1 3.824736 3.475092
2.1 3.921103 3.570686
2.1 4.017652 3.666513
2.1 4.114361 3.762559
2.1 4.211224 3.858805
2.1 4.308243 3.955247
2.2 1.609964 1.35204
2.2 1.685281 1.414149
2.2 1.763054 1.480412
2.2 1.842972 1.550298
2.2 1.924775 1.623332
2.2 2.00822 1.69912
2.2 2.093115 1.777305
2.2 2.179299 1.857578
2.2 2.266612 1.93969
2.2 2.354934 2.023412
2.2 2.444169 2.108559
2.2 2.534196 2.194954
2.2 2.624944 2.28246
2.2 2.716343 2.370954
2.2 2.808332 2.460327
2.2 2.900847 2.550491
2.2 2.993843 2.641364
2.2 3.087282 2.732872
2.2 3.181114 2.824958
2.2 3.275312 2.917564
2.2 3.369858 3.010652
2.3 1.649802 1.386777
2.3 1.723883 1.446796
2.3 1.800471 1.511054
2.3 1.87926 1.579035
2.3 1.959992 1.650273
2.3 2.042423 1.724374
2.3 2.126361 1.800981
2.3 2.211642 1.879782
2.3 2.298104 1.960521
2.3 2.385624 2.042965
2.3 2.474104 2.126921
2.3 2.563418 2.212207
2.3 2.653494 2.298679
2.3 2.744258 2.386208
2.3 2.835648 2.474679
2.3 2.927596 2.564
2.3 3.020056 2.654084
2.3 3.112987 2.744851
2.3 3.206338 2.836242
2.3 3.300079 2.928196
2.3 3.394191 3.020668
2.3 3.488617 3.113599
2.3 3.583345 3.206955
2.3 3.678353 3.3007
2.3 3.773623 3.3948
2.3 3.869127 3.48923
2.3 3.964853 3.583962
2.3 4.060789 3.678972
2.3 4.156913 3.77424
2.3 4.253215 3.869748
2.3 4.349697 3.965485
2.4 1.69018 1.422423
2.4 1.763057 1.480412
2.4 1.838486 1.542709
2.4 1.916165 1.608814
2.4 1.99584 1.678271
2.4 2.077266 1.750692
2.4 2.160253 1.82572
2.4 2.244633 1.90304
2.4 2.330244 1.982395
2.4 2.416959 2.063545
2.4 2.504679 2.146292
2.4 2.593275 2.230448
2.4 2.682672 2.315864
2.4 2.772794 2.402406
2.4 2.863577 2.489953
2.4 2.95495 2.578409
2.4 3.046864 2.66768
2.4 3.139278 2.757685
2.4 3.232139 2.84836
2.4 3.325413 2.939639
2.4 3.419082 3.031476
2.4 3.513086 3.123807
2.4 3.607413 3.216597
2.4 3.702037 3.309807
2.4 3.796942 3.4034
2.4 3.892097 3.49735
2.4 3.987489 3.591626
2.4 4.083106 3.686203
2.4 4.178924 3.78106
2.4 4.274933 3.876175
2.4 4.371135 3.971539
2.5 1.731061 1.458912
2.5 1.802767 1.514932
2.5 1.877063 1.575314
2.5 1.953653 1.639576
2.5 2.032285 1.707274
2.5 2.112718 1.778027
2.5 2.19476 1.851478
2.5 2.278244 1.927316
2.5 2.363004 2.005278
2.5 2.448914 2.085121
2.5 2.535871 2.166643
2.5 2.623745 2.249652
2.5 2.712458 2.333994
2.5 2.801931 2.419529
2.5 2.8921 2.506131
2.5 2.98289 2.593701
2.5 3.074252 2.68214
2.5 3.166141 2.771362
2.5 3.258502 2.8613
2.5 3.351302 2.951885
2.5 3.444519 3.043067
2.5 3.538092 3.13478
2.5 3.632009 3.226986
2.5 3.726241 3.319642
2.5 3.820772 3.412711
2.5 3.91557 3.506164
2.5 4.01062 3.599968
2.5 4.10591 3.694096
2.5 4.201414 3.788526
2.5 4.297123 3.883235
2.5 4.393037 3.978212
2.6 1.77241 1.496182
2.6 1.842978 1.550297
2.6 1.916168 1.608813
2.6 1.991691 1.671269
2.6 2.069298 1.737232
2.6 2.148749 1.806332
2.6 2.229855 1.878215
2.6 2.312447 1.95257
2.6 2.39636 2.029134
2.6 2.481465 2.107662
2.6 2.567658 2.187948
2.6 2.654806 2.269796
2.6 2.742832 2.353047
2.6 2.831652 2.437557
2.6 2.921201 2.523197
2.6 3.011402 2.609862
2.6 3.102204 2.697449
2.6 3.19356 2.785869
2.6 3.285415 2.875052
2.6 3.377733 2.964924
2.6 3.470489 3.055433
2.6 3.563625 3.14651
2.6 3.657123 3.238113
2.6 3.750956 3.330199
2.6 3.845105 3.422728
2.6 3.939538 3.515667
2.6 4.034238 3.608984
2.6 4.129194 3.702648
2.6 4.224377 3.796637
2.6 4.319778 3.890926
2.6 4.415396 3.985501
2.7 1.814194 1.534176
2.7 1.883658 1.586449
2.7 1.95577 1.643151
2.7 2.030247 1.703839
2.7 2.106846 1.768097
2.7 2.18533 1.835563
2.7 2.265509 1.905889
2.7 2.347217 1.978765
2.7 2.430287 2.053931
2.7 2.514589 2.131139
2.7 2.600018 2.210179
2.7 2.68644 2.290854
2.7 2.773774 2.373001
2.7 2.861938 2.456471
2.7 2.950862 2.541132
2.7 3.040468 2.626875
2.7 3.130704 2.713593
2.7 3.221523 2.801194
2.7 3.312864 2.889603
2.7 3.404692 2.978745
2.7 3.496982 3.068563
2.7 3.589672 3.158987
2.7 3.682745 3.249971
2.7 3.776171 3.341471
2.7 3.869931 3.433443
2.7 3.963991 3.525854
2.7 4.058335 3.618668
2.7 4.152949 3.711854
2.7 4.438206 3.993403
2.8 1.856384 1.572843
2.8 1.924777 1.623337
2.8 1.995838 1.678276
2.8 2.069293 1.737238
2.8 2.144903 1.799822
2.8 2.222433 1.865676
2.8 2.301698 1.934459
2.8 2.382529 2.005865
2.8 2.464761 2.079634
2.8 2.548264 2.155519
2.8 2.63293 2.233308
2.8 2.718625 2.312801
2.8 2.805267 2.393832
2.8 2.892771 2.476251
2.8 2.981066 2.559918
2.8 3.070074 2.644724
2.8 3.159739 2.730558
2.8 3.250014 2.817323
2.8 3.340836 2.904942
2.8 3.432169 2.993338
2.8 3.523986 3.082449
2.8 3.616224 3.172203
2.8 3.708864 3.262553
2.8 3.801877 3.353451
2.8 3.895241 3.444851
2.8 3.988922 3.536718
2.8 4.082902 3.629016
2.8 4.177167 3.721709
2.8 4.271688 3.814773
2.8 4.366453 3.90818
2.8 4.46146 4.001914
2.9 1.898954 1.612132
2.9 1.966308 1.66091
2.9 2.036346 1.71414
2.9 2.108802 1.771419
2.9 2.183441 1.832362
2.9 2.260034 1.896629
2.9 2.338395 1.963887
2.9 2.41836 2.033833
2.9 2.49976 2.106211
2.9 2.582467 2.180774
2.9 2.666373 2.257308
2.9 2.751342 2.335613
2.9 2.837291 2.41552
2.9 2.924133 2.496875
2.9 3.011798 2.579537
2.9 3.100204 2.663392
2.9 3.189294 2.748327
2.9 3.279019 2.834242
2.9 3.369318 2.921057
2.9 3.460149 3.00869
2.9 3.551488 3.09708
2.9 3.643267 3.186149
2.9 3.735469 3.27585
2.9 3.828063 3.366131
2.9 3.921025 3.456944
2.9 4.01432 3.548254
2.9 4.107931 3.64002
3.0 1.878499 1.609721
3.0 1.941877 1.652001
3.0 2.008224 1.699125
3.0 2.077267 1.750697
3.0 2.148747 1.806337
3.0 2.222437 1.865675
3.0 2.298108 1.928382
3.0 2.375578 1.994134
3.0 2.454685 2.062634
3.0 2.535262 2.133629
3.0 2.617179 2.206872
3.0 2.700328 2.282151
3.0 2.784573 2.359264
3.0 2.869829 2.43804
3.0 2.956009 2.518323
3.0 3.043041 2.599969
3.0 3.130842 2.682862
3.0 3.219354 2.766886
3.0 3.308527 2.851938
3.0 3.398296 2.937934
3.0 3.488622 3.024792
3.0 3.579477 3.112445
3.0 3.670793 3.200816
3.0 3.762551 3.289853
3.0 3.854719 3.379503
3.0 3.947274 3.469716
3.0 4.040178 3.560455
3.0 4.133413 3.651677
3.0 4.226962 3.743345
3.0 4.320796 3.835432
3.0 4.4149 3.927906
3.0 4.509272 4.020747
3.1 1.985133 1.692408
3.1 2.050503 1.737937
3.1 2.118579 1.787905
3.1 2.189106 1.841951
3.1 2.261865 1.89972
3.1 2.336631 1.960896
3.1 2.413224 2.025165
3.1 2.491485 2.092234
3.1 2.571246 2.161856
3.1 2.652379 2.233785
3.1 2.734776 2.30781
3.1 2.818299 2.383729
3.1 2.902863 2.461369
3.1 2.988381 2.540574
3.1 3.07478 2.621196
3.1 3.161973 2.703117
3.1 3.249905 2.786219
3.1 3.338522 2.870395
3.1 3.427759 2.955561
3.1 3.517576 3.04163
3.1 3.607942 3.128534
3.1 3.69879 3.216193
3.1 3.790099 3.304553
3.1 3.881837 3.393559
3.1 3.973978 3.483159
3.1 4.066486 3.573313
3.1 4.15934 3.663978
3.1 4.533815 4.031062
3.2 2.028698 1.733315
3.2 2.093123 1.777309
3.2 2.160257 1.825725
3.2 2.229856 1.878221
3.2 2.301704 1.934458
3.2 2.375581 1.994134
3.2 2.451312 2.056942
3.2 2.528738 2.122599
3.2 2.607692 2.19086
3.2 2.688048 2.261483
3.2 2.769698 2.334258
3.2 2.852502 2.408983
3.2 2.936378 2.485486
3.2 3.021234 2.563607
3.2 3.106999 2.643198
3.2 3.193585 2.724139
3.2 3.280934 2.80631
3.2 3.368992 2.8896
3.2 3.457694 2.973924
3.2 3.546997 3.059193
3.2 3.636871 3.145335
3.2 3.727247 3.23227
3.2 3.818103 3.319941
3.2 3.909406 3.408291
3.2 4.001129 3.497265
3.2 4.093235 3.586823
3.2 4.185704 3.676919
3.2 4.278516 3.767512
3.2 4.37164 3.858572
3.2 4.558775 4.041968
3.3 2.011999 1.7369
3.3 2.072553 1.774688
3.3 2.136062 1.817203
3.3 2.202282 1.864118
3.3 2.270975 1.915109
3.3 2.341933 1.969853
3.3 2.414939 2.02806
3.3 2.489822 2.089433
3.3 2.566424 2.153697
3.3 2.644582 2.220611
3.3 2.724168 2.289938
3.3 2.805076 2.361469
3.3 2.887167 2.435003
3.3 2.970355 2.510367
3.3 3.054553 2.587402
3.3 3.139683 2.665957
3.3 3.225661 2.745911
3.3 3.312426 2.827142
3.3 3.399925 2.909537
3.3 3.488089 2.99301
3.3 3.576876 3.077468
3.3 3.666254 3.162838
3.3 3.756155 3.249038
3.3 3.846554 3.336008
3.3 3.937417 3.423689
3.3 4.028718 3.512026
3.3 4.120418 3.600976
3.3 4.212496 3.690491
3.3 4.304932 3.780529
3.3 4.397694 3.871059
3.3 4.490767 3.962045
3.3 4.584145 4.053462
3.4 2.116681 1.816496
3.4 2.179303 1.857587
3.4 2.244634 1.90305
3.4 2.312444 1.952581
3.4 2.382531 2.005869
3.4 2.454684 2.06264
3.4 2.528733 2.122605
3.4 2.604525 2.185496
3.4 2.681896 2.25108
3.4 2.760721 2.319122
3.4 2.840894 2.389416
3.4 2.922275 2.461763
3.4 3.004781 2.53599
3.4 3.088321 2.611937
3.4 3.172819 2.689452
3.4 3.258189 2.768415
3.4 3.34437 2.848699
3.4 3.431307 2.930192
3.4 3.518932 3.012805
3.4 3.6072 3.096443
3.4 3.69608 3.181031
3.4 3.785502 3.266485
3.4 3.87544 3.352743
3.4 3.96586 3.439746
3.4 4.056736 3.527434
3.4 4.148026 3.615765
3.4 4.239708 3.704689
3.4 4.331765 3.794161
3.4 4.42416 3.88415
3.4 4.51688 3.974617
3.4 4.609917 4.065538
3.5 2.102235 1.823615
3.5 2.161065 1.858707
3.5 2.222827 1.898428
3.5 2.287294 1.942489
3.5 2.354245 1.990603
3.5 2.423482 2.042475
3.5 2.494798 2.097841
3.5 2.568029 2.156426
3.5 2.643022 2.217967
3.5 2.719617 2.282238
3.5 2.79769 2.349008
3.5 2.877134 2.418074
3.5 2.957813 2.48924
3.5 3.039639 2.562332
3.5 3.122524 2.637192
3.5 3.206393 2.713666
3.5 3.291155 2.791633
3.5 3.376752 2.870966
3.5 3.463127 2.95155
3.5 3.550211 3.033295
3.5 3.637959 3.116104
3.5 3.726338 3.199901
3.5 3.815278 3.2846
3.5 3.904753 3.370137
3.5 3.994727 3.456451
3.5 4.085173 3.543481
3.5 4.176049 3.631182
3.5 4.267333 3.719504
3.5 4.359005 3.808401
3.5 4.451031 3.897838
3.5 4.543393 3.987777
3.5 4.636086 4.078192
3.6 2.147677 1.86747
3.6 2.205689 1.901297
3.6 2.266618 1.939699
3.6 2.330247 1.982405
3.6 2.39636 2.029145
3.6 2.464766 2.079639
3.6 2.535264 2.133634
3.6 2.607691 2.190866
3.6 2.681899 2.251079
3.6 2.757729 2.314056
3.6 2.835059 2.379569
3.6 2.913782 2.447418
3.6 2.993763 2.51741
3.6 3.074916 2.589372
3.6 3.15715 2.663146
3.6 3.24039 2.738579
3.6 3.324547 2.815547
3.6 3.40956 2.893925
3.6 3.495372 2.973595
3.6 3.581915 3.054466
3.6 3.669141 3.13644
3.6 3.757018 3.219438
3.6 3.845474 3.303373
3.6 3.934483 3.38818
3.6 4.024008 3.473796
3.6 4.114022 3.560158
3.6 4.204481 3.64722
3.6 4.295362 3.734931
3.6 4.386647 3.823241
3.6 4.478298 3.912118
3.6 4.570299 4.001519
3.6 4.662643 4.091418
3.7 2.25054 1.944239
3.7 2.310662 1.981371
3.7 2.373475 2.022769
3.7 2.438773 2.068177
3.7 2.506368 2.11733
3.7 2.576064 2.169989
3.7 2.647703 2.225896
3.7 2.721139 2.284807
3.7 2.796216 2.346508
3.7 2.872812 2.41078
3.7 2.950823 2.477424
3.7 3.030112 2.54625
3.7 3.110595 2.617088
3.7 3.192182 2.689779
3.7 3.274797 2.764171
3.7 3.358351 2.840141
3.7 3.442781 2.91756
3.7 3.528032 2.996312
3.7 3.614032 3.076304
3.7 3.700736 3.157436
3.7 3.78811 3.239628
3.7 3.87608 3.322792
3.7 3.964621 3.406861
3.7 4.053694 3.49177
3.7 4.143273 3.577456
3.7 4.233312 3.66387
3.7 4.323788 3.75096
3.7 4.414682 3.838676
3.7 4.505955 3.926982
3.7 4.597592 4.015836
3.7 4.689584 4.10521
3.8 2.295603 1.987512
3.8 2.354943 2.023421
3.8 2.416965 2.063555
3.8 2.481468 2.107673
3.8 2.548272 2.155523
3.8 2.617184 2.206877
3.8 2.68805 2.261489
3.8 2.760728 2.319121
3.8 2.835062 2.379569
3.8 2.910934 2.442616
3.8 2.98824 2.508068
3.8 3.066846 2.575739
3.8 3.146665 2.645459
3.8 3.227609 2.717071
3.8 3.309602 2.790425
3.8 3.392554 2.865396
3.8 3.476404 2.941856
3.8 3.561094 3.019687
3.8 3.646553 3.098795
3.8 3.732734 3.17908
3.8 3.819603 3.26046
3.8 3.907086 3.342846
3.8 3.995157 3.42617
3.8 4.083777 3.510365
3.8 4.172918 3.595366
3.8 4.262534 3.681124
3.8 4.352603 3.767585
3.8 4.443102 3.854697
3.8 4.533995 3.942424
3.8 4.625264 4.030722
3.8 4.7169 4.119562
3.9 2.340866 2.031094
3.9 2.399449 2.065825
3.9 2.460702 2.104739
3.9 2.524431 2.147607
3.9 2.590463 2.194191
3.9 2.658608 2.244273
3.9 2.728716 2.297619
3.9 2.800649 2.353998
3.9 2.874253 2.413213
3.9 2.949411 2.475052
3.9 3.026022 2.539326
3.9 3.10395 2.605853
3.9 3.183112 2.674464
3.9 3.263418 2.745003
3.9 3.344793 2.817321
3.9 3.427146 2.891295
3.9 3.510417 2.966795
3.9 3.594547 3.043703
3.9 3.679465 3.121925
3.9 3.765123 3.201359
3.9 3.851487 3.281922
3.9 3.938483 3.363525
3.9 4.026083 3.446097
3.9 4.114248 3.52957
3.9 4.202948 3.613879
3.9 4.29214 3.698974
3.9 4.381798 3.784797
3.9 4.471901 3.871298
3.9 4.56241 3.958437
3.9 4.653308 4.046172
3.9 4.744586 4.13447
4.0 2.386319 2.074965
4.0 2.444167 2.108562
4.0 2.504674 2.146297
4.0 2.56765 2.187955
4.0 2.632927 2.233308
4.0 2.700322 2.282152
4.0 2.769688 2.33426
4.0 2.840889 2.389412
4.0 2.913775 2.447416
4.0 2.988229 2.508066
4.0 3.064153 2.571177
4.0 3.141411 2.636571
4.0 3.219922 2.704082
4.0 3.299595 2.773555
4.0 3.380356 2.844842
4.0 3.462115 2.917821
4.0 3.544809 2.992362
4.0 3.628381 3.068346
4.0 3.712759 3.145679
4.0 3.797895 3.224259
4.0 3.883754 3.304001
4.0 3.970261 3.384815
4.0 4.057388 3.46663
4.0 4.145097 3.549376
4.0 4.233357 3.632986
4.0 4.322122 3.71741
4.0 4.411367 3.802589
4.0 4.501071 3.88847
4.0 4.591195 3.975015
4.0 4.681719 4.062178
4.0 4.772636 4.149926
1.0 1.228324 0.99558
1.0 1.320852 1.084108
1.0 1.414398 1.174479
1.0 1.508771 1.266297
1.0 1.603826 1.359271
1.0 1.699457 1.453187
1.0 1.795556 1.547857
1.0 1.892059 1.643157
1.0 1.988907 1.738986
1.0 2.086052 1.835259
1.0 2.183464 1.93192
1.0 2.281092 2.028896
1.0 2.378916 2.126152
1.0 2.476914 2.223651
1.0 2.575065 2.321362
1.0 2.673363 2.41927
1.0 2.771773 2.517333
1.0 2.870294 2.615543
1.0 2.968913 2.713883
1.0 3.067621 2.81234
1.0 3.166419 2.910912
1.0 3.265282 3.009569
1.0 3.364212 3.108311
1.0 3.463203 3.207131
1.0 3.56225 3.306022
1.0 3.661358 3.404988
1.0 3.760504 3.504002
1.0 3.859695 3.603071
1.0 3.958925 3.70219
1.0 4.058194 3.801355
1.0 4.157507 3.900572
1.1 1.259825 1.00886
1.1 1.351154 1.095136
1.1 1.443633 1.183573
1.1 1.537053 1.273721
1.1 1.631254 1.365242
1.1 1.726115 1.457886
1.1 1.821518 1.551435
1.1 1.917389 1.645743
1.1 2.013662 1.740686
1.1 2.110281 1.836165
1.1 2.20721 1.932112
1.1 2.304393 2.02844
1.1 2.401807 2.125108
1.1 2.499425 2.222071
1.1 2.597224 2.319291
1.1 2.695194 2.416747
1.1 2.793298 2.514394
1.1 2.891533 2.612219
1.1 2.989884 2.710203
1.1 3.088341 2.808328
1.1 3.186903 2.906591
1.1 3.285543 3.004959
1.1 3.384263 3.103431
1.1 3.483056 3.201997
1.1 3.581915 3.30065
1.1 3.680845 3.399391
1.1 3.779823 3.498194
1.1 3.878853 3.597064
1.1 3.977931 3.695993
1.1 4.077054 3.794979
1.1 4.176228 3.894026
1.2 1.292493 1.024411
1.2 1.382601 1.108311
1.2 1.473985 1.194692
1.2 1.566422 1.283052
1.2 1.659735 1.373009
1.2 1.753794 1.464279
1.2 1.848468 1.556613
1.2 1.943676 1.649841
1.2 2.039343 1.743818
1.2 2.135406 1.838432
1.2 2.231823 1.933597
1.2 2.328535 2.029217
1.2 2.425513 2.125241
1.2 2.522727 2.221615
1.2 2.62015 2.318296
1.2 2.717769 2.415257
1.2 2.815547 2.512447
1.2 2.913475 2.609849
1.2 3.011539 2.70744
1.2 3.109727 2.805201
1.2 3.208035 2.903124
1.2 3.306436 3.001175
1.2 3.40493 3.099349
1.2 3.50351 3.197637
1.2 3.602167 3.296028
1.2 3.700905 3.394522
1.2 3.799701 3.493093
1.2 3.898558 3.591742
1.2 3.997472 3.690464
1.2 4.096438 3.789253
1.2 4.195462 3.888113
1.3 1.239058 0.964196
1.3 1.326242 1.042132
1.3 1.415116 1.12356
1.3 1.505386 1.20778
1.3 1.596816 1.294248
1.3 1.689217 1.382541
1.3 1.782446 1.472343
1.3 1.876365 1.563373
1.3 1.970881 1.655439
1.3 2.065915 1.748376
1.3 2.161395 1.842053
1.3 2.257276 1.936372
1.3 2.353492 2.031225
1.3 2.45001 2.12655
1.3 2.546797 2.222285
1.3 2.643822 2.31838
1.3 2.741071 2.414802
1.3 2.838502 2.511494
1.3 2.936105 2.608436
1.3 3.033865 2.7056
1.3 3.131765 2.802963
1.3 3.229803 2.900515
1.3 3.32795 2.99822
1.3 3.426203 3.09607
1.3 3.524554 3.194054
1.3 3.622996 3.292158
1.3 3.721529 3.390384
1.3 3.82013 3.4887
1.3 3.918802 3.587109
1.3 4.017539 3.685604
1.3 4.116338 3.784178
1.3 4.215201 3.882834
1.4 1.275169 0.986854
1.4 1.360992 1.061913
1.4 1.448628 1.140797
1.4 1.537773 1.222774
1.4 1.628179 1.307262
1.4 1.719647 1.393804
1.4 1.812024 1.48205
1.4 1.905164 1.571696
1.4 1.998967 1.662523
1.4 2.093343 1.754347
1.4 2.188219 1.847021
1.4 2.28354 1.940432
1.4 2.379237 2.03446
1.4 2.475275 2.129032
1.4 2.571614 2.224079
1.4 2.668222 2.319542
1.4 2.76508 2.415382
1.4 2.862146 2.511536
1.4 2.959407 2.60798
1.4 3.056844 2.704682
1.4 3.154442 2.801616
1.4 3.252195 2.898767
1.4 3.350071 2.996096
1.4 3.448069 3.093596
1.4 3.546179 3.19125
1.4 3.644392 3.289045
1.4 3.742708 3.386978
1.4 3.841102 3.485019
1.4 3.939577 3.583169
1.4 4.038127 3.681418
1.4 4.136746 3.779758
1.4 4.235439 3.878193
1.5 1.312192 1.011479
1.5 1.396667 1.083641
1.5 1.483068 1.159935
1.5 1.571083 1.239605
1.5 1.660455 1.32204
1.5 1.750976 1.406754
1.5 1.842485 1.49337
1.5 1.934828 1.581556
1.5 2.027897 1.671073
1.5 2.121596 1.761718
1.5 2.215846 1.853325
1.5 2.310588 1.945769
1.5 2.405747 2.038916
1.5 2.501284 2.132684
1.5 2.597156 2.226994
1.5 2.693329 2.32178
1.5 2.789779 2.416996
1.5 2.886463 2.512574
1.5 2.983365 2.608483
1.5 3.080465 2.704689
1.5 3.177744 2.80116
1.5 3.275196 2.89788
1.5 3.372789 2.994806
1.5 3.470519 3.091928
1.5 3.568374 3.189227
1.5 3.666345 3.286689
1.5 3.764431 3.384308
1.5 3.862607 3.482053
1.5 3.960874 3.579922
1.5 4.059225 3.677906
1.5 4.157655 3.775995
1.5 4.256168 3.874192
1.6 1.433199 1.107203
1.6 1.518374 1.180882
1.6 1.605259 1.258199
1.6 1.693592 1.338524
1.6 1.783157 1.421346
1.6 1.873786 1.506264
1.6 1.965316 1.592926
1.6 2.057635 1.681068
1.6 2.150641 1.770471
1.6 2.244247 1.860952
1.6 2.338392 1.952372
1.6 2.432995 2.044586
1.6 2.528014 2.1375
1.6 2.623403 2.231026
1.6 2.719124 2.325091
1.6 2.81515 2.419642
1.6 2.911435 2.514605
1.6 3.007963 2.609944
1.6 3.10471 2.70562
1.6 3.201657 2.801597
1.6 3.298795 2.897856
1.6 3.396091 2.994351
1.6 3.493539 3.091068
1.6 3.591127 3.187988
1.6 3.688845 3.285092
1.6 3.78669 3.382375
1.6 3.884636 3.479802
1.6 3.982685 3.577371
1.6 4.080828 3.675071
1.6 4.179059 3.772891
1.6 4.27738 3.870832
1.7 1.470523 1.132484
1.7 1.554486 1.203542
1.7 1.640248 1.278479
1.7 1.727541 1.356651
1.7 1.816145 1.43753
1.7 1.905884 1.520695
1.7 1.996591 1.605772
1.7 2.088147 1.692482
1.7 2.180445 1.780585
1.7 2.273394 1.869885
1.7 2.366925 1.960228
1.7 2.460958 2.051459
1.7 2.555444 2.143471
1.7 2.650334 2.236169
1.7 2.745587 2.329471
1.7 2.841174 2.423318
1.7 2.937047 2.517628
1.7 3.033186 2.612362
1.7 3.129567 2.707474
1.7 3.226168 2.802926
1.7 3.322979 2.898695
1.7 3.419965 2.99473
1.7 3.51712 3.091017
1.7 3.614429 3.187533
1.7 3.711882 3.284256
1.7 3.809475 3.38118
1.7 3.907182 3.478269
1.7 4.005001 3.575518
1.7 4.102926 3.672915
1.7 4.200948 3.770448
1.7 4.29907 3.868116
1.8 1.508582 1.15937
1.8 1.59135 1.227822
1.8 1.675998 1.300366
1.8 1.762255 1.376357
1.8 1.849895 1.455253
1.8 1.93874 1.536617
1.8 2.028616 1.62006
1.8 2.119399 1.705285
1.8 2.210978 1.792038
1.8 2.303256 1.880106
1.8 2.396163 1.969324
1.8 2.489611 2.059523
1.8 2.58355 2.150589
1.8 2.677927 2.242416
1.8 2.772699 2.334914
1.8 2.867833 2.428017
1.8 2.96328 2.521639
1.8 3.059018 2.615733
1.8 3.15502 2.710249
1.8 3.251263 2.805146
1.8 3.347735 2.900395
1.8 3.4444 2.995944
1.8 3.541249 3.091775
1.8 3.638269 3.187861
1.8 3.735446 3.284181
1.8 3.832777 3.380725
1.8 3.930234 3.477454
1.8 4.027815 3.574363
1.8 4.125511 3.671438
1.8 4.223316 3.768666
1.8 4.321229 3.866045
1.9 1.54732 1.187754
1.9 1.628914 1.253626
1.9 1.712461 1.323781
1.9 1.797689 1.397574
1.9 1.884369 1.474459
1.9 1.972317 1.553986
1.9 2.061357 1.635753
1.9 2.15136 1.719448
1.9 2.24221 1.804803
1.9 2.333809 1.891594
1.9 2.426078 1.97964
1.9 2.51893 2.068765
1.9 2.61231 2.158842
1.9 2.706163 2.249757
1.9 2.800441 2.341413
1.9 2.895111 2.433735
1.9 2.99012 2.526633
1.9 3.085445 2.620054
1.9 3.181056 2.713943
1.9 3.276929 2.808254
1.9 3.373051 2.902955
1.9 3.469383 2.997992
1.9 3.565917 3.09334
1.9 3.662637 3.188974
1.9 3.759528 3.284868
1.9 3.856587 3.381009
1.9 3.953784 3.477358
1.9 4.051117 3.573908
1.9 4.148577 3.670642
1.9 4.246154 3.767547
1.9 4.343851 3.864619
2.0 1.586688 1.21753
2.0 1.667132 1.280863
2.0 1.749594 1.348644
2.0 1.833802 1.420236
2.0 1.919525 1.495091
2.0 2.006577 1.572753
2.0 2.094779 1.65281
2.0 2.183998 1.734937
2.0 2.274113 1.818854
2.0 2.365023 1.904325
2.0 2.456647 1.991159
2.0 2.548894 2.079168
2.0 2.641704 2.168216
2.0 2.735021 2.258181
2.0 2.828795 2.348957
2.0 2.92299 2.440465
2.0 3.01755 2.532605
2.0 3.11245 2.62532
2.0 3.20766 2.718551
2.0 3.303153 2.812248
2.0 3.398913 2.906374
2.0 3.494903 3.000871
2.0 3.591111 3.095713
2.0 3.687521 3.19087
2.0 3.784117 3.286315
2.0 3.880894 3.382032
2.0 3.977823 3.477981
2.0 4.074899 3.574152
2.0 4.172114 3.670527
2.0 4.269456 3.767092
2.0 4.366928 3.86384
2.1 1.62664 1.248599
2.1 1.70596 1.309443
2.1 1.787355 1.374876
2.1 1.870554 1.444273
2.1 1.955328 1.517091
2.1 2.041488 1.592869
2.1 2.128851 1.671189
2.1 2.217283 1.751716
2.1 2.306659 1.834161
2.1 2.396874 1.918276
2.1 2.487846 2.00386
2.1 2.579478 2.090715
2.1 2.67171 2.178698
2.1 2.764483 2.267677
2.1 2.857743 2.357539
2.1 2.951452 2.448197
2.2 1.667135 1.280866
2.2 1.745356 1.339281
2.2 1.825703 1.402401
2.2 1.907909 1.469619
2.2 1.991743 1.5404
2.2 2.077015 1.614284
2.2 2.163542 1.690847
2.2 2.251186 1.76975
2.2 2.33982 1.850692
2.2 2.429337 1.933419
2.2 2.51965 2.01772
2.2 2.610662 2.103388
2.2 2.702309 2.190271
2.2 2.794529 2.27823
2.2 2.887266 2.367145
2.2 2.980481 2.456922
2.2 3.074115 2.547452
2.2 3.168138 2.638665
2.2 3.262516 2.730493
2.2 3.357219 2.822877
2.2 3.45223 2.915773
2.2 3.547506 3.009114
2.2 3.643036 3.102871
2.2 3.738799 3.197005
2.2 3.834779 3.291486
2.2 3.930967 3.386293
2.2 4.027333 3.481381
2.2 4.123871 3.576737
2.2 4.220571 3.67234
2.2 4.317421 3.768171
2.2 4.41442 3.864223
2.3 1.708133 1.314245
2.3 1.785283 1.370294
2.3 1.864604 1.431144
2.3 1.945832 1.496208
2.3 2.028737 1.56496
2.3 2.113129 1.636946
2.3 2.198823 1.711741
2.3 2.28568 1.788999
2.3 2.373572 1.868416
2.3 2.462387 1.949728
2.4 1.7496 1.348651
2.4 1.825706 1.402404
2.4 1.904023 1.461033
2.4 1.98429 1.523973
2.4 2.066278 1.590713
2.4 2.149798 1.660805
2.4 2.234666 1.733825
2.4 2.320739 1.809426
2.4 2.407888 1.887298
2.4 2.496001 1.967172
2.4 2.584987 2.048823
2.4 2.674743 2.132029
2.4 2.765202 2.216623
2.4 2.856298 2.302452
2.4 2.94797 2.389383
2.4 3.040176 2.477311
2.4 3.132852 2.566113
2.4 3.225965 2.655711
2.4 3.319479 2.746027
2.4 3.41336 2.836993
2.4 3.507587 2.928558
2.4 3.602118 3.020648
2.4 3.696937 3.113226
2.4 3.792022 3.206249
2.4 3.887353 3.299681
2.4 3.982921 3.393497
2.4 4.078694 3.487647
2.4 4.174665 3.582114
2.4 4.27082 3.676873
2.4 4.367149 3.771903
2.4 4.463647 3.867193
2.5 1.791502 1.384008
2.5 1.866593 1.435538
2.5 1.943929 1.491999
2.5 2.023252 1.552852
2.5 2.104338 1.617602
2.5 2.186996 1.685809
2.5 2.271044 1.757054
2.5 2.356337 1.83099
2.5 2.442747 1.907305
2.5 2.530157 1.985723
2.5 2.618476 2.066014
2.5 2.7076 2.147952
2.5 2.79746 2.231363
2.5 2.887986 2.316088
2.5 2.979118 2.401987
2.5 3.070809 2.488949
2.5 3.162997 2.576848
2.5 3.255645 2.6656
2.5 3.348716 2.755123
2.5 3.442176 2.845343
2.5 3.536002 2.936207
2.5 3.630149 3.027637
2.5 3.724602 3.119593
2.5 3.819337 3.212029
2.5 3.914333 3.304906
2.5 4.009581 3.398197
2.5 4.105047 3.491849
2.5 4.200724 3.585845
2.5 4.296598 3.680156
2.5 4.392655 3.774761
2.5 4.488893 3.869646
2.6 1.83381 1.420246
2.6 1.907915 1.469627
2.6 1.984292 1.523976
2.6 2.062691 1.582784
2.6 2.142888 1.645571
2.6 2.224696 1.711909
2.6 2.307931 1.781385
2.6 2.392451 1.853653
2.6 2.478123 1.9284
2.6 2.564833 2.005348
2.6 2.652485 2.084264
2.6 2.740976 2.164914
2.6 2.830233 2.247119
2.6 2.920186 2.330716
2.6 3.010773 2.41556
2.6 3.101946 2.501533
2.6 3.19364 2.588505
2.6 3.285818 2.676387
2.6 3.378441 2.765093
2.6 3.471474 2.854545
2.6 3.564891 2.944685
2.6 3.658649 3.035434
2.6 3.752729 3.126746
2.6 3.847107 3.218575
2.6 3.941763 3.310878
2.6 4.036684 3.403625
2.6 4.131837 3.496762
2.6 4.227214 3.590268
2.6 4.322799 3.684116
2.6 4.41858 3.778278
2.6 4.514552 3.872743
2.7 1.876496 1.457298
2.7 1.949643 1.504604
2.7 2.025086 1.556903
2.7 2.102579 1.61371
2.7 2.181903 1.674567
2.7 2.262873 1.739055
2.7 2.345305 1.806772
2.7 2.429057 1.877374
2.7 2.513997 1.950549
2.7 2.600007 2.026018
2.7 2.686994 2.103544
2.7 2.77485 2.182889
2.7 2.863504 2.26387
2.7 2.952882 2.346319
2.7 3.042921 2.430086
2.7 3.133571 2.515048
2.7 3.224767 2.601071
2.7 3.316471 2.688061
2.7 3.40864 2.775928
2.7 3.50124 2.86459
2.7 3.594244 2.953985
2.7 3.687606 3.044032
2.7 3.781308 3.134681
2.7 3.875324 3.225883
2.7 3.969633 3.317592
2.7 4.064222 3.409777
2.7 4.159056 3.502382
2.7 4.254127 3.595382
2.7 4.349418 3.688748
2.7 4.444916 3.782454
2.7 4.540617 3.876483
2.8 1.919536 1.495105
2.8 1.991752 1.540411
2.8 2.066284 1.590721
2.8 2.142891 1.645575
2.8 2.221358 1.704535
2.8 2.301502 1.767199
2.8 2.383142 1.833171
2.8 2.466133 1.902114
2.8 2.550346 1.973717
2.8 2.635661 2.047701
2.8 2.721984 2.123826
2.8 2.809207 2.201853
2.8 2.897255 2.281594
2.8 2.986057 2.362877
2.8 3.075545 2.445548
2.8 3.16567 2.52948
2.8 3.256365 2.614533
2.8 3.347589 2.700611
2.8 3.439301 2.787617
2.8 3.531463 2.875469
2.8 3.624049 2.9641
2.8 3.717011 3.053424
2.8 3.810329 3.143392
2.8 3.903978 3.233948
2.8 3.997934 3.325045
2.8 4.092185 3.416651
2.8 4.186695 3.508705
2.8 4.281454 3.601182
2.8 4.376446 3.694052
2.8 4.471657 3.787284
2.8 4.56708 3.880864
2.9 1.962906 1.53361
2.9 2.034218 1.57699
2.9 2.107863 1.625373
2.9 2.183604 1.678325
2.9 2.261231 1.735428
2.9 2.340562 1.796294
2.9 2.421419 1.86054
2.9 2.503659 1.927833
2.9 2.58715 1.997868
2.9 2.671775 2.070364
2.9 2.757436 2.145082
2.9 2.844027 2.22178
2.9 2.931471 2.300269
2.9 3.019695 2.380371
2.9 3.108631 2.461929
2.9 3.198229 2.544812
2.9 3.288419 2.628877
2.9 3.379161 2.714023
2.9 3.470412 2.800151
2.9 3.562132 2.887173
2.9 3.654295 2.975021
2.9 3.746852 3.063605
2.9 3.839782 3.152871
2.9 3.933058 3.242764
2.9 4.026658 3.333232
2.9 4.120566 3.42424
2.9 4.214746 3.515728
2.9 4.309189 3.607667
2.9 4.403876 3.700024
2.9 4.498794 3.792768
2.9 4.593935 3.885882
3.0 2.006584 1.572762
3.0 2.07702 1.614289
3.0 2.1498 1.660807
3.0 2.224695 1.711908
3.0 2.301499 1.767195
3.0 2.380032 1.826295
3.0 2.460118 1.888836
3.0 2.541615 1.954494
3.0 2.624391 2.022966
3.0 2.708331 2.093976
3.0 2.793334 2.167283
3.0 2.879295 2.242645
3.0 2.966136 2.319871
3.0 3.053782 2.398779
3.0 3.142165 2.47921
3.0 3.231233 2.561029
3.0 3.320917 2.644089
3.0 3.411174 2.728286
3.0 3.50196 2.813518
3.0 3.593235 2.899693
3.0 3.684971 2.986739
3.0 3.777119 3.074564
3.0 3.869656 3.163112
3.0 3.962556 3.252324
3.0 4.055794 3.342147
3.0 4.149354 3.432542
3.0 4.243201 3.523446
3.0 4.337322 3.614831
3.0 4.431701 3.70666
3.0 4.526321 3.798902
3.0 4.621175 3.891537
3.1 2.050551 1.612513
3.1 2.120136 1.65226
3.1 2.192076 1.696975
3.1 2.266145 1.746278
3.1 2.342142 1.79979
3.1 2.419891 1.857157
3.1 2.499217 1.918018
3.1 2.579981 1.982057
3.1 2.662051 2.048977
3.1 2.74531 2.118505
3.1 2.82966 2.190401
3.1 2.914993 2.264423
3.1 3.001233 2.340377
3.1 3.088301 2.418081
3.1 3.176132 2.497372
3.1 3.26467 2.578113
3.1 3.353845 2.660154
3.1 3.443615 2.743386
3.1 3.533934 2.827705
3.1 3.624761 2.913017
3.1 3.716066 2.999245
3.1 3.807802 3.086295
3.1 3.899943 3.174108
3.1 3.992462 3.262623
3.1 4.085334 3.351783
3.1 4.178543 3.441549
3.1 4.272051 3.531856
3.1 4.365847 3.622671
3.1 4.459912 3.713958
3.1 4.55423 3.805683
3.1 4.648794 3.897825
3.2 2.094789 1.652821
3.2 2.163549 1.690856
3.2 2.234671 1.733831
3.2 2.307934 1.781387
3.2 2.383141 1.83317
3.2 2.46012 1.888839
3.2 2.5387 1.948046
3.2 2.61874 2.010486
3.2 2.700111 2.075867
3.2 2.782696 2.143919
3.2 2.866398 2.214406
3.3 2.13928 1.693647
3.3 2.207241 1.730036
3.3 2.277566 1.771331
3.3 2.350043 1.817195
3.3 2.424478 1.867292
3.3 2.500702 1.9213
3.3 2.578547 1.978882
3.3 2.657874 2.039745
3.3 2.738555 2.103601
3.3 2.820473 2.170189
3.3 2.903532 2.239271
3.3 2.987622 2.310609
3.3 3.072665 2.384008
3.3 3.158584 2.459282
3.3 3.24531 2.536266
3.3 3.332787 2.614817
3.3 3.779475 3.026581
3.3 4.053463 3.285407
3.3 4.145593 3.373198
3.3 4.238087 3.461662
3.3 4.330907 3.550728
3.3 4.42404 3.640362
3.3 4.517466 3.730523
3.3 4.611168 3.821173
3.3 4.705138 3.912289
3.4 2.18401 1.734952
3.4 2.251196 1.769762
3.4 2.320747 1.809435
3.4 2.392456 1.853659
3.4 2.466136 1.902117
3.4 2.54162 1.954501
3.4 2.618742 2.010489
3.4 2.697367 2.069798
3.4 2.777367 2.132148
3.4 2.858626 2.197282
3.4 2.941047 2.264967
3.4 3.024522 2.334966
3.4 3.108972 2.407085
3.4 3.19432 2.481138
3.4 3.280495 2.556958
3.4 3.367442 2.634401
3.4 3.455089 2.713311
3.4 3.811767 3.041389
3.4 3.993182 3.211544
3.4 4.08454 3.297877
3.4 4.176294 3.384963
3.4 4.268426 3.472754
3.4 4.360897 3.56118
3.4 4.453694 3.650203
3.4 4.546795 3.73978
3.4 4.640184 3.829873
3.4 4.733851 3.920457
3.5 2.228964 1.776705
3.5 2.295398 1.809997
3.5 2.364195 1.848107
3.5 2.435157 1.890743
3.5 2.508098 1.937606
3.5 2.582857 1.988405
3.5 2.659271 2.042831
3.5 2.737204 2.100611
3.5 2.816532 2.161474
3.5 2.897139 2.225168
3.5 2.978929 2.291466
3.5 3.061793 2.360131
3.5 3.145654 2.430971
3.5 3.230434 2.503801
3.5 3.316061 2.578453
3.5 3.40248 2.654782
3.5 3.489617 2.73263
3.5 3.577427 2.811879
3.5 3.665862 2.892415
3.5 3.754877 2.974131
3.5 3.844439 3.056945
3.5 3.934497 3.140749
3.5 4.025024 3.225477
3.5 4.11599 3.311056
3.5 4.207365 3.397423
3.5 4.299133 3.484529
3.5 4.391252 3.572301
3.5 4.483709 3.6607
3.5 4.576482 3.749681
3.5 4.669554 3.839205
3.5 4.762915 3.929244
3.6 2.210991 1.792054
3.6 2.274128 1.818873
3.6 2.339833 1.850709
3.6 2.407899 1.887311
3.6 2.478131 1.92841
3.6 2.550351 1.973724
3.6 2.624399 2.022976
3.6 2.700116 2.075874
3.6 2.77737 2.132151
3.6 2.856035 2.191549
3.6 2.935998 2.25382
3.6 3.017163 2.31874
3.6 3.099424 2.386079
3.6 3.1827 2.455643
3.6 3.266914 2.527251
3.6 3.351995 2.600732
3.6 3.437887 2.675942
3.6 3.524516 2.752722
3.6 3.611836 2.830952
3.6 3.699798 2.910515
3.6 3.788357 2.991305
3.6 3.87748 3.073234
3.6 3.967114 3.156197
3.6 4.057232 3.240121
3.6 4.147804 3.324934
3.6 4.238799 3.410571
3.6 4.330199 3.496979
3.6 4.421963 3.584085
3.6 4.514078 3.671848
3.6 4.606521 3.760222
3.6 4.699273 3.849164
3.6 4.792325 3.938647
3.7 2.25705 1.835937
3.7 2.319491 1.861429
3.7 2.384489 1.891865
3.7 2.451843 1.927015
3.7 2.521364 1.966627
3.7 2.592879 2.010436
3.7 2.666232 2.058182
3.7 2.741265 2.109584
3.7 2.81785 2.164388
3.7 2.895862 2.222342
3.7 2.97519 2.283206
3.7 3.055738 2.346763
3.7 3.137399 2.412783
3.7 3.220095 2.481078
3.7 3.303748 2.551465
3.7 3.388286 2.623775
3.7 3.473653 2.697864
3.7 3.559776 2.77357
3.7 3.646606 2.850774
3.7 3.734096 2.929357
3.7 3.822199 3.009211
3.7 3.910881 3.090248
3.7 4.00009 3.172357
3.7 4.089798 3.255467
3.7 4.179974 3.339504
3.7 4.270586 3.424398
3.7 4.361617 3.510097
3.7 4.453025 3.596526
3.7 4.544794 3.683641
3.7 4.636904 3.771395
3.7 4.729334 3.859745
3.7 4.822074 3.948661
3.8 2.303273 1.880126
3.8 2.365041 1.904347
3.8 2.429353 1.933439
3.8 2.496014 1.967189
3.8 2.564843 2.005362
3.8 2.635669 2.047711
3.8 2.708341 2.09399
3.8 2.782704 2.14393
3.8 2.858631 2.197289
3.8 2.936001 2.253823
3.8 3.014702 2.3133
3.8 3.09464 2.375507
3.8 3.175708 2.44022
3.8 3.257829 2.507252
3.8 3.340924 2.576422
3.8 3.424923 2.647562
3.8 3.509768 2.720527
3.8 3.595385 2.795157
3.8 3.681727 2.87133
3.8 3.768744 2.948927
3.8 3.856391 3.027838
3.8 3.944633 3.107972
3.8 4.033417 3.18922
3.8 4.122714 3.271506
3.8 4.212491 3.354755
3.8 4.30272 3.438896
3.8 4.393379 3.523876
3.8 4.484428 3.609616
3.8 4.575851 3.696073
3.8 4.667625 3.783197
3.8 4.759731 3.870943
3.8 4.852156 3.959281
3.9 2.410767 1.947603
3.9 2.474414 1.975403
3.9 2.540402 2.007804
3.9 2.608556 2.044586
3.9 2.67871 2.085519
3.9 2.750715 2.130369
3.9 2.824421 2.178882
3.9 2.899702 2.230825
3.9 2.976439 2.285965
3.9 3.054522 2.344075
3.9 3.133856 2.404948
3.9 3.214338 2.468365
3.9 3.295889 2.534142
3.9 3.378431 2.6021
3.9 3.461894 2.672073
3.9 3.546219 2.743915
3.9 3.631333 2.817466
3.9 3.717188 2.892605
3.9 3.803735 2.96921
3.9 3.890926 3.047171
3.9 3.978727 3.126396
3.9 4.067085 3.206773
3.9 4.15597 3.288227
3.9 4.245349 3.370679
3.9 4.335192 3.454058
3.9 4.425479 3.538308
3.9 4.516167 3.623349
3.9 4.607241 3.709137
3.9 4.698677 3.795621
3.9 4.790456 3.882753
3.9 4.882565 3.970502
4.0 2.45666 1.991175
4.0 2.519661 2.017734
4.0 2.584995 2.048834
4.0 2.652491 2.084272
4.0 2.721988 2.123831
4.0 2.793341 2.167292
4.0 2.866402 2.214412
4.0 2.941048 2.264969
4.0 3.017163 2.318739
4.0 3.094636 2.375503
4.0 3.173376 2.43506
4.0 3.253278 2.497194
4.0 3.334265 2.561726
4.0 3.416258 2.628479
4.0 3.499189 2.697288
4.0 3.582997 2.768008
4.0 3.667611 2.84048
4.0 3.752981 2.914581
4.0 3.839057 2.990191
4.0 3.925794 3.067197
4.0 4.013155 3.145506
4.0 4.101086 3.225006
4.0 4.189558 3.305619
4.0 4.278539 3.387266
4.0 4.367995 3.469874
4.0 4.457908 3.553384
4.0 4.548234 3.637718
4.0 4.638957 3.722827
4.0 4.730054 3.80866
4.0 4.821504 3.895169
4.0 4.913294 3.982319
1.0 1.261744 0.952879
1.0 1.355056 1.041036
1.0 1.449266 1.131173
1.0 1.544205 1.222845
1.0 1.639746 1.315731
1.0 1.735789 1.40959
1.0 1.832256 1.504241
1.0 1.929082 1.599543
1.0 2.026217 1.695386
1.0 2.123618 1.791684
1.0 2.221255 1.888368
1.0 2.31908 1.985369
1.0 2.417091 2.082663
1.0 2.515258 2.180202
1.0 2.613564 2.277955
1.0 2.711994 2.375894
1.0 2.810535 2.473999
1.0 2.909176 2.572249
1.0 3.007906 2.670629
1.0 3.106718 2.769126
1.0 3.205608 2.867728
1.0 3.304552 2.966412
1.0 3.403565 3.065191
1.0 3.502635 3.164047
1.0 3.601756 3.262972
1.0 3.700924 3.361961
1.0 3.800136 3.461008
1.0 3.899388 3.560108
1.0 3.998678 3.659257
1.0 4.098002 3.758452
1.0 4.197362 3.85769
1.1 1.295646 0.962433
1.1 1.387911 1.048158
1.1 1.481187 1.136227
1.1 1.575288 1.226128
1.1 1.670074 1.317485
1.1 1.765436 1.410015
1.1 1.861285 1.503503
1.1 1.957549 1.597779
1.1 2.05417 1.692712
1.1 2.1511 1.788198
1.1 2.248305 1.884152
1.1 2.345731 1.980497
1.1 2.443372 2.077196
1.1 2.541197 2.174194
1.1 2.639185 2.271452
1.1 2.737319 2.368939
1.1 2.835583 2.466627
1.1 2.933964 2.564493
1.1 3.032452 2.662517
1.1 3.131035 2.760684
1.1 3.22971 2.858979
1.1 3.328451 2.957377
1.1 3.427273 3.055888
1.1 3.526161 3.154493
1.1 3.625111 3.253183
1.1 3.724116 3.351951
1.1 3.823174 3.45079
1.1 3.922279 3.549694
1.1 4.021428 3.648657
1.1 4.120619 3.747676
1.1 4.219852 3.846747
1.2 1.330564 0.974462
1.2 1.421766 1.057598
1.2 1.514086 1.143447
1.2 1.607325 1.231433
1.2 1.701332 1.32113
1.2 1.795986 1.412212
1.2 1.891191 1.504426
1.2 1.986867 1.597578
1.2 2.082949 1.691512
1.2 2.179384 1.786105
1.2 2.276132 1.881257
1.2 2.373136 1.976878
1.2 2.470387 2.072921
1.2 2.567849 2.169322
1.2 2.665498 2.266035
1.2 2.763316 2.363021
1.2 2.861285 2.460249
1.2 2.95939 2.557691
1.2 3.057618 2.655322
1.2 3.155956 2.753124
1.2 3.254402 2.85108
1.2 3.352925 2.949162
1.2 3.451542 3.047378
1.2 3.550236 3.145706
1.2 3.649001 3.244136
1.2 3.747832 3.34266
1.2 3.846723 3.441268
1.2 3.94567 3.539955
1.2 4.044669 3.638714
1.2 4.143716 3.737538
1.2 4.242813 3.836426
1.3 1.277741 0.912328
1.3 1.366419 0.988876
1.3 1.45655 1.069296
1.3 1.547901 1.152792
1.3 1.64026 1.238736
1.3 1.733468 1.326651
1.3 1.827394 1.416171
1.3 1.921932 1.50701
1.3 2.016998 1.598942
1.3 2.112519 1.69179
1.3 2.208437 1.78541
1.3 2.304708 1.879688
1.3 2.40127 1.974519
1.3 2.49811 2.069846
1.3 2.595189 2.165594
1.3 2.692483 2.26171
1.3 2.789968 2.358149
1.3 2.887625 2.454873
1.3 2.985437 2.55185
1.3 3.083389 2.649052
1.3 3.181469 2.746454
1.3 3.27967 2.844038
1.3 3.377962 2.941774
1.3 3.476361 3.039666
1.3 3.574848 3.13769
1.3 3.673417 3.235836
1.3 3.772062 3.334092
1.3 3.870776 3.432449
1.3 3.969554 3.530898
1.3 4.068392 3.629432
1.3 4.167285 3.728044
1.3 4.266235 3.826729
1.4 1.40314 1.005572
1.4 1.4922 1.083177
1.4 1.582573 1.164212
1.4 1.674041 1.248001
1.4 1.766435 1.334025
1.4 1.859615 1.421879
1.4 1.95347 1.511244
1.4 2.047907 1.601866
1.4 2.142848 1.693544
1.4 2.238231 1.786115
1.4 2.334005 1.879448
1.4 2.430107 1.973424
1.4 2.526518 2.067974
1.4 2.623198 2.163015
1.4 2.720119 2.258484
1.4 2.817254 2.354329
1.4 2.914584 2.450506
1.4 3.012088 2.546978
1.4 3.109751 2.643712
1.4 3.207557 2.74068
1.4 3.305501 2.83786
1.4 3.40355 2.935219
1.4 3.501718 3.032758
1.4 3.599986 3.130453
1.4 3.698348 3.22829
1.4 3.796795 3.326254
1.4 3.895321 3.424337
1.4 3.993921 3.522527
1.4 4.092588 3.620816
1.4 4.191318 3.719197
1.4 4.290113 3.817663
1.5 1.440661 1.024438
1.5 1.528653 1.099159
1.5 1.618048 1.177645
1.5 1.708618 1.259184
1.5 1.800187 1.343221
1.5 1.892609 1.429314
1.5 1.985766 1.517114
1.5 2.079558 1.606341
1.5 2.173904 1.69677
1.5 2.268735 1.788219
1.5 2.363997 1.880538
1.5 2.459622 1.973596
1.5 2.555589 2.067311
1.5 2.651854 2.16159
1.5 2.748386 2.256362
1.5 2.845158 2.351566
1.5 2.942145 2.447153
1.5 3.039328 2.54308
1.5 3.136688 2.639309
1.5 3.234209 2.735808
1.5 3.331882 2.832552
1.5 3.429676 2.929503
1.5 3.527601 3.026662
1.5 3.62564 3.124
1.5 3.723783 3.221501
1.5 3.822022 3.319151
1.5 3.920351 3.416937
1.5 4.018762 3.514848
1.5 4.117249 3.612873
1.5 4.215808 3.711003
1.5 4.314437 3.809232
1.6 1.47892 1.045357
1.6 1.565855 1.117153
1.6 1.654273 1.193024
1.6 1.743943 1.272236
1.6 1.834681 1.354201
1.6 1.926336 1.43845
1.6 2.018784 1.524603
1.6 2.11192 1.612356
1.6 2.205657 1.701461
1.6 2.299921 1.791716
1.6 2.394658 1.882955
1.6 2.489792 1.975034
1.6 2.5853 2.067857
1.6 2.681137 2.161321
1.6 2.777267 2.255346
1.6 2.873661 2.349864
1.6 2.970293 2.444819
1.6 3.067142 2.54016
1.6 3.164186 2.635847
1.6 3.261409 2.731843
1.6 3.358801 2.828117
1.6 3.456327 2.92463
1.6 3.554 3.02138
1.6 3.651798 3.118335
1.6 3.749712 3.215476
1.6 3.847734 3.312788
1.6 3.945855 3.410255
1.6 4.044068 3.507864
1.6 4.142367 3.605605
1.6 4.240745 3.703466
1.6 4.339202 3.80144
1.7 1.517862 1.068209
1.7 1.603753 1.137062
1.7 1.691201 1.210275
1.7 1.779971 1.287099
1.7 1.869875 1.366924
1.7 1.960758 1.449254
1.7 2.052488 1.533686
1.7 2.144958 1.619892
1.7 2.238076 1.707603
1.7 2.331763 1.796598
1.7 2.425961 1.886695
1.7 2.520592 1.977735
1.7 2.61563 2.069612
1.7 2.711025 2.162209
1.7 2.80674 2.255439
1.7 2.902745 2.349225
1.7 2.99901 2.443505
1.7 3.095513 2.538222
1.7 3.19223 2.63333
1.7 3.289144 2.728788
1.7 3.386243 2.824561
1.7 3.483493 2.920606
1.7 3.580902 3.016918
1.7 3.67845 3.113463
1.7 3.776126 3.210219
1.7 3.873921 3.307168
1.7 3.971825 3.404293
1.7 4.069832 3.501581
1.7 4.167933 3.599017
1.7 4.266122 3.69659
1.7 4.364399 3.794291
1.8 1.557436 1.092872
1.8 1.642298 1.158787
1.8 1.728786 1.229319
1.8 1.816661 1.303711
1.8 1.905732 1.38134
1.8 1.995839 1.461689
1.8 2.086847 1.544336
1.8 2.178643 1.628929
1.8 2.271133 1.715181
1.8 2.364233 1.802854
1.8 2.457883 1.89175
1.8 2.552001 1.981695
1.8 2.646557 2.072571
1.8 2.741499 2.164252
1.8 2.836789 2.25664
1.8 2.932393 2.349651
1.8 3.028281 2.443214
1.8 3.124427 2.537268
1.8 3.220807 2.631761
1.8 3.317402 2.726646
1.8 3.414198 2.821886
1.8 3.51116 2.917433
1.8 3.608296 3.013279
1.8 3.705584 3.109387
1.8 3.803013 3.205733
1.8 3.900572 3.302296
1.8 3.998252 3.399057
1.8 4.096044 3.496001
1.8 4.193939 3.593113
1.8 4.291932 3.690379
1.8 4.390021 3.787788
1.9 1.597594 1.119227
1.9 1.681447 1.18223
1.9 1.766987 1.250074
1.9 1.853974 1.322006
1.9 1.942214 1.397397
1.9 2.031545 1.475715
1.9 2.121827 1.556519
1.9 2.212945 1.639442
1.9 2.3048 1.724177
1.9 2.397307 1.81047
1.9 2.4904 1.898108
1.9 2.583995 1.986905
1.9 2.67806 2.07673
1.9 2.77254 2.167446
1.9 2.867395 2.258947
1.9 2.962589 2.351139
1.9 3.058089 2.443946
1.9 3.153868 2.537299
1.9 3.249901 2.631141
1.9 3.346167 2.725421
1.9 3.442652 2.820095
1.9 3.539318 2.915115
1.9 3.636171 3.010467
1.9 3.733191 3.106111
1.9 3.830365 3.202021
1.9 3.92768 3.298174
1.9 4.025126 3.39455
1.9 4.122695 3.491129
1.9 4.220378 3.587896
1.9 4.318167 3.684835
1.9 4.41606 3.781935
2.0 1.638294 1.147157
2.0 1.721158 1.207289
2.0 1.805764 1.272456
2.0 1.891872 1.341917
2.0 1.979287 1.41504
2.0 2.067843 1.491286
2.0 2.157399 1.570201
2.0 2.247836 1.651402
2.0 2.339052 1.734568
2.0 2.430959 1.819429
2.0 2.523488 1.905758
2.0 2.616553 1.993357
2.0 2.710119 2.082082
2.0 2.80413 2.171788
2.0 2.898541 2.262357
2.0 2.993315 2.353689
2.0 3.088419 2.4457
2.0 3.183822 2.538315
2.0 3.2795 2.631471
2.0 3.375428 2.725112
2.0 3.471592 2.81919
2.0 3.567953 2.913653
2.0 3.664517 3.008482
2.0 3.761261 3.103637
2.0 3.85817 3.199087
2.0 3.955233 3.294806
2.0 4.052439 3.390773
2.0 4.149778 3.486967
2.0 4.247241 3.583369
2.0 4.344819 3.679963
2.0 4.442509 3.776735
2.1 1.679497 1.176549
2.1 1.761394 1.233866
2.1 1.845081 1.29638
2.1 1.930322 1.363371
2.1 2.016918 1.434209
2.1 2.104703 1.508354
2.1 2.193534 1.585342
2.1 2.283289 1.664778
2.1 2.373863 1.746329
2.1 2.465166 1.829711
2.1 2.557126 1.914683
2.1 2.649655 2.001037
2.1 2.742716 2.088618
2.1 2.836248 2.177269
2.1 2.930208 2.266865
2.1 3.024555 2.357298
2.1 3.119255 2.448475
2.1 3.214276 2.540316
2.1 3.30959 2.632751
2.1 3.405172 2.725721
2.1 3.501008 2.819172
2.1 3.597056 2.913048
2.1 3.693322 3.007328
2.1 3.789781 3.101967
2.1 3.88642 3.196932
2.1 3.983224 3.292195
2.1 4.080182 3.387731
2.1 4.177284 3.483518
2.1 4.274519 3.579535
2.1 4.37188 3.675765
2.1 4.469362 3.772191
2.2 1.721165 1.207297
2.2 1.802118 1.261865
2.2 1.884905 1.321764
2.2 1.96929 1.386297
2.2 2.055076 1.454845
2.2 2.142096 1.52687
2.2 2.230205 1.601902
2.2 2.319278 1.679537
2.2 2.409209 1.759433
2.2 2.499905 1.841293
2.2 2.591292 1.924866
2.2 2.683281 2.009932
2.2 2.77583 2.096326
2.2 2.868879 2.183881
2.2 2.962381 2.272464
2.2 3.056295 2.361959
2.2 3.150583 2.452265
2.2 3.245213 2.543297
2.2 3.340156 2.63498
2.2 3.435387 2.727246
2.2 3.530886 2.82004
2.2 3.626615 2.913301
2.2 3.722576 3.007005
2.2 3.818744 3.101102
2.2 3.915104 3.195558
2.2 4.011643 3.290341
2.2 4.108346 3.385424
2.2 4.205205 3.480783
2.2 4.302206 3.576396
2.2 4.399342 3.672242
2.2 4.49661 3.768305
2.3 1.763267 1.2393
2.3 1.843298 1.291195
2.3 1.925203 1.348525
2.3 2.008747 1.410623
2.3 2.093734 1.476887
2.3 2.179995 1.546781
2.3 2.267385 1.619836
2.3 2.355778 1.695643
2.3 2.445066 1.773849
2.3 2.535154 1.854152
2.3 2.625966 1.936287
2.3 2.71741 2.020026
2.3 2.809443 2.105194
2.3 2.902004 2.191615
2.3 2.995043 2.279147
2.3 3.088517 2.367667
2.3 3.182388 2.457068
2.3 3.276622 2.547257
2.3 3.371188 2.638154
2.3 3.466059 2.729687
2.3 3.561216 2.821795
2.3 3.656619 2.914413
2.3 3.752268 3.007513
2.3 3.848138 3.101044
2.3 3.944214 3.194966
2.3 4.04048 3.289246
2.3 4.136923 3.383855
2.3 4.233531 3.478766
2.3 4.330294 3.573954
2.3 4.4272 3.669398
2.3 4.524246 3.765079
2.4 1.805772 1.272464
2.4 1.884906 1.321765
2.4 1.965947 1.376582
2.4 2.048664 1.436279
2.4 2.132862 1.500271
2.4 2.218373 1.568034
2.4 2.30505 1.639099
2.4 2.392767 1.713057
2.4 2.481413 1.789548
2.4 2.570892 1.868261
2.4 2.661128 1.948924
2.4 2.752024 2.031301
2.4 2.843539 2.115206
2.4 2.935607 2.200458
2.4 3.028179 2.286904
2.4 3.121208 2.374415
2.4 3.214657 2.462877
2.4 3.308488 2.552191
2.4 3.402671 2.64227
2.4 3.497177 2.73304
2.4 3.591986 2.824433
2.4 3.687056 2.916381
2.4 3.782388 3.008853
2.4 3.877955 3.101791
2.4 3.97374 3.195156
2.4 4.069727 3.288911
2.4 4.165904 3.383024
2.4 4.262257 3.477466
2.4 4.358773 3.57221
2.4 4.455444 3.667233
2.4 4.552264 3.762514
2.5 1.848652 1.306699
2.5 1.926912 1.353492
2.5 2.007109 1.405859
2.5 2.089015 1.463193
2.5 2.172437 1.524937
2.5 2.257206 1.590575
2.5 2.343176 1.659646
2.5 2.430221 1.73174
2.5 2.518228 1.806494
2.5 2.607099 1.883591
2.5 2.696758 1.962754
2.5 2.787106 2.043737
2.5 2.878099 2.126348
2.5 2.969672 2.210396
2.5 3.061772 2.295724
2.5 3.154353 2.382193
2.5 3.247374 2.469684
2.5 3.340799 2.558092
2.5 3.434593 2.647325
2.5 3.528729 2.737303
2.5 3.623185 2.827953
2.5 3.717917 2.919205
2.5 3.812926 3.011022
2.5 3.908183 3.103344
2.5 4.003672 3.196129
2.5 4.099376 3.289337
2.5 4.195281 3.382932
2.5 4.291372 3.476884
2.5 4.387638 3.571165
2.5 4.484068 3.665749
2.5 4.580656 3.760613
2.6 1.891881 1.341925
2.6 1.969292 1.386297
2.6 2.048665 1.436279
2.6 2.129776 1.491299
2.6 2.212434 1.550823
2.6 2.296471 1.614351
2.6 2.381742 1.681429
2.6 2.46812 1.751651
2.6 2.55549 1.824653
2.6 2.643756 1.900115
2.6 2.732838 1.977751
2.6 2.822638 2.057313
2.6 2.913108 2.138601
2.6 3.004183 2.221416
2.6 3.095808 2.305595
2.6 3.187938 2.390992
2.6 3.280528 2.477482
2.6 3.373541 2.564955
2.6 3.466943 2.653313
2.6 3.560703 2.742471
2.6 3.654801 2.832352
2.6 3.749191 2.922881
2.6 3.843871 3.014019
2.6 3.938814 3.105702
2.6 4.034002 3.197883
2.6 4.129417 3.290522
2.6 4.225045 3.383579
2.6 4.32087 3.477022
2.6 4.41688 3.57082
2.6 4.513064 3.664946
2.6 4.609416 3.759376
2.7 1.935437 1.378064
2.7 2.012022 1.420105
2.7 2.090591 1.467773
2.7 2.170923 1.520531
2.7 2.25283 1.577869
2.7 2.336147 1.639307
2.7 2.420727 1.704401
2.7 2.506443 1.77275
2.7 2.593182 1.84399
2.7 2.680845 1.917799
2.7 2.769351 1.99389
2.7 2.858602 2.072008
2.7 2.948549 2.151946
2.7 3.039124 2.233501
2.7 3.130273 2.316503
2.7 3.221948 2.4008
2.7 3.314104 2.486261
2.7 3.406702 2.572771
2.7 3.499708 2.660227
2.7 3.593089 2.748538
2.7 3.686824 2.837624
2.7 3.780867 2.927407
2.7 3.875214 3.017841
2.7 3.969839 3.108861
2.7 4.064721 3.200418
2.7 4.159843 3.292465
2.7 4.255188 3.384964
2.7 4.350742 3.477878
2.7 4.446492 3.571175
2.7 4.542425 3.664826
2.7 4.638536 3.758803
2.8 1.979297 1.415048
2.8 2.05508 1.454846
2.8 2.132865 1.500272
2.8 2.212435 1.550823
2.8 2.293605 1.606017
2.8 2.376212 1.665391
2.8 2.46011 1.728515
2.8 2.545171 1.794993
2.8 2.631284 1.864467
2.8 2.718347 1.936614
2.8 2.80628 2.011143
2.8 2.894983 2.087797
2.8 2.984407 2.166363
2.8 3.074482 2.246634
2.8 3.165153 2.328433
2.8 3.256371 2.411605
2.8 3.34809 2.496012
2.8 3.440271 2.581532
2.8 3.532877 2.66806
2.8 3.625875 2.7555
2.8 3.719244 2.843767
2.8 3.812935 2.932778
2.8 3.906946 3.022486
2.8 4.001248 3.112821
2.8 4.09582 3.203731
2.8 4.190644 3.295167
2.8 4.285703 3.387087
2.8 4.380982 3.479453
2.8 4.476467 3.57223
2.8 4.572145 3.665387
2.8 4.668011 3.758896
2.9 2.023442 1.452811
2.9 2.098446 1.490455
2.9 2.175466 1.533713
2.9 2.254291 1.582116
2.9 2.334739 1.635209
2.9 2.416647 1.69255
2.9 2.499872 1.753722
2.9 2.584287 1.81834
2.9 2.669778 1.886048
2.9 2.756246 1.956526
2.9 2.843609 2.029481
2.9 2.931765 2.104655
2.9 3.020666 2.181831
2.9 3.110241 2.260797
2.9 3.200434 2.341371
2.9 3.291193 2.423393
2.9 3.382474 2.506721
2.9 3.474234 2.591229
2.9 3.566438 2.676805
2.9 3.659051 2.763349
2.9 3.75205 2.850773
2.9 3.845387 2.93899
2.9 3.939057 3.02795
2.9 4.033032 3.117578
2.9 4.12729 3.20782
2.9 4.221812 3.298624
2.9 4.316581 3.389947
2.9 4.411581 3.481746
2.9 4.506797 3.573985
2.9 4.602216 3.666631
2.9 4.697832 3.759653
3.0 2.067854 1.491294
3.0 2.142101 1.526871
3.0 2.218376 1.568035
3.0 2.296473 1.614351
3.0 2.376213 1.665391
3.0 2.457434 1.720734
3.0 2.539996 1.779978
3.0 2.623772 1.842747
3.0 2.708648 1.908695
3.0 2.794525 1.977501
3.0 2.881321 2.048876
3.0 2.968934 2.122558
3.0 3.057314 2.198328
3.0 3.146389 2.275971
3.0 3.236102 2.3553
3.0 3.326403 2.436151
3.0 3.417243 2.518378
3.0 3.508582 2.60185
3.0 3.600381 2.686451
3.0 3.692606 2.772078
3.0 3.785232 2.858637
3.0 3.878211 2.946038
3.0 3.971538 3.034227
3.0 4.065183 3.123128
3.0 4.159123 3.212682
3.0 4.25334 3.302835
3.0 4.347815 3.39354
3.0 4.442532 3.484754
3.0 4.537475 3.576437
3.0 4.632632 3.668555
3.0 4.727994 3.761076
3.1 2.112515 1.530443
3.1 2.186028 1.564038
3.1 2.261578 1.603182
3.1 2.338964 1.647474
3.1 2.418009 1.69651
3.1 2.498557 1.749892
3.1 2.580465 1.807235
3.1 2.66361 1.868175
3.1 2.747878 1.93237
3.1 2.83317 1.999508
3.1 2.919403 2.069297
3.1 3.006475 2.141478
3.1 3.094335 2.21583
3.1 3.182911 2.292134
3.1 3.272146 2.370202
3.1 3.361987 2.449864
3.1 3.452386 2.53097
3.1 3.543302 2.613385
3.1 3.634694 2.696991
3.1 3.726529 2.781678
3.1 3.818781 2.867351
3.1 3.911399 2.953916
3.1 4.00438 3.041314
3.1 4.097691 3.129468
3.1 4.191311 3.218314
3.1 4.285219 3.307796
3.1 4.379397 3.397866
3.1 4.473827 3.488476
3.1 4.568495 3.579587
3.1 4.663385 3.67116
3.1 4.758491 3.763162
3.2 2.157411 1.570209
3.2 2.23021 1.601903
3.2 2.305054 1.639101
3.2 2.381746 1.68143
3.2 2.460112 1.728515
3.2 2.539997 1.779978
3.2 2.621264 1.835451
3.2 2.703786 1.894581
3.2 2.787453 1.957037
3.2 2.872165 2.022511
3.2 2.95784 2.090715
3.2 3.044374 2.16139
3.2 3.131717 2.234315
3.2 3.219796 2.309268
3.2 3.308553 2.386058
3.2 3.397934 2.464514
3.2 3.487892 2.544481
3.2 3.578384 2.625822
3.2 3.669368 2.708412
3.2 3.760811 2.792141
3.2 3.852686 2.876908
3.2 3.944942 2.962616
3.2 4.037574 3.049205
3.2 4.130549 3.136591
3.2 4.223846 3.224711
3.2 4.317442 3.313505
3.2 4.41132 3.402921
3.2 4.505461 3.49291
3.2 4.599849 3.583431
3.2 4.69447 3.674443
3.2 4.789315 3.765911
3.3 2.202526 1.610545
3.3 2.274634 1.640419
3.3 2.34879 1.675742
3.3 2.424804 1.716172
3.3 2.502505 1.761359
3.3 2.581741 1.810945
3.3 2.662376 1.86458
3.3 2.744285 1.921925
3.3 2.827359 1.982658
3.3 2.911497 2.046477
3.3 2.996618 2.113099
3.3 3.082618 2.182266
3.3 3.169447 2.253757
3.3 3.257031 2.32735
3.3 3.345311 2.402851
3.3 3.434234 2.480086
3.3 3.52375 2.558899
3.3 3.613817 2.639147
3.3 3.704393 2.720705
3.3 3.795442 2.803457
3.3 3.886939 2.887299
3.3 3.97883 2.972133
3.3 4.071111 3.057893
3.3 4.163748 3.144494
3.3 4.256719 3.231869
3.3 4.350001 3.319956
3.3 4.443576 3.408701
3.3 4.537424 3.498054
3.3 4.63153 3.587968
3.3 4.725878 3.678403
3.3 4.820461 3.769321
3.4 2.247848 1.65141
3.4 2.319284 1.679539
3.4 2.392772 1.713058
3.4 2.468124 1.751652
3.4 2.545174 1.794994
3.4 2.623774 1.842748
3.4 2.703787 1.894581
3.4 2.785093 1.950168
3.4 2.867581 2.009197
3.4 2.951152 2.071373
3.4 3.035724 2.136419
3.4 3.121195 2.204079
3.4 3.207512 2.274132
3.4 3.294603 2.346358
3.4 3.382408 2.42056
3.4 3.470873 2.496563
3.4 3.559949 2.574207
3.4 3.649591 2.653348
3.4 3.739758 2.733857
3.4 3.830413 2.815615
3.4 3.92153 2.898515
3.4 4.013055 2.982457
3.4 4.104983 3.067371
3.4 4.19728 3.15317
3.4 4.289923 3.239783
3.4 4.382889 3.327147
3.4 4.476158 3.415205
3.4 4.569711 3.503903
3.4 4.663533 3.593195
3.4 4.757606 3.683038
3.4 4.851922 3.77339
3.5 2.293365 1.692765
3.5 2.364149 1.719224
3.5 2.436985 1.751008
3.5 2.511692 1.787827
3.5 2.588106 1.829378
3.5 2.666081 1.875345
3.5 2.745485 1.925413
3.5 2.826196 1.979271
3.5 2.908106 2.036617
3.5 2.991116 2.097166
3.5 3.075146 2.160644
3.5 3.160092 2.226801
3.5 3.245901 2.295416
3.5 3.332502 2.36627
3.5 3.419835 2.439165
3.5 3.507843 2.513926
3.5 3.596479 2.59039
3.5 3.685696 2.668411
3.5 3.775454 2.747856
3.5 3.865714 2.828605
3.5 3.95645 2.910548
3.5 4.047609 2.993581
3.5 4.139182 3.077632
3.5 4.231138 3.162612
3.5 4.32345 3.248447
3.5 4.416097 3.335072
3.5 4.509059 3.422426
3.5 4.602315 3.510455
3.5 4.695849 3.599109
3.5 4.789644 3.688344
3.5 4.883692 3.778117
3.6 2.339065 1.734575
3.6 2.409216 1.759435
3.6 2.481419 1.789549
3.6 2.555495 1.824655
3.6 2.631287 1.864468
3.6 2.708651 1.908695
3.6 2.787455 1.957037
3.6 2.867582 2.009197
3.6 2.948922 2.064885
3.6 3.031379 2.123823
3.6 3.114872 2.185745
3.6 3.199297 2.250404
3.6 3.284603 2.317584
3.6 3.370717 2.387063
3.6 3.457579 2.458647
3.6 3.545133 2.532158
3.6 3.633329 2.607431
3.6 3.722123 2.68432
3.6 3.811471 2.762689
3.6 3.901337 2.842415
3.6 3.991692 2.923386
3.6 4.082482 3.005496
3.6 4.1737 3.088669
3.6 4.265312 3.172815
3.6 4.357293 3.257856
3.6 4.44962 3.343726
3.6 4.542272 3.430361
3.6 4.635229 3.517705
3.6 4.728473 3.605707
3.6 4.821989 3.69432
3.6 4.915766 3.783499
3.7 2.384937 1.776809
3.7 2.454474 1.800136
3.7 2.52606 1.828646
3.7 2.599522 1.862096
3.7 2.674706 1.900226
3.7 2.751471 1.94276
3.7 2.829687 1.989416
3.7 2.909238 2.03991
3.7 2.990017 2.093965
3.7 3.071928 2.151312
3.7 3.154889 2.211691
3.7 3.2388 2.274862
3.7 3.323607 2.340609
3.7 3.409237 2.408715
3.7 3.49563 2.478984
3.7 3.582732 2.551239
3.7 3.670491 2.625314
3.7 3.758861 2.701061
3.7 3.847801 2.778343
3.7 3.937272 2.857034
3.7 4.027245 2.937019
3.7 4.117667 3.018192
3.7 4.208529 3.100473
3.7 4.299797 3.18377
3.7 4.391445 3.268003
3.7 4.48345 3.353103
3.7 4.57579 3.439005
3.7 4.668446 3.52565
3.7 4.761399 3.612985
3.7 4.854633 3.700962
3.7 4.948137 3.789533
3.8 2.430972 1.819437
3.8 2.499913 1.841295
3.8 2.570899 1.868263
3.8 2.643762 1.900116
3.8 2.718352 1.936615
3.8 2.794529 1.977502
3.8 2.872168 2.022512
3.8 2.951153 2.071374
3.8 3.03138 2.123824
3.8 3.112751 2.179602
3.8 3.195188 2.238454
3.8 3.278589 2.300147
3.8 3.362901 2.364468
3.8 3.448051 2.431203
3.8 3.53398 2.500156
3.8 3.620631 2.571151
3.8 3.707954 2.644022
3.8 3.795903 2.718619
3.8 3.884435 2.794803
3.8 3.973511 2.872449
3.8 4.063103 2.951437
3.8 4.153156 3.031659
3.8 4.243661 3.113036
3.8 4.334584 3.19547
3.8 4.425898 3.278881
3.8 4.517579 3.363197
3.8 4.609607 3.448352
3.8 4.701961 3.534284
3.8 4.794621 3.620939
3.8 4.88757 3.708266
3.8 4.980799 3.796216
3.9 2.410996 1.847177
3.9 2.477161 1.862431
3.9 2.545523 1.882883
3.9 2.615925 1.908367
3.9 2.688204 1.93868
3.9 2.762212 1.9736
3.9 2.837815 2.012887
3.9 2.914888 2.056291
3.9 2.993317 2.103556
3.9 3.072999 2.154429
3.9 3.153839 2.208661
3.9 3.235758 2.266004
3.9 3.318655 2.326231
3.9 3.402476 2.389136
3.9 3.487151 2.454503
3.9 3.572618 2.522142
3.9 3.658821 2.591875
3.9 3.745711 2.663537
3.9 3.833239 2.736978
3.9 3.921364 2.812057
3.9 4.010047 2.888647
3.9 4.099257 2.966627
3.9 4.188941 3.045888
3.9 4.279089 3.126348
3.9 4.369666 3.207906
3.9 4.460645 3.290483
3.9 4.552003 3.374002
3.9 4.643716 3.458397
3.9 4.735766 3.543603
3.9 4.828131 3.629564
3.9 4.920795 3.716228
3.9 5.013748 3.803545
4.0 2.457882 1.891767
4.0 2.523495 1.905767
4.0 2.591294 1.92487
4.0 2.661128 1.948929
4.0 2.732837 1.977756
4.0 2.806278 2.011148
4.0 2.881318 2.048881
4.0 2.957836 2.09072
4.0 3.035719 2.136424
4.0 3.114865 2.18575
4.0 3.195181 2.23846
4.0 3.276589 2.294313
4.0 3.358987 2.35309
4.0 3.442323 2.414586
4.0 3.526526 2.478593
4.0 3.611534 2.54492
4.0 3.697293 2.613391
4.0 3.783751 2.683842
4.0 3.870861 2.756121
4.0 3.958581 2.830089
4.0 4.04687 2.905615
4.0 4.1357 2.982578
4.0 4.225015 3.060868
4.0 4.586712 3.385512
4.0 4.678111 3.469133
4.0 4.769855 3.553601
4.0 4.861925 3.638856
4.0 4.954302 3.724845
4.0 5.046976 3.811515
1.0 1.293279 0.90961
1.0 1.387374 0.99756
1.0 1.482248 1.087593
1.0 1.577755 1.179234
1.0 1.673787 1.272134
1.0 1.770259 1.366036
1.0 1.867101 1.460749
1.0 1.96426 1.556122
1.0 2.06169 1.652043
1.0 2.159355 1.748421
1.0 2.257233 1.845194
1.0 2.355275 1.942283
1.0 2.453481 2.039655
1.0 2.551827 2.137269
1.0 2.650295 2.235094
1.0 2.748875 2.333104
1.0 2.847553 2.431275
1.0 2.94632 2.52959
1.0 3.045168 2.628031
1.0 3.144089 2.726586
1.0 3.243084 2.825252
1.0 3.342125 2.923997
1.0 3.441227 3.022827
1.0 3.540379 3.121731
1.0 3.639578 3.220703
1.0 3.738819 3.319736
1.0 3.8381 3.418826
1.0 3.937417 3.517967
1.0 4.036767 3.617155
1.0 4.136149 3.716387
1.0 4.235569 3.815668
1.1 1.329409 0.915222
1.1 1.4226 1.000571
1.1 1.516664 1.088416
1.1 1.611443 1.1782
1.1 1.706817 1.269512
1.1 1.802693 1.362045
1.1 1.898995 1.455566
1.1 1.995659 1.549896
1.1 2.092638 1.644895
1.1 2.189888 1.740455
1.1 2.287382 1.836497
1.1 3.270607 2.812076
1.1 3.468396 3.009112
1.1 3.567386 3.107773
1.1 3.66643 3.206517
1.1 3.765525 3.305336
1.1 3.864666 3.404224
1.1 3.96385 3.503175
1.1 4.063075 3.602184
1.1 4.162336 3.701246
1.1 4.26164 3.800367
1.2 1.366414 0.923511
1.2 1.458689 1.00606
1.2 1.551927 1.091531
1.2 1.64596 1.179288
1.2 1.740657 1.268858
1.2 1.835917 1.359882
1.2 1.931656 1.452088
1.2 2.027806 1.545263
1.2 2.124311 1.639242
1.2 2.221126 1.733895
1.2 2.318218 1.829127
1.2 3.298658 2.799732
1.2 3.792701 3.291632
1.2 3.891693 3.390296
1.2 3.990735 3.489036
1.2 4.089824 3.587847
1.2 4.188956 3.686721
1.2 4.288136 3.785664
1.3 1.404225 0.934405
1.3 1.495579 1.013989
1.3 1.587983 1.096918
1.3 1.681255 1.18249
1.3 1.77526 1.270172
1.3 1.869888 1.359556
1.3 1.965047 1.450326
1.3 2.060664 1.542238
1.3 2.156679 1.635099
1.3 2.253041 1.728757
1.3 2.349714 1.823098
1.3 3.228846 2.690561
1.3 3.327224 2.788229
1.3 3.425683 2.886045
1.3 3.524234 2.984007
1.3 3.622865 3.082101
1.3 3.721568 3.180313
1.3 3.820339 3.278633
1.3 3.919172 3.377051
1.3 4.018062 3.47556
1.3 4.117007 3.574152
1.3 4.216001 3.672819
1.3 4.315049 3.771567
1.4 1.442777 0.947815
1.4 1.533213 1.0243
1.4 1.624777 1.104545
1.4 1.717281 1.187791
1.4 1.810583 1.27345
1.4 1.904565 1.361067
1.4 1.99913 1.450286
1.4 2.094201 1.54083
1.4 2.18971 1.632477
1.4 2.285604 1.725053
1.4 2.381842 1.818425
1.4 3.356292 2.777579
1.4 3.454534 2.875022
1.4 3.55288 2.972637
1.4 3.651315 3.070406
1.4 3.749833 3.168313
1.4 3.848427 3.266348
1.4 3.947092 3.364497
1.4 4.045823 3.462753
1.4 4.144614 3.561106
1.4 4.243462 3.659548
1.4 4.342371 3.758082
1.5 1.482014 0.963636
1.5 1.571536 1.036921
1.5 1.66226 1.114365
1.5 1.753993 1.195162
1.5 1.846584 1.278677
1.5 1.939911 1.36441
1.5 2.033872 1.45197
1.5 2.128384 1.541044
1.5 2.223375 1.631385
1.5 2.318788 1.722793
1.5 2.414579 1.815117
1.5 3.28794 2.670958
1.5 3.385849 2.767791
1.5 3.483864 2.86483
1.5 3.581994 2.962067
1.5 3.680225 3.059483
1.5 3.778548 3.15706
1.5 3.876958 3.254784
1.5 3.975446 3.352642
1.5 4.074008 3.450623
1.5 4.172638 3.548717
1.5 4.271332 3.646914
1.5 4.370094 3.745216
1.6 1.521882 0.981752
1.6 1.6105 1.051771
1.6 1.700388 1.126321
1.6 1.791348 1.204565
1.6 1.883225 1.285827
1.6 1.975891 1.369572
1.6 2.069239 1.45537
1.6 2.163182 1.542879
1.6 2.257645 1.631824
1.6 2.352566 1.721982
1.6 2.447899 1.813183
1.6 3.415882 2.758875
1.6 3.513661 2.855477
1.6 3.611566 2.952307
1.6 3.709584 3.049341
1.6 3.807704 3.146561
1.6 3.905919 3.24395
1.6 4.004223 3.341494
1.6 4.102609 3.439178
1.6 4.201071 3.536991
1.6 4.299604 3.634924
1.6 4.398211 3.732975
1.7 1.562333 1.002036
1.7 1.650059 1.068755
1.7 1.739117 1.140346
1.7 1.829307 1.215952
1.7 1.920468 1.294871
1.7 2.012469 1.376532
1.7 2.105199 1.460475
1.7 2.198567 1.54633
1.7 2.292494 1.633794
1.7 2.386914 1.722623
1.7 2.481779 1.812626
1.7 3.154679 2.464271
1.7 3.251742 2.559448
1.7 3.348977 2.654979
1.7 3.446379 2.750838
1.7 3.543912 2.846971
1.7 3.641585 2.943363
1.7 3.73938 3.039988
1.7 3.837289 3.136825
1.7 3.935303 3.233853
1.7 4.033415 3.331058
1.7 4.131617 3.428423
1.7 4.229903 3.525936
1.7 4.328268 3.623584
1.7 4.426714 3.721367
1.8 1.603322 1.024362
1.8 1.690171 1.087775
1.8 1.778409 1.156365
1.8 1.867833 1.22927
1.8 1.95828 1.305767
1.8 2.049614 1.385262
1.8 2.141723 1.467268
1.8 2.23451 1.551385
1.8 2.327895 1.63729
1.8 2.421808 1.724714
1.8 2.516196 1.813449
1.8 3.186471 2.458868
1.8 3.283238 2.553419
1.8 3.380192 2.64837
1.8 3.477328 2.74369
1.8 3.574607 2.839321
1.8 3.672039 2.935244
1.8 3.769604 3.031431
1.8 3.867295 3.127857
1.8 3.9651 3.2245
1.8 4.063012 3.321342
1.8 4.161023 3.418366
1.8 4.259127 3.515557
1.8 4.357317 3.612901
1.8 4.455595 3.710395
1.9 1.64481 1.048599
1.9 1.730798 1.108724
1.9 1.818227 1.174295
1.9 1.906892 1.244455
1.9 1.996628 1.318471
1.9 2.087297 1.39573
1.9 2.178782 1.475724
1.9 2.270986 1.55803
1.9 2.363823 1.642301
1.9 2.457223 1.72825
1.9 2.55113 1.815648
1.9 3.508715 2.737436
1.9 3.605734 2.832533
1.9 3.702917 2.927957
1.9 3.800246 3.023677
1.9 3.897711 3.119665
1.9 3.9953 3.215897
1.9 4.093006 3.312353
1.9 4.19082 3.409013
1.9 4.288735 3.50586
1.9 4.386744 3.60288
1.9 4.484848 3.700067
2.0 1.68676 1.074616
2.0 1.771905 1.131497
2.0 1.858537 1.194051
2.0 1.946451 1.26144
2.0 2.035481 1.332931
2.0 2.125487 1.407897
2.0 2.21635 1.485815
2.0 2.307968 1.566243
2.0 2.400255 1.648814
2.0 2.493138 1.733221
2.0 2.586558 1.81922
2.0 3.540531 2.732084
2.0 3.637282 2.826613
2.0 3.73421 2.921507
2.0 3.831296 3.016731
2.0 3.928528 3.112255
2.0 4.025895 3.208051
2.0 4.123388 3.304096
2.0 4.220999 3.400369
2.0 4.318719 3.496852
2.0 4.416541 3.593526
2.0 4.514466 3.690388
2.1 1.729138 1.102289
2.1 1.813458 1.155985
2.1 1.899307 1.215545
2.1 1.986481 1.280155
2.1 2.074812 1.349089
2.1 2.164159 1.42172
2.1 2.2544 1.497509
2.1 2.345433 1.576
2.1 2.437169 1.65681
2.1 2.529531 1.739616
2.1 2.62246 1.824155
2.1 3.572763 2.727637
2.1 3.959736 3.105632
2.1 4.056875 3.200966
2.1 4.15415 3.296577
2.1 4.251551 3.392441
2.1 4.349071 3.488537
2.1 4.4467 3.584846
2.1 4.54444 3.681362
2.2 1.771914 1.131496
2.2 1.855428 1.182082
2.2 1.94051 1.238684
2.2 2.026954 1.300523
2.2 2.114594 1.366887
2.2 2.203286 1.43715
2.2 2.29291 1.510767
2.2 2.383358 1.587273
2.2 2.474542 1.66627
2.2 2.566383 1.747419
2.2 2.658819 1.830444
2.2 3.413642 2.539025
2.2 3.509402 2.631285
2.2 3.605401 2.724101
2.2 3.701597 2.817399
2.2 3.797997 2.911142
2.2 3.894578 3.005288
2.2 3.991327 3.099801
2.2 4.088232 3.194648
2.2 4.185283 3.2898
2.2 4.28247 3.385232
2.2 4.379783 3.48092
2.2 4.477215 3.576844
2.2 4.574765 3.672995
2.3 1.815058 1.16212
2.3 1.897788 1.209683
2.3 1.982117 1.26338
2.3 2.067844 1.322469
2.3 2.154802 1.38626
2.3 2.242846 1.454136
2.3 2.331855 1.52555
2.3 2.421722 1.60003
2.3 2.512354 1.677167
2.3 2.603673 1.75661
2.3 2.695614 1.838071
2.3 3.638433 2.721479
2.3 3.734344 2.814113
2.3 3.830471 2.907236
2.3 3.926791 3.000801
2.3 4.023291 3.094768
2.3 4.119957 3.189102
2.3 4.216779 3.283771
2.3 4.313746 3.378748
2.3 4.410848 3.474006
2.3 4.508077 3.569524
2.3 4.605433 3.66529
2.4 1.858547 1.194054
2.4 1.940511 1.238689
2.4 2.024104 1.289542
2.4 2.109127 1.345915
2.4 2.195412 1.407145
2.4 2.282816 1.472625
2.4 2.371215 1.541814
2.4 2.460503 1.614236
2.4 2.550586 1.689474
2.4 2.641383 1.767169
2.4 2.732829 1.847022
2.4 3.481321 2.537715
2.4 3.576452 2.628414
2.4 3.671848 2.719774
2.4 3.76747 2.811713
2.4 3.863319 2.904185
2.4 3.959374 2.99714
2.4 4.055619 3.090535
2.4 4.152042 3.184331
2.4 4.24863 3.278494
2.4 4.345373 3.372993
2.4 4.442259 3.4678
2.4 4.539281 3.562891
2.4 4.636437 3.658253
2.5 1.902355 1.227194
2.5 2.236402 1.429473
2.5 2.679495 1.779072
2.5 2.770446 1.857275
2.5 2.861987 1.937477
2.5 2.954083 2.019444
2.5 3.046677 2.102973
2.5 3.139726 2.187883
2.5 3.23319 2.27402
2.5 3.327034 2.36125
2.5 3.421226 2.449457
2.5 3.515739 2.538538
2.5 3.610548 2.628404
2.5 3.705637 2.718988
2.5 3.800964 2.810201
2.5 3.896532 2.901993
2.5 3.992317 2.994311
2.5 4.088304 3.087107
2.5 4.184478 3.18034
2.5 4.280828 3.273972
2.5 4.377342 3.36797
2.5 4.474008 3.462304
2.5 4.570818 3.556948
2.5 4.667771 3.651887
2.6 1.946462 1.261446
2.6 2.026956 1.300531
2.6 2.109128 1.345919
2.6 2.192781 1.397002
2.6 2.277752 1.45318
2.6 2.3639 1.513885
2.6 2.4511 1.578595
2.6 2.539243 1.646838
2.6 2.628236 1.718194
2.6 2.717993 1.79229
2.6 2.808449 1.86881
2.6 3.645012 2.629345
2.6 3.739789 2.719121
2.6 3.834818 2.809578
2.6 3.930101 2.900661
2.6 4.025612 2.992314
2.6 4.121336 3.084485
2.6 4.217258 3.17713
2.6 4.313366 3.270208
2.6 4.409646 3.363683
2.6 4.506089 3.457523
2.6 4.602683 3.5517
2.6 4.699427 3.646196
2.7 1.990847 1.296722
2.7 2.070636 1.333191
2.7 2.152122 1.375968
2.7 2.235112 1.424493
2.7 2.319443 1.478198
2.7 2.404976 1.536541
2.7 2.491587 1.599015
2.7 2.579166 1.665154
2.7 2.667618 1.734539
2.7 2.75686 1.806796
2.7 2.846824 1.881604
2.7 3.491846 2.45594
2.7 3.585676 2.543133
2.7 3.679832 2.631237
2.7 3.774295 2.720173
2.7 3.869022 2.809844
2.7 3.964016 2.900191
2.7 4.059249 2.991152
2.7 4.154707 3.082672
2.7 4.250373 3.174704
2.7 4.346235 3.267205
2.7 4.442278 3.360135
2.7 4.538493 3.45346
2.7 4.634868 3.547148
2.7 4.731401 3.641182
2.8 2.035493 1.33294
2.8 2.114596 1.366899
2.8 2.195413 1.407153
2.8 2.277753 1.453184
2.8 2.361457 1.504463
2.8 2.446385 1.560472
2.8 2.532414 1.62072
2.8 2.619434 1.684754
2.8 2.707352 1.752158
2.8 2.796081 1.822559
2.8 2.885554 1.895631
2.8 3.43457 2.375581
2.8 3.527688 2.460699
2.8 3.621174 2.5469
2.8 3.714998 2.634076
2.8 3.809144 2.722143
2.8 3.903567 2.811
2.8 3.998268 2.900583
2.8 4.093221 2.990825
2.8 4.188409 3.08167
2.8 4.283816 3.173065
2.8 4.379428 3.264965
2.8 4.475231 3.357327
2.8 4.571215 3.450116
2.8 4.667367 3.543297
2.8 4.763684 3.636849
2.9 2.080382 1.370025
2.9 2.158819 1.401581
2.9 2.238984 1.439399
2.9 2.320689 1.483006
2.9 2.403777 1.531909
2.9 2.488109 1.585618
2.9 2.573564 1.643661
2.9 2.660033 1.705596
2.9 2.747421 1.771015
2.9 2.835642 1.839546
2.9 2.924627 1.910863
2.9 3.750502 2.63786
2.9 3.844328 2.72503
2.9 3.938444 2.813045
2.9 4.03285 2.901836
2.9 4.127519 2.991334
2.9 4.222434 3.081478
2.9 4.317578 3.172213
2.9 4.412938 3.263489
2.9 4.508498 3.355263
2.9 4.604247 3.447494
2.9 4.700172 3.540147
2.9 4.796272 3.633199
3.0 2.1255 1.40791
3.0 2.20329 1.437166
3.0 2.282818 1.472637
3.0 2.363902 1.513893
3.0 2.446386 1.560476
3.0 2.530133 1.611923
3.0 2.615023 1.667785
3.0 2.700947 1.727633
3.0 2.78781 1.791069
3.0 2.875527 1.857723
3.0 2.964028 1.927273
3.0 3.507994 2.390322
3.0 3.600387 2.473225
3.0 3.693176 2.557352
3.0 3.786332 2.642585
3.0 3.879836 2.72883
3.0 3.973643 2.815976
3.0 4.067752 2.90395
3.0 4.162135 2.992679
3.0 4.256774 3.082098
3.0 4.351654 3.172149
3.0 4.446757 3.26278
3.0 4.542071 3.353943
3.0 4.637583 3.445596
3.0 4.733279 3.537701
3.0 4.829157 3.630234
3.1 2.170831 1.446531
3.1 2.48927 1.590101
3.1 2.828507 1.81228
3.1 2.915724 1.877057
3.1 3.003744 1.94483
3.1 3.092479 2.015282
3.1 3.181889 2.088143
3.1 3.271913 2.163174
3.1 3.3625 2.240157
3.1 3.453607 2.318897
3.1 3.545193 2.399222
3.1 3.637222 2.480977
3.1 3.729661 2.564025
3.1 3.822481 2.648245
3.1 3.915662 2.733539
3.1 4.009157 2.81979
3.1 4.102966 2.906922
3.1 4.197061 2.994858
3.1 4.291423 3.083529
3.1 4.386034 3.172873
3.1 4.48088 3.262836
3.1 4.575945 3.353367
3.1 4.671216 3.444423
3.1 4.76668 3.535961
3.1 4.862335 3.627956
3.2 2.216364 1.48583
3.2 2.292914 1.510787
3.2 2.371219 1.54183
3.2 2.451103 1.578607
3.2 2.532415 1.620728
3.2 2.615024 1.667789
3.2 2.69881 1.719383
3.2 2.783666 1.775116
3.2 2.869498 1.83461
3.2 2.956221 1.897512
3.2 3.043764 1.963503
3.2 3.132039 2.032269
3.2 3.221007 2.103538
3.2 3.310605 2.177069
3.2 3.400783 2.252639
3.2 3.491496 2.330051
3.2 3.582704 2.409127
3.2 3.674368 2.489708
3.2 3.766457 2.571653
3.2 3.85894 2.654835
3.2 3.951795 2.739153
3.2 4.044978 2.824485
3.2 4.138485 2.91075
3.2 4.232289 2.997869
3.2 4.326371 3.085769
3.2 4.420713 3.174385
3.2 4.515298 3.263659
3.2 4.610111 3.353538
3.2 4.70514 3.443975
3.2 4.80037 3.534927
3.2 4.895798 3.626366
3.3 2.262085 1.525757
3.3 2.575809 1.652301
3.3 2.825445 1.800471
3.3 2.91077 1.858017
3.3 2.997004 1.919052
3.3 3.084074 1.983262
3.3 3.171894 2.050335
3.3 3.260423 2.120001
3.3 3.349598 2.192016
3.3 3.439368 2.266156
3.3 3.529687 2.342219
3.3 3.620516 2.420025
3.3 3.711816 2.499409
3.3 3.803554 2.580227
3.3 3.895698 2.662349
3.3 3.988228 2.745666
3.3 4.081096 2.830055
3.3 4.174301 2.915431
3.3 4.267813 3.00171
3.3 4.361613 3.088817
3.3 4.455683 3.176683
3.3 4.550005 3.265247
3.3 4.644565 3.354453
3.3 4.739348 3.444253
3.3 4.834342 3.534601
3.3 4.929541 3.625465
3.4 2.307983 1.566261
3.4 2.619437 1.684766
3.4 2.700949 1.727641
3.4 2.783667 1.77512
3.4 2.867486 1.826843
3.4 2.952313 1.882462
3.4 3.038062 1.94164
3.4 3.124665 2.004073
3.4 3.212033 2.069452
3.4 3.300125 2.137507
3.4 3.388879 2.207994
3.4 3.478242 2.280689
3.4 3.56817 2.355386
3.4 3.658621 2.431902
3.4 3.749557 2.510069
3.4 3.840944 2.589739
3.4 3.932749 2.670777
3.4 4.024952 2.753072
3.4 4.117505 2.836496
3.4 4.210406 2.920961
3.4 4.303624 3.006378
3.4 4.397141 3.09267
3.4 4.490937 3.179765
3.4 4.584995 3.267599
3.4 4.679299 3.356114
3.4 4.773836 3.445257
3.4 4.86859 3.534981
3.4 4.963558 3.625253
3.5 2.354049 1.607301
3.5 2.428869 1.626507
3.5 2.505456 1.651547
3.5 2.583643 1.682169
3.5 2.66329 1.718073
3.5 2.74427 1.758936
3.5 2.826467 1.804421
3.5 2.909779 1.854189
3.5 2.994114 1.907904
3.5 3.079386 1.965242
3.5 3.165525 2.025905
3.5 3.787582 2.521676
3.5 3.878618 2.600178
3.5 3.970084 2.680112
3.5 4.06196 2.761363
3.5 4.154197 2.843802
3.5 4.246792 2.927334
3.5 4.339716 3.011869
3.5 4.432948 3.097326
3.5 4.526469 3.18363
3.5 4.620261 3.270714
3.5 4.714308 3.358518
3.5 4.808596 3.446986
3.5 4.903109 3.536069
3.5 4.997844 3.625731
3.6 2.400272 1.648835
3.6 2.474548 1.666296
3.6 2.550592 1.689497
3.6 2.62824 1.718213
3.6 2.707356 1.752173
3.6 2.787813 1.79108
3.6 2.8695 1.834618
3.6 2.952314 1.882466
3.6 3.036162 1.934304
3.6 3.120963 1.98982
3.6 3.206644 2.048725
3.6 3.29312 2.110721
3.6 3.38035 2.175545
3.6 3.468269 2.242955
3.6 3.556826 2.312726
3.6 3.645975 2.384649
3.6 3.735674 2.458536
3.6 3.825883 2.534216
3.6 3.916567 2.611532
3.6 4.007695 2.690343
3.6 4.099243 2.770532
3.6 4.191164 2.851966
3.6 4.283453 2.934545
3.6 4.376082 3.018179
3.6 4.469028 3.102781
3.6 4.562272 3.188274
3.6 4.655797 3.27459
3.6 4.749585 3.361664
3.6 4.843622 3.449439
3.6 4.937893 3.537862
3.6 5.032393 3.626898
3.7 2.446643 1.690827
3.7 2.520392 1.706622
3.7 2.595906 1.728059
3.7 2.673029 1.754941
3.7 2.751625 1.787023
3.7 2.83157 1.824028
3.7 2.912755 1.865666
3.7 2.995079 1.911632
3.7 3.078449 1.961623
3.7 3.162784 2.015339
3.7 3.248013 2.0725
3.7 3.334049 2.132815
3.7 3.420853 2.196025
3.7 3.508359 2.261892
3.7 3.596517 2.330189
3.7 3.685279 2.400709
3.7 3.774603 2.473263
3.7 3.86445 2.547676
3.7 3.954785 2.62379
3.7 4.045574 2.701462
3.7 4.136795 2.78057
3.7 4.228398 2.86098
3.7 4.320382 2.942589
3.7 4.412714 3.025301
3.7 4.505373 3.10903
3.7 4.59834 3.193695
3.7 4.691596 3.279224
3.7 4.785125 3.36555
3.7 4.87891 3.452614
3.7 4.972937 3.540362
3.7 5.0672 3.628753
3.8 2.493155 1.733245
3.8 2.64139 1.767195
3.8 2.717999 1.792312
3.8 2.796087 1.822577
3.8 2.875531 1.857738
3.8 2.956224 1.897523
3.8 3.038065 1.941648
3.8 3.120964 1.989824
3.8 3.204839 2.041764
3.8 3.289621 2.097197
3.8 3.375222 2.155843
3.8 3.461604 2.217444
3.8 3.548701 2.281767
3.8 3.636462 2.348586
3.8 3.724839 2.417697
3.8 3.813791 2.488906
3.8 3.903278 2.562041
3.8 3.993263 2.636939
3.8 4.083714 2.713456
3.8 4.174607 2.791468
3.8 4.265894 2.870837
3.8 4.357571 2.951457
3.8 4.449607 3.033232
3.8 4.541978 3.116069
3.8 4.634667 3.199888
3.8 4.727653 3.284612
3.8 4.820921 3.370173
3.8 4.914453 3.45651
3.8 5.008234 3.543565
3.8 5.102259 3.631296
3.9 2.539799 1.776057
3.9 2.612535 1.78874
3.9 2.687033 1.806867
3.9 2.763142 1.830286
3.9 2.840733 1.858797
3.9 2.919686 1.892169
3.9 2.999895 1.93015
3.9 3.081262 1.972475
3.9 3.163697 2.018869
3.9 3.247119 2.06906
3.9 3.33146 2.122786
3.9 3.416631 2.179774
3.9 3.502595 2.239775
3.9 3.589286 2.302556
3.9 3.676653 2.367897
3.9 3.764648 2.435592
3.9 3.853229 2.50545
3.9 3.942357 2.577296
3.9 4.031994 2.650967
3.9 4.122108 2.726315
3.9 4.212674 2.803216
3.9 4.303645 2.881528
3.9 4.395015 2.961144
3.9 4.486753 3.041963
3.9 4.578837 3.123893
3.9 4.671247 3.206848
3.9 4.763963 3.290751
3.9 4.856968 3.375531
3.9 4.950245 3.461123
3.9 5.04378 3.54747
3.9 5.137566 3.634526
4.0 2.586569 1.819236
4.0 2.65882 1.830466
4.0 2.73283 1.847041
4.0 2.80845 1.868826
4.0 2.885554 1.895643
4.0 2.964027 1.927282
4.0 3.043762 1.963509
4.0 3.124663 2.004075
4.0 3.206641 2.048723
4.0 3.289616 2.097192
4.0 3.37352 2.149233
4.0 3.458267 2.20458
4.0 3.543817 2.262989
4.0 3.630106 2.324235
4.0 3.717082 2.388099
4.0 3.804697 2.454376
4.0 3.89291 2.522877
4.0 3.98168 2.593425
4.0 4.07097 2.665858
4.0 4.160748 2.740026
4.0 4.250988 2.815802
4.0 4.341643 2.893043
4.0 4.432706 2.97164
4.0 4.524147 3.051489
4.0 4.615943 3.132496
4.0 4.708073 3.214572
4.0 4.800518 3.297637
4.0 4.89326 3.38162
4.0 4.986282 3.466452
4.0 5.07957 3.552074
4.0 5.173115 3.638439
1.0 1.322864 0.86603
1.0 1.417724 0.95394
1.0 1.513252 1.044027
1.0 1.609324 1.135775
1.0 1.705854 1.22882
1.0 1.802756 1.322872
1.0 1.899972 1.417736
1.0 1.997476 1.513272
1.0 2.095209 1.609342
1.0 2.193146 1.705863
1.0 2.291269 1.802773
1.0 2.389533 1.899992
1.0 2.487942 1.997487
1.0 2.586473 2.095219
1.0 2.68512 2.193164
1.0 2.783856 2.291278
1.0 2.882673 2.389544
1.0 2.981582 2.487961
1.0 3.080554 2.586491
1.0 3.179591 2.685129
1.0 3.278694 2.783873
1.0 3.377836 2.882692
1.0 3.477032 2.981593
1.0 3.576274 3.080564
1.0 3.675564 3.179609
1.0 3.774884 3.278703
1.0 3.874234 3.377846
1.0 3.973629 3.477051
1.0 4.073046 3.576292
1.0 4.172491 3.675574
1.0 4.27197 3.774902
1.1 1.361053 0.867473
1.1 1.455142 0.95263
1.1 1.549977 1.040431
1.1 1.645424 1.13026
1.1 1.741389 1.22168
1.1 1.837778 1.314341
1.1 1.934526 1.408005
1.1 2.031602 1.502497
1.1 2.128943 1.59765
1.1 2.226519 1.693362
1.1 2.324308 1.789552
1.1 2.422264 1.886127
1.1 2.520387 1.983043
1.1 2.618652 2.080251
1.1 2.71705 2.177722
1.1 2.815555 2.275403
1.1 2.914154 2.373274
1.1 3.01286 2.471327
1.1 3.111641 2.569522
1.1 3.210497 2.66785
1.1 3.30943 2.766308
1.1 3.408411 2.86486
1.1 3.507456 2.963512
1.1 3.606553 3.062251
1.1 3.705707 3.161079
1.1 3.804898 3.259969
1.1 3.904123 3.358921
1.1 4.003401 3.457947
1.1 4.102706 3.557017
1.1 4.202044 3.656139
1.1 4.301421 3.755316
1.2 1.399987 0.871787
1.2 1.493297 0.953943
1.2 1.587428 1.03923
1.2 1.682236 1.126938
1.2 1.77762 1.216554
1.2 1.873479 1.307668
1.2 1.969743 1.399994
1.2 2.066375 1.493318
1.2 2.163306 1.587447
1.2 2.260505 1.682254
1.2 2.357945 1.777639
1.2 2.455577 1.873494
1.2 2.553399 1.969763
1.2 2.651383 2.066386
1.2 2.74952 2.163326
1.2 2.847779 2.260523
1.2 2.946148 2.357951
1.2 3.044638 2.455598
1.2 3.143215 2.553419
1.2 3.24188 2.651401
1.2 3.340632 2.749539
1.2 3.439442 2.847793
1.2 3.538325 2.946168
1.2 3.637268 3.044649
1.2 3.736276 3.143235
1.2 3.835328 3.241899
1.2 3.934421 3.340638
1.2 4.033573 3.439463
1.2 4.132758 3.538344
1.2 4.231981 3.637287
1.2 4.331248 3.736295
1.3 1.439605 0.878928
1.3 1.532133 0.957867
1.3 1.625553 1.040434
1.3 1.719714 1.12583
1.3 1.814505 1.213469
1.3 1.909822 1.302881
1.3 2.005588 1.393731
1.3 2.101761 1.485767
1.3 2.19827 1.578763
1.3 2.295077 1.672567
1.3 2.392154 1.767061
1.3 2.489449 1.862118
1.3 2.586956 1.95767
1.3 2.684646 2.053645
1.3 2.782508 2.149996
1.3 2.88051 2.246657
1.3 2.978638 2.343595
1.3 3.0769 2.440793
1.3 3.175263 2.538199
1.3 3.273726 2.635799
1.3 3.372286 2.733582
1.3 3.470915 2.831507
1.3 3.569626 2.929576
1.3 3.668407 3.027771
1.3 3.76726 3.126089
1.3 3.866165 3.224502
1.3 3.965118 3.323006
1.3 4.064136 3.421609
1.3 4.163194 3.520282
1.3 4.262295 3.619028
1.3 4.361445 3.71785
1.4 1.389226 0.818539
1.4 1.479851 0.888828
1.4 1.571601 0.964372
1.4 1.664308 1.044033
1.4 1.757815 1.126941
1.4 1.852006 1.21244
1.4 1.946771 1.300001
1.4 2.042028 1.389241
1.4 2.137732 1.479868
1.4 2.233805 1.571623
1.4 2.330209 1.664327
1.4 2.426911 1.757842
1.4 2.523856 1.852023
1.4 2.621037 1.946786
1.4 2.718423 2.042048
1.4 2.815998 2.137753
1.4 2.913732 2.233825
1.4 3.011607 2.330224
1.4 3.109631 2.426927
1.4 3.20777 2.523878
1.4 3.306021 2.621057
1.4 3.404381 2.718451
1.4 3.50282 2.816015
1.4 3.601351 2.913747
1.4 3.69996 3.011628
1.4 3.79865 3.109653
1.4 3.8974 3.207791
1.4 3.996205 3.306036
1.4 4.095082 3.404397
1.4 4.194004 3.502841
1.4 4.292977 3.601371
1.4 4.392004 3.699989
1.5 1.520677 0.901398
1.5 1.611653 0.973404
1.5 1.703648 1.050004
1.5 1.796499 1.130265
1.5 1.890086 1.213472
1.5 1.984292 1.29904
1.5 2.079032 1.38654
1.5 2.174257 1.47564
1.5 2.269886 1.566046
1.5 2.365876 1.657555
1.5 2.462192 1.750003
1.5 2.558778 1.843229
1.5 2.655622 1.937132
1.5 2.752693 2.031617
1.5 2.849972 2.126615
1.5 2.947427 2.222044
1.5 3.045041 2.317855
1.5 3.142817 2.414018
1.5 3.240723 2.510471
1.5 3.338752 2.607192
1.5 3.436903 2.70416
1.5 3.535143 2.80133
1.5 3.633486 2.898694
1.5 3.731916 2.996233
1.5 3.830436 3.093937
1.5 3.929022 3.191775
1.5 4.027672 3.289739
1.5 4.126401 3.387835
1.5 4.225182 3.48603
1.5 4.324019 3.584324
1.5 4.422916 3.68272
1.6 1.562036 0.916526
1.6 1.652248 0.984895
1.6 1.743535 1.058306
1.6 1.83573 1.135783
1.6 1.92871 1.216559
1.6 2.022353 1.300003
1.6 2.11657 1.38564
1.6 2.211309 1.473097
1.6 2.306486 1.562052
1.6 2.402054 1.652269
1.6 2.497977 1.743564
1.6 2.594193 1.835756
1.6 2.690692 1.928726
1.6 2.787438 2.022368
1.6 2.884413 2.1166
1.6 2.981581 2.211331
1.6 3.078923 2.306503
1.6 3.176444 2.40208
1.6 3.274107 2.497993
1.6 3.371908 2.594215
1.6 3.469841 2.690723
1.6 3.567875 2.787464
1.6 3.666021 2.88443
1.6 3.764265 2.981596
1.6 3.862607 3.078953
1.6 3.961024 3.176466
1.6 4.059512 3.274125
1.6 4.158086 3.371933
1.6 4.256719 3.469858
1.6 4.355414 3.567897
1.6 4.454175 3.666052
1.7 1.603887 0.934089
1.7 1.693346 0.99876
1.7 1.783932 1.068884
1.7 1.875474 1.143462
1.7 1.967846 1.221687
1.7 2.060924 1.302886
1.7 2.154615 1.386543
1.7 2.248863 1.47225
1.7 2.343581 1.55965
1.7 2.438721 1.648483
1.7 2.534242 1.73854
1.7 2.630083 1.829619
1.7 2.726228 1.921585
1.7 2.822642 2.014318
1.7 2.919303 2.107724
1.7 3.016176 2.201701
1.7 3.113239 2.296185
1.7 3.210497 2.391128
1.7 3.307911 2.486459
1.7 3.405474 2.582142
1.7 3.503183 2.678151
1.7 3.601003 2.77443
1.7 3.698947 2.870966
1.7 3.796997 2.96773
1.7 3.895154 3.064712
1.7 3.993395 3.161873
1.7 4.091715 3.259203
1.7 4.190128 3.356701
1.7 4.288607 3.454334
1.7 4.387155 3.552098
1.7 4.485774 3.649992
1.8 1.646193 0.953952
1.8 1.734911 1.014901
1.8 1.824804 1.081673
1.8 1.915698 1.15326
1.8 2.007465 1.22883
1.8 2.099978 1.307675
1.8 2.19314 1.389247
1.8 2.286893 1.4731
1.8 2.381149 1.55885
1.8 2.475855 1.646208
1.8 2.570969 1.734942
1.8 2.666426 1.824831
1.8 2.762212 1.915723
1.8 2.858286 2.007481
1.8 2.954628 2.100002
1.8 3.051199 2.19317
1.8 3.147976 2.286913
1.8 3.244963 2.381176
1.8 3.34212 2.47588
1.8 3.43944 2.570985
1.8 3.536917 2.666458
1.8 3.634517 2.76224
1.8 3.732251 2.858312
1.8 3.830102 2.954646
1.8 3.928068 3.051224
1.8 4.026127 3.148007
1.8 4.124272 3.244982
1.8 4.222519 3.342148
1.8 4.320838 3.439466
1.8 4.419233 3.536935
1.8 4.517706 3.63455
1.9 1.68892 0.975974
1.9 1.776911 1.033212
1.9 1.866121 1.096595
1.9 1.956373 1.165123
1.9 2.047538 1.237952
1.9 2.139487 1.31435
1.9 2.23212 1.39374
1.9 2.325377 1.475645
1.9 2.419166 1.559653
1.9 2.513435 1.64545
1.9 2.608136 1.73278
1.9 2.703206 1.821404
1.9 2.798627 1.911152
1.9 2.894356 2.001871
1.9 2.990372 2.093445
1.9 3.086634 2.185749
1.9 3.183119 2.2787
1.9 3.279829 2.372236
1.9 3.376723 2.46627
1.9 3.473794 2.560756
1.9 3.571033 2.655655
1.9 3.668407 2.750905
1.9 3.765925 2.846482
1.9 3.86357 2.942352
1.9 3.961339 3.038499
1.9 4.05921 3.134877
1.9 4.157176 3.231473
1.9 4.25525 3.328282
1.9 4.353405 3.425264
1.9 4.451641 3.522416
1.9 4.549962 3.619732
2.0 1.732036 1.000014
2.0 1.819316 1.05358
2.0 1.907853 1.113563
2.0 1.997472 1.178989
2.0 2.088039 1.249011
2.0 2.179427 1.322883
2.0 2.271531 1.400005
2.0 2.364291 1.479876
2.0 2.457613 1.562057
2.0 2.551441 1.646211
2.0 2.645727 1.73206
2.0 2.740405 1.819346
2.0 2.835455 1.90788
2.0 2.930835 1.997496
2.0 3.026519 2.088066
2.0 3.122467 2.17945
2.0 3.218655 2.271559
2.0 3.315082 2.36432
2.0 3.411709 2.45764
2.0 3.508524 2.551466
2.0 3.60552 2.645754
2.0 3.702662 2.740435
2.0 3.799958 2.835483
2.0 3.897392 2.930861
2.0 3.99496 3.026546
2.0 4.092638 3.122493
2.0 4.190418 3.218684
2.0 4.288315 3.315112
2.0 4.3863 3.411736
2.0 4.484373 3.50855
2.0 4.582537 3.605547
2.1 1.775513 1.025929
2.1 1.862098 1.075888
2.1 1.949974 1.132487
2.1 2.038968 1.194788
2.1 2.128945 1.261956
2.1 2.219774 1.333238
2.1 2.311352 1.408019
2.1 2.403616 1.485778
2.1 2.496469 1.566054
2.1 2.589854 1.648488
2.1 2.683723 1.732783
2.1 2.778005 1.81866
2.1 2.872682 1.905915
2.1 2.967707 1.994366
2.1 3.063056 2.083872
2.1 3.158686 2.174283
2.1 3.254572 2.265499
2.1 3.350711 2.357439
2.1 3.447064 2.45
2.1 3.543618 2.543125
2.1 3.640366 2.636763
2.1 3.737271 2.730841
2.1 3.834342 2.825327
2.1 3.931559 2.92018
2.1 4.02892 3.015375
2.1 4.1264 3.110863
2.1 4.223991 3.206623
2.1 4.321706 3.302647
2.1 4.419515 3.39889
2.1 4.517421 3.495344
2.1 4.615424 3.592002
2.2 1.819325 1.053581
2.2 1.905231 1.100017
2.2 1.99246 1.153269
2.2 2.080838 1.212444
2.2 2.170231 1.276728
2.2 2.260507 1.345372
2.2 2.351563 1.417753
2.2 2.443331 1.493332
2.2 2.535716 1.571633
2.2 2.628658 1.652277
2.2 2.722107 1.734947
2.2 2.815992 1.819349
2.2 2.910291 1.90526
2.2 3.004959 1.992486
2.2 3.099969 2.080872
2.2 3.195277 2.170256
2.2 3.290855 2.26053
2.2 3.386703 2.3516
2.2 3.482778 2.44336
2.2 3.579068 2.535742
2.2 3.675562 2.628692
2.2 3.772226 2.722131
2.2 3.869066 2.816022
2.2 3.966062 2.910319
2.2 4.063212 3.004995
2.2 4.160489 3.099996
2.2 4.257886 3.1953
2.2 4.355414 3.290894
2.2 4.453045 3.386733
2.2 4.550779 3.482806
2.2 4.648616 3.579104
2.3 1.863449 1.082836
2.3 1.948692 1.125851
2.3 2.035287 1.175811
2.3 2.12306 1.231878
2.3 2.211877 1.293266
2.3 2.301606 1.359238
2.3 2.392142 1.42917
2.3 2.483417 1.502513
2.3 2.575335 1.578776
2.3 2.667834 1.657565
2.3 2.760862 1.738546
2.3 2.854348 1.82141
2.3 2.948269 1.905917
2.3 3.042577 1.99186
2.3 3.137244 2.07907
2.3 3.232226 2.167376
2.3 3.327495 2.256657
2.3 3.423047 2.346813
2.3 3.51884 2.437727
2.3 3.614861 2.529327
2.3 3.711099 2.621551
2.3 3.807517 2.714315
2.3 3.904121 2.807576
2.3 4.000893 2.901287
2.3 4.097826 2.995414
2.3 4.194897 3.0899
2.3 4.292095 3.184721
2.3 4.389433 3.279861
2.3 4.486881 3.375273
2.3 4.584439 3.470943
2.3 4.682107 3.56686
2.4 1.907863 1.113569
2.4 1.992461 1.153275
2.4 2.078435 1.200015
2.4 2.165614 1.253007
2.4 2.253863 1.311503
2.4 2.343051 1.374784
2.4 2.433072 1.442231
2.4 2.523857 1.51329
2.4 2.61531 1.587463
2.4 2.707367 1.664339
2.4 2.799974 1.743573
2.4 2.893061 1.824839
2.4 2.986601 1.907885
2.4 3.080547 1.992489
2.4 3.17487 2.07847
2.4 3.269523 2.165646
2.4 3.364479 2.253887
2.4 3.459732 2.343082
2.4 3.55524 2.433109
2.4 3.650988 2.523886
2.4 3.746965 2.615346
2.4 3.843134 2.707399
2.4 3.939499 2.799999
2.4 4.036042 2.89309
2.4 4.132756 2.986639
2.4 4.229616 3.080583
2.4 4.326612 3.174895
2.4 4.423756 3.269556
2.4 4.521017 3.364517
2.4 4.618395 3.459762
2.4 4.71589 3.555278
2.5 1.952547 1.14566
2.5 2.036516 1.182178
2.5 2.121883 1.225781
2.5 2.208479 1.275747
2.5 2.296169 1.331369
2.5 2.384824 1.391954
2.5 2.474335 1.456892
2.5 2.564635 1.525632
2.5 2.655624 1.597667
2.5 2.74724 1.672582
2.5 2.839428 1.750015
2.5 2.932114 1.82963
2.5 3.025274 1.91116
2.5 3.118857 1.994371
2.5 3.212832 2.079073
2.5 3.307156 2.16507
2.5 3.401795 2.252224
2.5 3.496747 2.340415
2.5 3.591967 2.429511
2.5 3.687439 2.519426
2.5 3.783152 2.610085
2.5 3.879068 2.701392
2.5 3.975192 2.793295
2.5 4.071502 2.885737
2.5 4.167993 2.978677
2.5 4.264639 3.072051
2.5 4.361429 3.165828
2.5 4.458375 3.259986
2.5 4.555446 3.354472
2.5 4.65264 3.44927
2.5 4.749959 3.544363
2.6 1.997482 1.179
2.6 2.080839 1.212456
2.6 2.165614 1.253013
2.6 2.251639 1.300012
2.6 2.33878 1.352792
2.6 2.426908 1.410687
2.6 2.515915 1.473105
2.6 2.605734 1.539499
2.6 2.696264 1.609362
2.6 2.787441 1.68227
2.6 2.87921 1.757855
2.6 2.971496 1.835769
2.6 3.064274 1.915734
2.6 3.157493 1.997504
2.6 3.251121 2.080877
2.6 3.345112 2.165648
2.6 3.439434 2.25167
2.6 3.534082 2.338813
2.6 3.629011 2.426939
2.6 3.724205 2.515952
2.6 3.819651 2.605772
2.6 3.915311 2.696298
2.6 4.01119 2.787473
2.6 4.107265 2.879234
2.6 4.203529 2.971536
2.6 4.299958 3.064311
2.6 4.396539 3.157526
2.6 4.493284 3.251156
2.6 4.590161 3.345145
2.6 4.687169 3.439472
2.6 4.784308 3.534122
2.7 2.042654 1.213483
2.7 2.125415 1.244006
2.7 2.209611 1.281618
2.7 2.295076 1.325721
2.7 2.381678 1.3757
2.7 2.469287 1.430923
2.7 2.557797 1.490819
2.7 2.647139 1.55485
2.7 2.737213 1.622513
2.7 2.827954 1.693381
2.7 2.919305 1.767077
2.7 3.011193 1.843246
2.7 3.10359 1.921598
2.7 3.196444 2.001881
2.7 3.289724 2.083879
2.7 3.383381 2.16738
2.7 3.477384 2.252226
2.7 3.571726 2.33828
2.7 3.666362 2.425394
2.7 3.761276 2.513468
2.7 3.856453 2.602413
2.7 3.951855 2.692124
2.7 4.047485 2.782537
2.7 4.143322 2.873585
2.7 4.239358 2.96522
2.7 4.335566 3.05737
2.7 4.431935 3.149997
2.7 4.528476 3.243073
2.7 4.625156 3.33654
2.7 4.721975 3.430376
2.7 4.818931 3.52456
2.8 2.088045 1.249017
2.8 2.170227 1.276736
2.8 2.253859 1.311506
2.8 2.338775 1.352789
2.8 2.424847 1.400019
2.8 2.511947 1.452599
2.8 2.599966 1.509982
2.8 2.688836 1.571644
2.8 2.778458 1.637087
2.8 2.868766 1.705884
2.8 2.959703 1.777657
2.8 3.051193 1.852042
2.8 3.143209 1.928742
2.8 3.2357 2.007494
2.8 3.32863 2.088075
2.8 3.421953 2.170263
2.8 3.515636 2.253892
2.8 3.609671 2.338816
2.8 3.704012 2.42488
2.8 3.798643 2.511976
2.8 3.893549 2.600011
2.8 3.98869 2.688873
2.8 4.08407 2.778492
2.8 4.179666 2.868798
2.8 4.27547 2.959736
2.8 4.371456 3.051232
2.8 4.46761 3.143245
2.8 4.563944 3.235743
2.8 4.660425 3.328665
2.8 4.757051 3.421986
2.8 4.853822 3.515684
2.9 2.133642 1.285514
2.9 2.215262 1.310556
2.9 2.298342 1.342591
2.9 2.382723 1.381138
2.9 2.468275 1.425677
2.9 2.554872 1.475651
2.9 2.642408 1.530539
2.9 2.730812 1.589833
2.9 2.819987 1.653045
2.9 2.909865 1.719752
2.9 3.000389 1.789572
2.9 3.091484 1.86214
2.9 3.183121 1.93715
2.9 3.275248 2.014333
2.9 3.367829 2.093457
2.9 3.460818 2.174293
2.9 3.554179 2.256665
2.9 3.647906 2.34042
2.9 3.741951 2.425397
2.9 3.836298 2.51148
2.9 3.930931 2.59857
2.9 4.025809 2.686549
2.9 4.120937 2.775343
2.9 4.21629 2.864875
2.9 4.31186 2.955088
2.9 4.407621 3.045903
2.9 4.503558 3.137275
2.9 4.599682 3.22917
2.9 4.695961 3.321523
2.9 4.792393 3.414307
2.9 4.888975 3.507498
3.0 2.179433 1.322894
3.0 2.260505 1.345385
3.0 2.343048 1.374792
3.0 2.426904 1.410689
3.0 2.511947 1.452604
3.0 2.598051 1.500017
3.0 2.68511 1.552435
3.0 2.773055 1.60937
3.0 2.861786 1.670348
3.0 2.951239 1.734949
3.0 3.041354 1.802796
3.0 3.132055 1.873518
3.0 3.223314 1.946807
3.0 3.315078 2.022385
3.0 3.407311 2.100016
3.0 3.499965 2.179462
3.0 3.593005 2.26054
3.0 3.686423 2.34309
3.0 3.780171 2.426944
3.0 3.874233 2.511979
3.0 3.968591 2.59809
3.0 4.063205 2.685154
3.0 4.158078 2.773091
3.0 4.253186 2.86182
3.0 4.348521 2.95128
3.0 4.444054 3.041387
3.0 4.539772 3.132093
3.0 4.635684 3.22336
3.0 4.731759 3.315121
3.0 4.827994 3.407345
3.0 4.924385 3.500007
3.1 2.225405 1.361084
3.1 2.305944 1.381146
3.1 2.387964 1.408033
3.1 2.471308 1.44137
3.1 2.555851 1.48073
3.1 2.641471 1.525632
3.1 2.72806 1.575614
3.1 2.815551 1.630207
3.1 2.903845 1.688954
3.1 2.992876 1.751443
3.1 3.082585 1.817299
3.1 3.172895 1.886153
3.1 3.263779 1.957693
3.1 3.355181 2.031636
3.1 3.447066 2.107741
3.1 3.539385 2.185763
3.1 3.632103 2.265513
3.1 3.725212 2.346823
3.1 3.818663 2.429519
3.1 3.912438 2.513472
3.1 4.00652 2.598572
3.1 4.100869 2.68469
3.1 4.195487 2.77174
3.1 4.290348 2.859637
3.1 4.385445 2.948315
3.1 4.480748 3.037686
3.1 4.576245 3.127701
3.1 4.671944 3.218315
3.1 4.767813 3.309461
3.1 4.863848 3.401104
3.1 4.960046 3.493216
3.2 2.271547 1.400019
3.2 2.351569 1.417768
3.2 2.433078 1.442241
3.2 2.515921 1.473109
3.2 2.599976 1.509988
3.2 2.685119 1.552435
3.2 2.771246 1.600019
3.2 2.85829 1.652295
3.2 2.946152 1.708821
3.2 3.034766 1.769197
3.2 3.124072 1.833052
3.2 3.213994 1.900021
3.2 3.304504 1.969788
3.2 3.395546 2.04207
3.2 3.487084 2.116619
3.2 3.57907 2.193186
3.2 3.671467 2.271575
3.2 3.764266 2.351613
3.2 3.857419 2.433119
3.2 3.950907 2.515959
3.2 4.044713 2.600016
3.2 4.138794 2.685157
3.2 4.233155 2.77129
3.2 4.327769 2.858326
3.2 4.422626 2.946195
3.2 4.517698 3.034806
3.2 4.612972 3.124103
3.2 4.708455 3.214041
3.2 4.804116 3.304548
3.2 4.89995 3.395588
3.2 4.995954 3.487128
3.3 2.317849 1.439637
3.3 2.397368 1.455187
3.3 2.478379 1.47735
3.3 2.560733 1.50584
3.3 2.644309 1.540314
3.3 2.728985 1.580367
3.3 2.814658 1.625597
3.3 2.901262 1.675585
3.3 2.988697 1.729906
3.3 3.076897 1.788173
3.3 3.165805 1.850023
3.3 3.255342 1.915094
3.3 3.345481 1.983071
3.3 3.436164 2.053669
3.3 3.527358 2.126636
3.3 3.619011 2.201719
3.3 3.711087 2.278719
3.3 3.803576 2.357454
3.3 3.896431 2.437739
3.3 3.989632 2.519436
3.3 4.08316 2.60242
3.3 4.176974 2.686554
3.3 4.271076 2.771742
3.3 4.365441 2.85789
3.3 4.460057 2.944923
3.3 4.554897 3.032747
3.3 4.649946 3.121302
3.3 4.745213 3.210541
3.3 4.840663 3.300386
3.3 4.936294 3.3908
3.3 5.032101 3.481748
3.4 2.364301 1.479884
3.4 2.443332 1.493343
3.4 2.523858 1.513296
3.4 2.605734 1.539499
3.4 2.688841 1.571646
3.4 2.773059 1.609367
3.4 2.858286 1.652292
3.4 2.944455 1.700026
3.4 3.031469 1.752164
3.4 3.119262 1.808332
3.4 3.207774 1.868178
3.4 3.29693 1.931344
3.4 3.3867 1.997517
3.4 3.477028 2.066413
3.4 3.567877 2.137776
3.4 3.659198 2.211351
3.4 3.750954 2.286934
3.4 3.843135 2.364338
3.4 3.935692 2.443375
3.4 4.028604 2.523898
3.4 4.121855 2.605781
3.4 4.215401 2.688881
3.4 4.309244 2.773096
3.4 4.403359 2.858329
3.4 4.497733 2.9445
3.4 4.59234 3.031511
3.4 4.687163 3.119301
3.4 4.78221 3.207815
3.4 4.877449 3.296977
3.4 4.972875 3.386744
3.4 5.068485 3.477079
3.5 2.410896 1.52071
3.5 2.489451 1.53218
3.5 2.569505 1.550022
3.5 2.650915 1.574026
3.5 2.733562 1.603924
3.5 2.817331 1.639379
3.5 2.902119 1.680052
3.5 2.987861 1.72557
3.5 3.07446 1.775551
3.5 3.161849 1.829636
3.5 3.249971 1.887483
3.5 3.338749 1.948742
3.5 3.428153 2.013102
3.5 3.518127 2.08028
3.5 3.608634 2.150022
3.5 3.699625 2.222066
3.5 3.791062 2.296208
3.5 3.882935 2.372257
3.5 3.975194 2.450017
3.5 4.067819 2.529341
3.5 4.160791 2.610096
3.5 4.254068 2.692135
3.5 4.347652 2.77535
3.5 4.441515 2.859641
3.5 4.535647 2.944926
3.5 4.630019 3.0311
3.5 4.724615 3.1181
3.5 4.819443 3.205868
3.5 4.914469 3.294323
3.5 5.009689 3.383422
3.5 5.105098 3.473124
3.6 2.457624 1.562069
3.6 2.535717 1.571648
3.6 2.615312 1.587473
3.6 2.696265 1.609367
3.6 2.778464 1.637094
3.6 2.861792 1.67035
3.6 2.946148 1.708824
3.6 3.03147 1.752169
3.6 3.117659 1.800024
3.6 3.204651 1.852046
3.6 3.292386 1.907904
3.6 3.38079 1.967257
3.6 3.469831 2.029799
3.6 3.559454 2.09525
3.6 3.649622 2.163353
3.6 3.740284 2.233849
3.6 3.831403 2.306529
3.6 3.922968 2.381199
3.6 4.01493 2.45766
3.6 4.107267 2.535759
3.6 4.199961 2.61536
3.6 4.29297 2.696311
3.6 4.386294 2.778503
3.6 4.479905 2.861827
3.6 4.573794 2.9462
3.6 4.66793 3.031514
3.6 4.762297 3.1177
3.6 4.856904 3.204699
3.6 4.951717 3.292427
3.6 5.046729 3.380836
3.6 5.141937 3.469884
3.7 2.504479 1.603921
3.7 2.582123 1.611702
3.7 2.661269 1.6256
3.7 2.741777 1.645468
3.7 2.823536 1.671101
3.7 2.906432 1.702225
3.7 2.990366 1.738558
3.7 3.075273 1.779775
3.7 3.161059 1.825538
3.7 3.247658 1.875521
3.7 3.335012 1.929404
3.7 3.423045 1.986858
3.7 3.511726 2.047582
3.7 3.601001 2.111297
3.7 3.690831 2.177752
3.7 3.781166 2.246684
3.7 3.871968 2.317883
3.7 3.963227 2.391153
3.7 4.054892 2.466292
3.7 4.146943 2.543144
3.7 4.23936 2.621567
3.7 4.332099 2.701407
3.7 4.425163 2.78255
3.7 4.518522 2.864885
3.7 4.612167 2.948322
3.7 4.706067 3.032751
3.7 4.800205 3.118102
3.7 4.89459 3.20431
3.7 4.989187 3.291289
3.7 5.083991 3.378988
3.7 5.178997 3.467363
3.8 2.551453 1.646227
3.8 2.628661 1.652297
3.8 2.707369 1.664355
3.8 2.787443 1.682281
3.8 2.868772 1.705896
3.8 2.951245 1.734956
3.8 3.034762 1.769205
3.8 3.119263 1.808343
3.8 3.204651 1.852051
3.8 3.290863 1.900022
3.8 3.37784 1.951949
3.8 3.465506 2.007513
3.8 3.553831 2.066421
3.8 3.64276 2.128399
3.8 3.732255 2.193196
3.8 3.822265 2.260552
3.8 3.912753 2.330255
3.8 4.003706 2.402107
3.8 4.095076 2.475904
3.8 4.18684 2.551487
3.8 4.278979 2.628711
3.8 4.37145 2.707417
3.8 4.464253 2.787488
3.8 4.557361 2.86881
3.8 4.650761 2.951289
3.8 4.744424 3.034813
3.8 4.838332 3.119306
3.8 4.932495 3.204701
3.8 5.026876 3.29091
3.8 5.12147 3.377879
3.8 5.216273 3.465561
3.9 2.59854 1.688954
3.9 2.675323 1.693395
3.9 2.753606 1.703696
3.9 2.833256 1.719759
3.9 2.914164 1.741432
3.9 2.996221 1.768496
3.9 3.079331 1.800719
3.9 3.163431 1.837827
3.9 3.248428 1.879521
3.9 3.334258 1.925509
3.9 3.420862 1.975502
3.9 3.508165 2.029191
3.9 3.596138 2.086289
3.9 3.684725 2.146529
3.9 3.773887 2.209663
3.9 3.863575 2.275434
3.9 3.953749 2.343629
3.9 4.044398 2.414048
3.9 4.135473 2.486485
3.9 4.226952 2.56078
3.9 4.318814 2.636783
3.9 4.411017 2.714335
3.9 4.50356 2.793313
3.9 4.596415 2.8736
3.9 4.68957 2.9551
3.9 4.782996 3.037696
3.9 4.876674 3.12131
3.9 4.970613 3.205873
3.9 5.064778 3.291291
3.9 5.159162 3.37751
3.9 5.25376 3.46448
4.0 2.645734 1.73207
4.0 2.722104 1.734961
4.0 2.799972 1.743583
4.0 2.879207 1.757861
4.0 2.959704 1.777664
4.0 3.041355 1.802798
4.0 3.124064 1.833056
4.0 3.207771 1.868184
4.0 3.292382 1.907905
4.0 3.377835 1.951945
4.0 3.464072 2.000028
4.0 3.551017 2.051857
4.0 3.638641 2.107156
4.0 3.726888 2.165662
4.0 3.81572 2.227132
4.0 3.905087 2.29131
4.0 3.99495 2.357987
4.0 4.085297 2.426959
4.0 4.176079 2.498022
4.0 4.267273 2.571011
4.0 4.358859 2.645776
4.0 4.450794 2.722154
4.0 4.543077 2.800019
4.0 4.635679 2.879251
4.0 4.72859 2.95975
4.0 4.821778 3.041398
4.0 4.915226 3.124114
4.0 5.008941 3.207823
4.0 5.102888 3.292431
4.0 5.197061 3.377881
4.0 5.291454 3.46412
1.0 1.350384 0.822446
1.0 1.445983 0.91052
1.0 1.542153 1.000847
1.0 1.638768 1.092849
1.0 1.735779 1.186158
1.0 1.833106 1.280468
1.0 1.930705 1.375588
1.0 2.028538 1.471349
1.0 2.126573 1.567645
1.0 2.224782 1.664372
1.0 2.323151 1.761474
1.0 2.42164 1.858871
1.0 2.520261 1.956542
1.0 2.618974 2.054425
1.0 2.717793 2.152515
1.0 2.81669 2.250764
1.0 2.915662 2.349166
1.0 3.014701 2.447693
1.0 3.113802 2.546339
1.0 3.212958 2.645082
1.0 3.312172 2.743924
1.0 3.411418 2.842835
1.0 3.51072 2.941832
1.0 3.610047 3.040882
1.0 3.709424 3.140004
1.0 3.808827 3.239173
1.0 3.90826 3.338394
1.0 4.007721 3.437657
1.0 4.107209 3.536965
1.0 4.20672 3.636308
1.0 4.306261 3.735693
1.1 1.390465 0.819489
1.1 1.485415 0.904685
1.1 1.581 0.992657
1.1 1.677087 1.082709
1.1 1.77362 1.174382
1.1 1.870511 1.267306
1.1 1.967712 1.36124
1.1 2.065181 1.455975
1.1 2.16288 1.551377
1.1 2.260781 1.647319
1.1 2.358865 1.743726
1.1 2.457089 1.840504
1.1 2.555465 1.937621
1.1 2.653948 2.035005
1.1 2.752554 2.132643
1.1 2.851251 2.230482
1.1 2.950035 2.32851
1.1 3.048898 2.426693
1.1 3.147834 2.525024
1.1 3.246834 2.623476
1.1 3.3459 2.722049
1.1 3.445007 2.82071
1.1 3.544178 2.919475
1.1 3.64338 3.018309
1.1 3.742638 3.117229
1.1 3.841927 3.216208
1.1 3.941253 3.315252
1.1 4.040612 3.414348
1.1 4.140002 3.513499
1.1 4.23942 3.612692
1.1 4.338872 3.711938
1.2 1.431171 0.819577
1.2 1.525467 0.90159
1.2 1.62046 0.986935
1.2 1.716008 1.0748
1.2 1.81205 1.164635
1.2 1.908493 1.255998
1.2 2.005283 1.348593
1.2 2.102374 1.442171
1.2 2.199725 1.536565
1.2 2.297304 1.63162
1.2 2.39509 1.727243
1.2 2.493037 1.823323
1.2 2.591155 1.919815
1.2 2.689397 2.016637
1.2 2.787779 2.113768
1.2 2.886264 2.211145
1.2 2.98485 2.308751
1.2 3.083527 2.406549
1.2 3.182287 2.504526
1.2 3.281122 2.602651
1.2 3.380032 2.700923
1.2 3.478991 2.799304
1.2 3.578021 2.897809
1.2 3.67709 2.9964
1.2 3.776221 3.095094
1.2 3.87539 3.193861
1.2 3.974602 3.292706
1.2 4.073851 3.391615
1.2 4.173137 3.49059
1.2 4.272455 3.589618
1.2 4.371811 3.688707
1.3 1.472449 0.822709
1.3 1.566091 0.901262
1.3 1.660487 0.983725
1.3 1.75549 1.069174
1.3 1.851033 1.156968
1.3 1.947018 1.246594
1.3 2.043387 1.337698
1.3 2.140089 1.429984
1.3 2.237081 1.52325
1.3 2.334327 1.617315
1.3 2.431803 1.712062
1.3 2.529463 1.807363
1.3 2.627312 1.903158
1.3 2.725303 1.999352
1.3 2.823449 2.095915
1.3 2.921714 2.192777
1.3 3.020092 2.289914
1.3 3.118574 2.387282
1.3 3.217149 2.484865
1.3 3.315809 2.582627
1.3 3.414555 2.680563
1.3 3.513357 2.778633
1.3 3.612239 2.876849
1.3 3.711167 2.97517
1.3 3.810165 3.073613
1.3 3.909207 3.172145
1.3 4.008296 3.27077
1.3 4.10743 3.369471
1.3 4.206604 3.468252
1.3 4.305817 3.567095
1.3 4.405072 3.66601
1.4 1.514253 0.828851
1.4 1.607243 0.903705
1.4 1.701042 0.98305
1.4 1.795497 1.065867
1.4 1.890535 1.151424
1.4 1.986055 1.239138
1.4 2.081994 1.328596
1.4 2.178299 1.419453
1.4 2.274922 1.511473
1.4 2.371826 1.604441
1.4 2.468983 1.698218
1.4 2.566345 1.792655
1.4 2.663916 1.887677
1.4 2.761647 1.983177
1.4 2.859548 2.079112
1.4 2.957584 2.175404
1.4 3.055746 2.272022
1.4 3.154023 2.368914
1.4 3.252406 2.466061
1.4 3.350884 2.563421
1.4 3.449457 2.660986
1.4 3.548096 2.758713
1.4 3.646822 2.85661
1.4 3.745602 2.954634
1.4 3.844459 3.0528
1.4 3.943367 3.151072
1.4 4.042329 3.249454
1.4 4.14134 3.347928
1.4 4.240398 3.446493
1.4 4.339498 3.545135
1.4 4.438646 3.643859
1.5 1.55654 0.837937
1.5 1.648885 0.908896
1.5 1.742088 0.984916
1.5 1.835993 1.064899
1.5 1.930523 1.148033
1.5 2.025573 1.233664
1.5 2.121077 1.321324
1.5 2.216978 1.410618
1.5 2.313225 1.50127
1.5 2.409779 1.593033
1.5 2.506609 1.685744
1.5 2.603666 1.779232
1.5 2.70095 1.873404
1.5 2.798413 1.968139
1.5 2.896061 2.063383
1.5 2.993859 2.159049
1.5 3.091797 2.255096
1.5 3.189863 2.351467
1.5 3.288045 2.448134
1.5 3.386334 2.545053
1.5 3.484727 2.642211
1.5 3.583195 2.739561
1.5 3.681759 2.837108
1.5 3.780385 2.934807
1.5 3.879095 3.032668
1.5 3.977862 3.130656
1.5 4.07669 3.228773
1.5 4.175573 3.326996
1.5 4.274509 3.425327
1.5 4.373492 3.523747
1.5 4.472528 3.622262
1.6 1.599273 0.849872
1.6 1.69098 0.916788
1.6 1.783591 0.989309
1.6 1.876947 1.066278
1.6 1.970969 1.146814
1.6 2.065546 1.230201
1.6 2.16061 1.315913
1.6 2.256102 1.403509
1.6 2.351968 1.492673
1.6 2.448165 1.583123
1.6 2.544662 1.67467
1.6 2.641405 1.767122
1.6 2.738397 1.860365
1.6 2.835583 1.954266
1.6 2.932972 2.048755
1.6 3.030525 2.143735
1.6 3.128231 2.239159
1.6 3.226079 2.334959
1.6 3.324054 2.431103
1.6 3.422147 2.527541
1.6 3.520353 2.624255
1.6 3.618644 2.721193
1.6 3.71704 2.818358
1.6 3.815506 2.915702
1.6 3.914063 3.013232
1.6 4.012684 3.11091
1.6 4.111372 3.208737
1.6 4.210122 3.306688
1.6 4.30893 3.404763
1.6 4.407791 3.502942
1.6 4.506709 3.60123
1.7 1.642416 0.864538
1.7 1.733495 0.927313
1.7 1.82552 0.996196
1.7 1.918331 1.069993
1.7 2.011844 1.147774
1.7 2.105948 1.228764
1.7 2.200569 1.312387
1.7 2.295649 1.398153
1.7 2.391128 1.485709
1.7 2.486964 1.574739
1.7 2.583121 1.665025
1.7 2.679546 1.756352
1.7 2.776238 1.848588
1.7 2.873143 1.941581
1.7 2.970266 2.03525
1.7 3.067568 2.129486
1.7 3.165037 2.224232
1.7 3.262659 2.319412
1.7 3.360421 2.414988
1.7 3.458312 2.510903
1.7 3.556326 2.607133
1.7 3.654434 2.703625
1.7 3.752656 2.800375
1.7 3.850956 2.897334
1.7 3.949354 2.994505
1.7 4.047824 3.091847
1.7 4.146368 3.189359
1.7 4.244979 3.287015
1.7 4.343654 3.384813
1.7 4.442388 3.482731
1.7 4.541184 3.580773
1.8 1.685938 0.881799
1.8 1.776399 0.940382
1.8 1.867847 1.005524
1.8 1.960116 1.076022
1.8 2.053123 1.150907
1.8 2.146753 1.22936
1.8 2.240932 1.310759
1.8 2.335596 1.394571
1.8 2.430685 1.480402
1.8 2.526156 1.567905
1.8 2.62197 1.656833
1.8 2.718072 1.746947
1.8 2.814459 1.838095
1.8 2.911077 1.930108
1.8 3.007928 2.022891
1.8 3.104974 2.116322
1.8 3.2022 2.210335
1.8 3.299592 2.304845
1.8 3.397135 2.399807
1.8 3.494818 2.495155
1.8 3.592635 2.590864
1.8 3.690555 2.686873
1.8 3.788597 2.783175
1.8 3.886725 2.879717
1.8 3.98496 2.976499
1.8 4.083274 3.073479
1.8 4.181668 3.170651
1.8 4.280136 3.267989
1.8 4.378673 3.365488
1.8 4.477276 3.463124
1.8 4.575945 3.560901
1.9 1.72981 0.901506
1.9 1.819666 0.955891
1.9 1.910544 1.017228
1.9 2.002278 1.084326
1.9 2.094782 1.156196
1.9 2.187941 1.231987
1.9 2.281676 1.311038
1.9 2.375924 1.392775
1.9 2.470622 1.476771
1.9 2.565724 1.562642
1.9 2.661191 1.650116
1.9 2.756966 1.73893
1.9 2.853045 1.82891
1.9 2.94937 1.91987
1.9 3.045946 2.0117
1.9 3.14273 2.104265
1.9 3.239708 2.197489
1.9 3.336865 2.291277
1.9 3.434185 2.385577
1.9 3.531655 2.480316
1.9 3.629269 2.575463
1.9 4.413981 3.346798
1.9 4.512448 3.444131
1.9 4.610987 3.541622
2.0 1.774006 0.923503
2.0 1.86327 0.973723
2.0 1.953588 1.031225
2.0 2.044793 1.094852
2.0 2.136799 1.163611
2.0 2.229488 1.236632
2.0 2.322781 1.313222
2.0 2.416613 1.392773
2.0 2.510918 1.474826
2.0 2.605651 1.558966
2.0 2.700769 1.644892
2.0 3.666219 2.560945
2.0 4.057084 2.942708
2.0 4.155072 3.038878
2.0 4.253153 3.135294
2.0 4.351321 3.231922
2.0 4.449571 3.328754
2.0 4.547898 3.425763
2.0 4.646302 3.522948
2.1 1.818503 0.94763
2.1 1.907188 0.993753
2.1 1.996956 1.047425
2.1 2.08764 1.107537
2.1 2.179153 1.173112
2.1 2.271377 1.243271
2.1 2.36423 1.317301
2.1 2.457646 1.394566
2.1 2.551559 1.474575
2.1 2.64592 1.556888
2.1 2.740687 1.641176
2.1 2.835799 1.727132
2.1 2.931251 1.814537
2.1 3.026982 1.903172
2.1 3.122995 1.992894
2.1 3.219244 2.083543
2.1 3.315714 2.175019
2.1 3.412388 2.267207
2.1 3.509247 2.360039
2.1 3.606279 2.453427
2.1 3.703475 2.547326
2.1 3.800803 2.641662
2.1 3.89828 2.736411
2.1 3.995867 2.83151
2.1 4.093585 2.926947
2.1 4.191404 3.02267
2.1 4.289323 3.118667
2.1 4.387336 3.214903
2.1 4.485436 3.311367
2.1 4.583619 3.408029
2.1 4.681885 3.504888
2.2 1.863279 0.973728
2.2 1.951399 1.015852
2.2 2.040627 1.065726
2.2 2.130799 1.122308
2.2 2.221825 1.184649
2.2 2.313587 1.251874
2.2 2.406003 1.323259
2.2 2.499005 1.398144
2.2 2.592526 1.476019
2.2 2.686516 1.556414
2.2 2.780931 1.638977
2.2 2.875709 1.723379
2.2 2.970844 1.809382
2.2 3.066274 1.896746
2.2 3.162001 1.985314
2.2 3.257978 2.074912
2.2 3.354189 2.165429
2.2 3.450616 2.256738
2.2 3.54724 2.348763
2.2 3.644047 2.441408
2.2 3.741029 2.534621
2.2 3.838151 2.628321
2.2 3.935432 2.722482
2.2 4.032831 2.817033
2.2 4.130369 2.911959
2.2 4.228015 3.007206
2.2 4.325768 3.102758
2.2 4.423622 3.198575
2.2 4.521569 3.294647
2.2 4.619605 3.39094
2.2 4.71773 3.487451
2.3 1.908315 1.001644
2.3 1.995883 1.039886
2.3 2.084583 1.086022
2.3 2.174251 1.139085
2.3 2.264797 1.198164
2.3 2.356103 1.262401
2.3 2.448085 1.331069
2.3 2.540676 1.403497
2.3 2.633806 1.479152
2.3 2.727424 1.557545
2.3 2.821487 1.638303
2.3 2.915931 1.721072
2.3 3.010747 1.805596
2.3 3.105875 1.891621
2.3 3.201313 1.978969
2.3 3.297015 2.067455
2.3 3.392964 2.156955
2.3 3.489142 2.247333
2.3 3.585528 2.338502
2.3 3.682107 2.430358
2.3 3.778871 2.522843
2.3 3.875785 2.615869
2.3 3.972866 2.709404
2.3 4.070074 2.803373
2.3 4.167428 2.897757
2.3 4.264898 2.992498
2.3 4.362482 3.087576
2.3 4.460174 3.182949
2.3 4.557965 3.278605
2.3 4.65585 3.374506
2.3 4.75383 3.470647
2.4 1.953592 1.031229
2.4 2.040623 1.065726
2.4 2.128806 1.108205
2.4 2.217978 1.157779
2.4 2.308052 1.213589
2.4 2.398907 1.274803
2.4 2.490459 1.3407
2.4 2.582642 1.410602
2.4 2.675383 1.483965
2.4 2.768631 1.560279
2.4 2.862342 1.639153
2.4 2.95645 1.720216
2.4 3.050947 1.80319
2.4 3.145771 1.887806
2.4 3.240919 1.973871
2.4 3.336345 2.061184
2.4 3.43203 2.149612
2.4 3.527956 2.239006
2.4 3.6241 2.329269
2.4 3.720449 2.420291
2.4 3.816993 2.512005
2.4 3.913695 2.604317
2.4 4.010574 2.697189
2.4 4.107588 2.790542
2.4 4.204755 2.884352
2.4 4.302046 2.978556
2.4 4.399458 3.073133
2.4 4.496984 3.168036
2.4 4.594616 3.263249
2.4 4.692347 3.358735
2.4 4.79018 3.454485
2.5 1.999094 1.062345
2.5 2.085601 1.093244
2.5 2.173279 1.132162
2.5 2.261966 1.1783
2.5 2.351574 1.230853
2.5 2.441984 1.289026
2.5 2.533112 1.352112
2.5 2.624889 1.419434
2.5 2.717243 1.49044
2.5 2.810124 1.564607
2.5 2.903483 1.641527
2.5 2.997256 1.720812
2.5 3.091434 1.802169
2.5 3.185952 1.88531
2.5 3.28081 1.970028
2.5 3.375958 2.056111
2.5 3.471377 2.14341
2.5 3.567048 2.231767
2.5 3.66295 2.321077
2.5 3.759066 2.411219
2.5 3.855386 2.502119
2.5 3.951875 2.593678
2.5 4.048548 2.68585
2.5 4.145365 2.778552
2.5 4.242343 2.871755
2.5 4.339453 2.965392
2.5 4.436689 3.059438
2.5 4.534047 3.153844
2.5 4.631516 3.248591
2.5 4.729092 3.343638
2.5 4.826774 3.438974
2.6 2.044807 1.094862
2.6 2.130803 1.122315
2.6 2.217987 1.157784
2.6 2.306199 1.200553
2.6 2.395349 1.249881
2.6 2.485321 1.305011
2.6 2.576029 1.365261
2.6 2.667405 1.429961
2.6 2.759375 1.498556
2.6 2.851889 1.570516
2.6 2.944898 1.645418
2.6 3.038337 1.722861
2.6 3.132195 1.802534
2.6 3.226408 1.884138
2.6 3.320974 1.967449
2.6 3.415843 2.052243
2.6 3.510994 2.13836
2.6 3.60641 2.225629
2.6 3.702066 2.313937
2.6 3.797948 2.403153
2.6 3.894043 2.493197
2.6 3.990316 2.583962
2.6 4.086781 2.675397
2.6 4.183399 2.767413
2.6 4.280185 2.859977
2.6 4.37711 2.953016
2.6 4.47417 3.046503
2.6 4.571356 3.140385
2.6 4.668661 3.234639
2.6 4.766078 3.329223
2.6 4.863607 3.424123
2.7 2.090715 1.128657
2.7 2.176215 1.152822
2.7 2.262917 1.184963
2.7 2.350662 1.224445
2.7 2.439364 1.270592
2.7 2.528904 1.322694
2.7 2.619197 1.380098
2.7 2.710176 1.442145
2.7 2.801766 1.508288
2.7 2.893916 1.577987
2.7 2.986576 1.650814
2.7 3.079682 1.726355
2.7 3.173221 1.804286
2.7 3.267128 1.884292
2.7 3.361401 1.966139
2.7 3.455991 2.049588
2.7 3.550874 2.134469
2.7 3.646033 2.2206
2.7 3.741443 2.307858
2.7 3.837087 2.396104
2.7 3.932955 2.485249
2.7 4.02901 2.575181
2.7 4.125266 2.665842
2.7 4.221682 2.757137
2.7 4.318275 2.849028
2.7 4.415013 2.941438
2.7 4.511893 3.034337
2.7 4.608906 3.127667
2.7 4.706044 3.221403
2.7 4.8033 3.315499
2.7 4.900673 3.409941
2.8 2.136807 1.163619
2.8 2.221825 1.184655
2.8 2.308056 1.213594
2.8 2.395345 1.249882
2.8 2.483605 1.292906
2.8 2.57272 1.342008
2.8 2.662605 1.396567
2.8 2.753191 1.455946
2.8 2.844404 1.519602
2.8 2.936192 1.587
2.8 3.028506 1.657702
2.8 3.12128 1.731287
2.8 3.2145 1.807419
2.8 3.308103 1.885773
2.8 3.402084 1.9661
2.8 3.496393 2.048151
2.8 3.591007 2.131744
2.8 3.685908 2.216687
2.8 3.78107 2.302849
2.8 3.876477 2.39008
2.8 3.972116 2.478285
2.8 4.067951 2.567344
2.8 4.163995 2.657193
2.8 4.260208 2.747732
2.8 4.356605 2.838917
2.8 4.453155 2.930667
2.8 4.549852 3.022949
2.8 4.646691 3.115699
2.8 4.743659 3.208892
2.8 4.840752 3.302476
2.8 4.937967 3.396435
2.9 2.183072 1.199647
2.9 2.267619 1.21771
2.9 2.353391 1.243576
2.9 2.440233 1.27677
2.9 2.528061 1.316741
2.9 2.616758 1.362884
2.9 2.70624 1.414613
2.9 2.796438 1.471317
2.9 2.887278 1.532466
2.9 2.978708 1.597527
2.9 3.070677 1.666062
2.9 3.163121 1.737644
2.9 3.256024 1.811927
2.9 3.349323 1.888576
2.9 3.443011 1.967332
2.9 3.53704 2.047933
2.9 3.631385 2.130189
2.9 3.726027 2.213897
2.9 3.82094 2.298916
2.9 3.916108 2.385089
2.9 4.011517 2.472312
2.9 4.107131 2.56046
2.9 4.202963 2.649459
2.9 4.29897 2.739207
2.9 4.39517 2.829653
2.9 4.491529 2.920713
2.9 4.588043 3.012348
2.9 4.684704 3.104491
2.9 4.781501 3.197114
2.9 4.878428 3.290161
2.9 4.975484 3.383615
3.0 2.229497 1.236648
3.0 2.313587 1.251889
3.0 2.398911 1.274816
3.0 2.485317 1.305021
3.0 2.57272 1.342017
3.0 2.661007 1.38525
3.0 2.750091 1.434176
3.0 2.839906 1.48821
3.0 2.930377 1.546839
3.0 3.021453 1.609539
3.0 3.113081 1.675873
3.0 3.205196 1.745411
3.0 3.297784 1.8178
3.0 3.390779 1.892697
3.0 3.484176 1.969833
3.0 3.577924 2.048936
3.0 3.672 2.129808
3.0 3.766383 2.212234
3.0 3.861047 2.296066
3.0 3.955975 2.381138
3.0 4.051153 2.467339
3.0 4.146544 2.554535
3.0 4.242162 2.642649
3.0 4.337963 2.731571
3.0 4.433963 2.821246
3.0 4.53013 2.911584
3.0 4.626458 3.002542
3.0 4.722941 3.09405
3.0 4.819565 3.186077
3.0 4.916325 3.278563
3.0 5.013219 3.371487
3.1 2.276074 1.274536
3.1 2.35972 1.287104
3.1 2.444607 1.307222
3.1 2.530585 1.334548
3.1 2.617573 1.368653
3.1 2.705456 1.409036
3.1 2.794149 1.455195
3.1 2.883587 1.506573
3.1 2.973693 1.562681
3.1 3.064417 1.623003
3.1 3.155706 1.68711
3.1 3.247496 1.754569
3.1 3.33977 1.825025
3.1 3.432463 1.898127
3.1 3.525569 1.973598
3.1 3.619037 2.051158
3.1 3.712844 2.1306
3.1 3.806967 2.2117
3.1 3.901381 2.294303
3.1 3.996069 2.378231
3.1 4.091016 2.46337
3.1 4.186184 2.549578
3.1 4.281585 2.63677
3.1 4.377179 2.724832
3.1 4.472979 2.813702
3.1 4.568952 2.903287
3.1 4.665094 2.993539
3.1 4.761395 3.084385
3.1 4.857845 3.175788
3.1 4.954436 3.267688
3.1 5.051167 3.36006
3.2 2.322794 1.313235
3.2 2.406007 1.32327
3.2 2.490468 1.340709
3.2 2.576029 1.365268
3.2 2.662609 1.396572
3.2 2.750096 1.434172
3.2 2.838405 1.477608
3.2 2.92747 1.526354
3.2 3.017216 1.579947
3.2 3.107592 1.637884
3.2 3.198546 1.699743
3.2 3.290011 1.765097
3.2 3.381973 1.833584
3.2 3.474366 1.904853
3.2 3.567182 1.978619
3.2 3.660372 2.054595
3.2 3.753909 2.132565
3.2 3.847774 2.212297
3.2 3.941938 2.293628
3.2 4.036385 2.376374
3.2 4.131099 2.460411
3.2 4.226043 2.545593
3.2 4.321228 2.631828
3.2 4.416613 2.718995
3.2 4.512211 2.807028
3.2 4.60799 2.895829
3.2 4.703943 2.985347
3.2 4.800063 3.075502
3.2 4.896336 3.166257
3.2 4.992758 3.257545
3.2 5.089323 3.34934
3.3 2.369647 1.352675
3.3 2.45244 1.360314
3.3 2.536485 1.3752
3.3 2.621638 1.397102
3.3 2.707819 1.425698
3.3 2.794917 1.460587
3.3 2.882847 1.501351
3.3 2.971546 1.547499
3.3 3.060936 1.59859
3.3 3.150969 1.654143
3.3 3.24159 1.713743
3.3 3.332735 1.776969
3.3 3.424387 1.843461
3.3 3.516481 1.912864
3.3 3.609009 1.984888
3.3 3.70192 2.05924
3.3 3.795189 2.135698
3.3 3.888795 2.214023
3.3 3.982709 2.294043
3.3 4.076915 2.375567
3.3 4.171396 2.458466
3.3 4.266115 2.542585
3.3 4.361084 2.627828
3.3 4.456259 2.714067
3.3 4.551654 2.801231
3.3 4.647238 2.889218
3.3 4.743001 2.977972
3.3 4.838938 3.067409
3.3 4.935034 3.157488
3.3 5.031284 3.248139
3.3 5.127683 3.339334
3.4 2.416626 1.392794
3.4 2.49901 1.398164
3.4 2.58265 1.410619
3.4 2.667405 1.429976
3.4 2.753195 1.455959
3.4 2.839911 1.488214
3.4 2.92747 1.526364
3.4 3.015806 1.569952
3.4 3.104846 1.618565
3.4 3.194539 1.671739
3.4 3.284832 1.729076
3.4 3.375658 1.79016
3.4 3.467003 1.854634
3.4 3.5588 1.922142
3.4 3.651041 1.992392
3.4 3.743675 2.065086
3.4 3.836676 2.139996
3.4 3.930023 2.216875
3.4 4.023688 2.295547
3.4 4.117653 2.375813
3.4 4.211901 2.457537
3.4 4.306395 2.540559
3.4 4.401147 2.624774
3.4 4.496111 2.710053
3.4 4.591303 2.796317
3.4 4.68669 2.883459
3.4 4.782263 2.971419
3.4 4.878016 3.060111
3.4 4.973933 3.149488
3.4 5.07001 3.239478
3.4 5.166242 3.330049
3.5 2.463724 1.433533
3.5 2.54571 1.436757
3.5 2.628956 1.4469
3.5 2.713321 1.46382
3.5 2.798728 1.487286
3.5 2.88507 1.516986
3.5 2.972263 1.552584
3.5 3.060244 1.593657
3.5 3.148938 1.639821
3.5 3.238295 1.690632
3.5 3.328262 1.745707
3.5 3.418774 1.80464
3.5 3.509814 1.867079
3.5 3.601315 1.93267
3.5 3.693271 2.001117
3.5 3.78563 2.072122
3.5 3.878364 2.14545
3.5 3.971454 2.22085
3.5 4.064869 2.298138
3.5 4.158593 2.377111
3.5 4.252609 2.457625
3.5 4.346878 2.539515
3.5 4.441411 2.62267
3.5 4.536165 2.706956
3.5 4.631153 2.792289
3.5 4.726342 2.878557
3.5 4.821724 2.965696
3.5 4.917291 3.053615
3.5 5.013029 3.142264
3.5 5.108933 3.231568
3.5 5.204996 3.321491
3.6 2.510935 1.474843
3.6 2.592534 1.476035
3.6 2.675395 1.483979
3.6 2.759379 1.498569
3.6 2.844412 1.519612
3.6 2.930386 1.54684
3.6 3.01722 1.579952
3.6 3.104851 1.61856
3.6 3.193204 1.662309
3.6 3.28223 1.710777
3.6 3.371875 1.763598
3.6 3.462075 1.820379
3.6 3.552812 1.880771
3.6 3.644021 1.944427
3.6 3.735693 2.011049
3.6 3.827778 2.080337
3.6 3.920246 2.152053
3.6 4.013079 2.225941
3.6 4.106246 2.301813
3.6 4.19973 2.379459
3.6 4.293512 2.45873
3.6 4.387556 2.539455
3.6 4.481871 2.621519
3.6 4.576414 2.70478
3.6 4.671198 2.789152
3.6 4.766189 2.874516
3.6 4.861379 2.960806
3.6 4.95676 3.047925
3.6 5.052318 3.135821
3.6 5.148046 3.224414
3.6 5.24394 3.313666
3.7 2.478389 1.523985
3.7 2.558251 1.516676
3.7 2.639474 1.515945
3.7 2.72196 1.521797
3.7 2.805572 1.53416
3.7 2.890238 1.552876
3.7 2.975852 1.577713
3.7 3.062333 1.608409
3.7 3.14962 1.644607
3.7 3.237637 1.685981
3.7 3.326335 1.732133
3.7 3.415663 1.782713
3.7 3.505554 1.837344
3.7 3.595992 1.895684
3.7 3.68691 1.95739
3.7 3.778301 2.022168
3.7 3.870112 2.089715
3.7 3.962317 2.159793
3.7 4.054894 2.232141
3.7 4.147813 2.306566
3.7 4.241056 2.382854
3.7 4.334607 2.46085
3.7 4.428425 2.54038
3.7 4.522522 2.621321
3.7 4.616854 2.703528
3.7 4.711433 2.786908
3.7 4.806225 2.871341
3.7 4.901223 2.956753
3.7 4.996417 3.043046
3.7 5.091794 3.130163
3.7 5.187347 3.218021
3.7 5.28307 3.306578
3.8 2.605668 1.55899
3.8 2.686525 1.556438
3.8 2.768644 1.560301
3.8 2.851893 1.570536
3.8 2.936201 1.587018
3.8 3.021462 1.609548
3.8 3.107596 1.637898
3.8 3.194543 1.671744
3.8 3.28223 1.710787
3.8 3.370606 1.754653
3.8 3.45962 1.803013
3.8 3.549205 1.855501
3.8 3.639346 1.911788
3.8 3.729977 1.971537
3.8 3.821088 2.034455
3.8 3.912628 2.100243
3.8 4.00457 2.168659
3.8 4.096892 2.23944
3.8 4.189564 2.312391
3.8 4.282568 2.387291
3.8 4.375887 2.463984
3.8 4.46948 2.542288
3.8 4.563359 2.622076
3.8 4.657479 2.7032
3.8 4.751853 2.785561
3.8 4.846447 2.869033
3.8 4.941251 2.953542
3.8 5.036259 3.038982
3.8 5.131454 3.125295
3.8 5.22683 3.212393
3.8 5.322383 3.300232
3.9 2.65318 1.601747
3.9 2.73368 1.597469
3.9 2.815443 1.599441
3.9 2.898337 1.607645
3.9 2.982293 1.621983
3.9 3.067208 1.642289
3.9 3.153002 1.668365
3.9 3.239616 1.699919
3.9 3.326976 1.736678
3.9 3.415034 1.778295
3.9 3.503738 1.824457
3.9 3.593021 1.874817
3.9 3.682869 1.929054
3.9 3.773214 1.986842
3.9 3.864048 2.04789
3.9 3.955319 2.111902
3.9 4.047 2.178637
3.9 4.139069 2.247828
3.9 4.231494 2.319279
3.9 4.32426 2.392766
3.9 4.417347 2.468126
3.9 4.510716 2.545176
3.9 4.604377 2.623784
3.9 4.698286 2.703796
3.9 4.792454 2.78511
3.9 4.886849 2.867596
3.9 4.98146 2.951174
3.9 5.07628 3.035736
3.9 5.171293 3.12122
3.9 5.266493 3.207535
3.9 5.361873 3.294633
4.0 2.700781 1.644913
4.0 2.780934 1.638999
4.0 2.86235 1.639172
4.0 2.944897 1.645436
4.0 3.02851 1.657718
4.0 3.113085 1.675881
4.0 3.198545 1.699756
4.0 3.284832 1.72908
4.0 3.371871 1.763608
4.0 3.459615 1.803013
4.0 3.548012 1.847006
4.0 3.636997 1.895255
4.0 3.726554 1.947452
4.0 3.816617 2.003278
4.0 3.907176 2.06245
4.0 3.99818 2.124674
4.0 4.0896 2.18971
4.0 4.181417 2.257293
4.0 4.273598 2.327222
4.0 4.366126 2.39927
4.0 4.458982 2.473273
4.0 4.552127 2.549043
4.0 4.645571 2.626443
4.0 4.739268 2.705317
4.0 4.833232 2.785557
4.0 4.927427 2.86703
4.0 5.021845 2.949652
4.0 5.116477 3.033311
4.0 5.211307 3.117942
4.0 5.306329 3.20345
4.0 5.401537 3.289785
1.0 1.472077 0.867705
1.0 1.568847 0.958448
1.0 1.666005 1.050881
1.0 1.763474 1.144579
1.0 1.861218 1.239271
1.0 1.959176 1.334725
1.0 2.057338 1.430803
1.0 2.155674 1.527394
1.0 2.254151 1.624388
1.0 2.352763 1.721736
1.0 2.451474 1.819358
1.0 2.550291 1.917229
1.0 2.649204 2.015317
1.0 2.74819 2.113577
1.0 2.847252 2.212001
1.0 2.946365 2.310547
1.0 3.045542 2.409217
1.0 3.144778 2.508001
1.0 3.244054 2.606869
1.0 3.34338 2.705829
1.0 3.442731 2.804849
1.0 3.542126 2.903941
1.0 3.64156 3.003102
1.0 3.741018 3.102309
1.0 3.840511 3.201573
1.0 3.940016 3.300867
1.0 4.039552 3.400209
1.0 4.139117 3.499596
1.0 4.238696 3.599008
1.0 4.338301 3.698461
1.1 1.513346 0.85715
1.1 1.609632 0.94551
1.1 1.706351 1.035997
1.1 1.803422 1.128083
1.1 1.900802 1.221424
1.1 1.998428 1.315731
1.1 2.096285 1.410825
1.1 2.194341 1.506563
1.1 2.292559 1.602813
1.1 2.390931 1.699505
1.1 2.489419 1.796547
1.1 2.58803 1.893899
1.1 2.686749 1.991523
1.1 2.785554 2.089363
1.1 2.884448 2.187407
1.1 2.983402 2.285608
1.1 3.08243 2.383962
1.1 3.181526 2.482456
1.1 3.280669 2.581058
1.1 3.379871 2.679772
1.1 3.479103 2.778564
1.1 3.578386 2.877445
1.1 3.677714 2.976408
1.1 3.777071 3.075431
1.1 3.876467 3.174523
1.1 3.975881 3.273656
1.1 4.075329 3.372846
1.1 4.174811 3.472091
1.1 4.27431 3.571369
1.1 4.373839 3.670695
1.2 1.555128 0.849413
1.2 1.650923 0.93507
1.2 1.747196 1.023342
1.2 1.84386 1.11359
1.2 1.940868 1.205387
1.2 2.038151 1.298385
1.2 2.135692 1.392356
1.2 2.233457 1.487122
1.2 2.331406 1.582524
1.2 2.429528 1.67847
1.2 2.527783 1.774851
1.2 2.626177 1.871615
1.2 2.724695 1.968712
1.2 2.82331 2.066077
1.2 2.922026 2.16369
1.2 3.020813 2.2615
1.2 3.119683 2.359497
1.2 3.218631 2.457664
1.2 3.317634 2.555964
1.2 3.416703 2.654401
1.2 3.51581 2.752936
1.2 3.614974 2.851578
1.2 3.714189 2.95032
1.2 3.813438 3.049136
1.2 3.912732 3.148034
1.2 4.012048 3.246987
1.2 4.111403 3.346007
1.2 4.210796 3.445092
1.2 4.31021 3.54422
1.2 4.409657 3.643404
1.3 1.597381 0.844569
1.3 1.692685 0.927213
1.3 1.788506 1.013
1.3 1.884757 1.101178
1.3 1.981384 1.191235
1.3 2.078317 1.282755
1.3 2.175535 1.375457
1.3 2.273001 1.469126
1.3 2.370671 1.563571
1.3 2.468534 1.658676
1.3 2.566549 1.754313
1.3 2.664717 1.850414
1.3 2.763024 1.946917
1.3 2.861441 2.043748
1.3 2.959972 2.140879
1.3 3.058583 2.238249
1.3 3.157289 2.335846
1.3 3.256081 2.433646
1.3 3.354937 2.53161
1.3 3.453866 2.629735
1.3 3.552841 2.727984
1.3 3.651879 2.82636
1.3 3.750975 2.924854
1.3 3.850111 3.023439
1.3 3.949297 3.122122
1.3 4.048509 3.220873
1.3 4.147766 3.319704
1.3 4.247065 3.418611
1.3 4.346389 3.517572
1.3 4.44575 3.616598
1.4 1.640071 0.842669
1.4 1.734882 0.922003
1.4 1.83025 1.005041
1.4 1.926083 1.090919
1.4 2.022326 1.179035
1.4 2.118902 1.268903
1.4 2.21579 1.360188
1.4 2.312949 1.452629
1.4 2.410334 1.546003
1.4 2.507931 1.640168
1.4 2.605697 1.734973
1.4 2.703633 1.830334
1.4 2.801721 1.926174
1.4 2.899933 2.022409
1.4 2.998271 2.119001
1.4 3.0967 2.215883
1.4 3.195235 2.313034
1.4 3.293864 2.410426
1.4 3.392567 2.508016
1.4 3.49135 2.605796
1.4 3.590187 2.703726
1.4 3.689094 2.801807
1.4 3.788064 2.900027
1.4 3.887081 2.998356
1.4 3.986153 3.096801
1.4 4.085257 3.195329
1.4 4.18441 3.29395
1.4 4.28361 3.39266
1.4 4.382839 3.491436
1.4 4.482109 3.590288
1.5 1.683163 0.843734
1.5 1.777483 0.919487
1.5 1.872399 0.999523
1.5 1.967812 1.082874
1.5 2.063666 1.168849
1.5 2.159882 1.25689
1.5 2.256435 1.346602
1.5 2.353281 1.437683
1.5 2.450375 1.529869
1.5 2.5477 1.622989
1.5 2.64521 1.716871
1.5 2.742907 1.811411
1.5 2.840771 1.906517
1.5 2.938772 2.002092
1.5 3.03691 2.098088
1.5 3.135152 2.194428
1.5 3.233508 2.291086
1.5 3.331969 2.388028
1.5 3.430513 2.485203
1.5 3.529144 2.582603
1.5 3.627837 2.680182
1.5 3.726607 2.777937
1.5 3.825447 2.875854
1.5 3.92434 2.973902
1.5 4.023294 3.072084
1.5 4.122284 3.170367
1.5 4.221329 3.268758
1.5 4.320425 3.367252
1.5 4.419554 3.465825
1.5 4.518729 3.564485
1.6 1.726627 0.847751
1.6 1.820462 0.919687
1.6 1.914925 0.996486
1.6 2.009919 1.077092
1.6 2.105382 1.160729
1.6 2.201235 1.246767
1.6 2.297449 1.334753
1.6 2.393978 1.424335
1.6 2.490776 1.515213
1.6 2.587823 1.607183
1.6 2.685074 1.700048
1.6 2.782526 1.793683
1.6 2.880159 1.88798
1.6 2.977944 1.982827
1.6 3.075877 2.078167
1.6 3.173925 2.173912
1.6 3.272098 2.270028
1.6 3.370385 2.366474
1.6 3.468764 2.463195
1.6 3.567239 2.560177
1.6 3.665783 2.65737
1.6 3.764411 2.754767
1.6 3.863116 2.852353
1.6 3.961879 2.950093
1.6 4.06071 3.047988
1.6 4.159582 3.146002
1.6 4.258515 3.244141
1.6 4.357502 3.342399
1.6 4.456528 3.44075
1.6 4.555604 3.539201
1.7 1.770437 0.854679
1.7 1.86379 0.9226
1.7 1.957804 0.995954
1.7 2.05238 1.07361
1.7 2.147452 1.154718
1.7 2.24294 1.238581
1.7 2.338812 1.324686
1.7 2.435022 1.412633
1.7 2.53152 1.502079
1.7 2.628286 1.592791
1.7 2.725271 1.684542
1.7 2.822475 1.777186
1.7 2.919873 1.870596
1.7 3.017435 1.964647
1.7 3.115158 2.059267
1.7 3.213008 2.154361
1.7 3.310993 2.249883
1.7 3.409101 2.345788
1.7 3.507311 2.442012
1.7 3.605625 2.538538
1.7 3.704015 2.635309
1.7 3.802496 2.732316
1.7 3.901062 2.829541
1.7 3.999692 2.926944
1.7 4.098395 3.024526
1.7 4.197145 3.122247
1.7 4.29596 3.220112
1.7 4.394836 3.318114
1.7 4.493755 3.416222
1.7 4.592727 3.514446
1.8 1.722495 0.808071
1.8 1.814567 0.864449
1.8 1.907445 0.928202
1.8 2.001015 0.99793
1.8 2.095174 1.07245
1.8 2.189856 1.15085
1.8 2.284978 1.232371
1.8 2.380507 1.316443
1.8 2.476395 1.402616
1.8 2.57259 1.490508
1.8 2.669071 1.57985
1.8 2.765789 1.670389
1.8 2.862739 1.761953
1.8 2.959898 1.854398
1.8 3.057234 1.947581
1.8 3.154743 2.041418
1.8 3.25239 2.135802
1.8 3.350183 2.230678
1.8 3.448108 2.325993
1.8 3.546144 2.421677
1.8 3.644292 2.517705
1.8 3.742524 2.614018
1.8 3.840855 2.710602
1.8 3.939276 2.807434
1.8 4.037769 2.904472
1.8 4.13634 3.001713
1.8 4.234965 3.099117
1.8 4.333659 3.196685
1.8 4.432419 3.294408
1.8 4.531227 3.392254
1.8 4.630092 3.490232
1.9 1.767418 0.825349
1.9 1.858994 0.876965
1.9 1.951404 0.936443
1.9 2.044534 1.002398
1.9 2.13828 1.07362
1.9 2.232574 1.149147
1.9 2.327331 1.228167
1.9 2.422516 1.310057
1.9 2.518081 1.394321
1.9 2.613972 1.480536
1.9 2.710166 1.568397
1.9 2.806612 1.657623
1.9 2.903306 1.748018
1.9 3.000222 1.839416
1.9 3.097329 1.931658
1.9 3.194621 2.024646
1.9 3.292061 2.11826
1.9 3.389657 2.212436
1.9 3.487396 2.307112
1.9 3.585253 2.40221
1.9 3.683232 2.4977
1.9 3.781303 2.593517
1.9 3.879479 2.689642
1.9 3.977753 2.786049
1.9 4.076104 2.882692
1.9 4.17454 2.979565
1.9 4.273035 3.076626
1.9 4.371605 3.173873
1.9 4.470245 3.271294
1.9 4.568938 3.368858
1.9 4.667693 3.46657
2.0 1.812607 0.845236
2.0 1.903697 0.892111
2.0 1.995648 0.947255
2.0 2.088344 1.009327
2.0 2.181681 1.077112
2.0 2.275588 1.149618
2.0 2.369981 1.22599
2.0 2.464824 1.305557
2.0 2.560065 1.387779
2.0 2.65565 1.472195
2.0 2.751555 1.558465
2.0 2.847728 1.646278
2.0 2.944163 1.735412
2.0 3.040834 1.825682
2.0 3.137709 1.916908
2.0 3.234779 2.008979
2.0 3.332009 2.101762
2.0 3.429406 2.195182
2.0 3.526954 2.289167
2.0 3.624631 2.383633
2.0 3.722436 2.478542
2.0 3.820342 2.573824
2.0 3.91836 2.669454
2.0 4.016483 2.765403
2.0 4.114689 2.86162
2.0 4.212987 2.958097
2.0 4.311349 3.054787
2.0 4.409791 3.151688
2.0 4.508309 3.248786
2.0 4.606884 3.346046
2.0 4.705526 3.443471
2.1 1.858042 0.867551
2.1 1.948658 0.909756
2.1 2.040158 0.960551
2.1 2.132426 1.018666
2.1 2.225358 1.082904
2.1 2.318883 1.152261
2.1 2.412914 1.22585
2.1 2.507415 1.302961
2.1 2.602332 1.383015
2.1 2.697611 1.465513
2.1 2.793226 1.550083
2.1 2.889124 1.636383
2.1 2.985298 1.724165
2.1 3.081722 1.813222
2.1 3.178362 1.903357
2.1 3.275209 1.994443
2.1 3.372226 2.086332
2.1 3.46942 2.178939
2.1 3.566775 2.272182
2.1 3.664267 2.365967
2.1 3.761896 2.460251
2.1 3.859633 2.554958
2.1 3.957491 2.650056
2.1 4.055459 2.745512
2.1 4.153518 2.841271
2.1 4.251674 2.937323
2.1 4.3499 3.033616
2.1 4.448212 3.130146
2.1 4.546604 3.226895
2.1 4.645058 3.323829
2.1 4.743584 3.420948
2.2 1.903707 0.892114
2.2 1.993859 0.929759
2.2 2.084917 0.976231
2.2 2.176764 1.030349
2.2 2.269297 1.09096
2.2 2.362443 1.15706
2.2 2.456115 1.227747
2.2 2.550275 1.30228
2.2 2.644869 1.380048
2.2 2.739842 1.460514
2.2 2.835166 1.543276
2.2 2.930788 1.627964
2.2 3.026701 1.714303
2.2 3.122875 1.802064
2.2 3.219278 1.891032
2.2 3.315899 1.981062
2.2 3.412701 2.071994
2.2 3.50969 2.163729
2.2 3.606849 2.256176
2.2 3.704154 2.349233
2.2 3.801605 2.442847
2.2 3.899171 2.536937
2.2 3.996864 2.631465
2.2 4.094675 2.726393
2.2 4.192584 2.821662
2.2 4.290595 2.917257
2.2 4.388682 3.013126
2.2 4.48686 3.109258
2.2 4.585124 3.205635
2.2 4.683455 3.30222
2.2 4.781861 3.39901
2.3 1.949584 0.918743
2.3 2.039283 0.95197
2.3 2.129909 0.99418
2.3 2.221343 1.044298
2.3 2.313482 1.101228
2.3 2.406253 1.16399
2.3 2.499569 1.231673
2.3 2.59339 1.303519
2.3 2.687663 1.378888
2.3 2.78233 1.457214
2.3 2.877364 1.538066
2.3 2.972709 1.621044
2.3 3.068359 1.70585
2.3 3.164284 1.792232
2.3 3.260447 1.879956
2.3 3.356841 1.96886
2.3 3.453426 2.058771
2.3 3.550208 2.149576
2.3 3.647169 2.241172
2.3 3.744284 2.33345
2.3 3.841553 2.426349
2.3 3.938946 2.519779
2.3 4.036473 2.613698
2.3 4.134124 2.708062
2.3 4.231879 2.802808
2.3 4.329743 2.897916
2.3 4.427689 2.99333
2.3 4.525731 3.089038
2.3 4.623864 3.185018
2.3 4.722069 3.28123
2.3 4.820354 3.377671
2.4 1.995659 0.947265
2.4 2.084918 0.976239
2.4 2.175119 1.014278
2.4 2.266148 1.060423
2.4 2.357899 1.113649
2.4 2.4503 1.173011
2.4 2.543263 1.237609
2.4 2.636749 1.306671
2.4 2.730702 1.37954
2.4 2.825065 1.455626
2.4 2.919808 1.534467
2.4 3.014877 1.615642
2.4 3.110264 1.698827
2.4 3.205937 1.783748
2.4 3.301861 1.870152
2.4 3.398025 1.95786
2.4 3.494392 2.046684
2.4 3.590964 2.136498
2.4 3.687725 2.22719
2.4 3.784649 2.318638
2.4 3.881735 2.410775
2.4 3.978951 2.503503
2.4 4.07631 2.596773
2.4 4.173799 2.690536
2.4 4.271399 2.784724
2.4 4.369113 2.879313
2.4 4.466915 2.974244
2.4 4.564819 3.069499
2.4 4.662818 3.165057
2.4 4.760895 3.260872
2.4 4.859056 3.35694
2.5 2.041919 0.977514
2.5 2.130748 1.002416
2.5 2.220535 1.036401
2.5 2.311166 1.078627
2.5 2.402535 1.128152
2.5 2.494572 1.184077
2.5 2.587186 1.245524
2.5 2.680339 1.311723
2.5 2.773974 1.382003
2.5 2.868034 1.455753
2.5 2.962488 1.532493
2.5 3.057281 1.611775
2.5 3.152404 1.693252
2.5 3.247825 1.776631
2.5 3.343509 1.861639
2.5 3.439443 1.948081
2.5 3.53559 2.035754
2.5 3.631952 2.124518
2.5 3.728511 2.214249
2.5 3.825242 2.304816
2.5 3.922142 2.396143
2.5 4.019181 2.488125
2.5 4.116369 2.580706
2.5 4.213694 2.67383
2.5 4.311136 2.767425
2.5 4.408698 2.861463
2.5 4.506354 2.95588
2.5 4.604118 3.050656
2.5 4.701981 3.145764
2.5 4.799927 3.241157
2.5 4.897962 3.33683
2.6 2.088351 1.009334
2.6 2.176762 1.030355
2.6 2.266144 1.060422
2.6 2.356384 1.098806
2.6 2.447379 1.144656
2.6 2.539056 1.19713
2.6 2.631326 1.255383
2.6 2.724149 1.318653
2.6 2.817469 1.386265
2.6 2.911228 1.457597
2.6 3.005393 1.532148
2.6 3.099911 1.609452
2.6 3.194771 1.689139
2.6 3.28994 1.770898
2.6 3.385383 1.854436
2.6 3.481087 1.939543
2.6 3.577012 2.025999
2.6 3.673163 2.113652
2.6 3.769519 2.202367
2.6 3.866055 2.292001
2.6 3.962769 2.382471
2.6 4.059628 2.473662
2.6 4.156643 2.565512
2.6 4.253802 2.65796
2.6 4.351085 2.750927
2.6 4.448494 2.84438
2.6 4.546001 2.938252
2.6 4.643622 3.032519
2.6 4.741348 3.127151
2.6 4.839162 3.222098
2.6 4.937069 3.317352
2.7 2.134945 1.042582
2.7 2.222948 1.059918
2.7 2.311935 1.086214
2.7 2.401793 1.120854
2.7 2.492419 1.163077
2.7 2.583742 1.212107
2.7 2.675672 1.26714
2.7 2.768169 1.327431
2.7 2.861177 1.392312
2.7 2.954636 1.461151
2.7 3.048515 1.533435
2.7 3.142759 1.60868
2.7 3.237356 1.686499
2.7 3.332273 1.766562
2.7 3.427475 1.848558
2.7 3.522948 1.932261
2.7 3.618652 2.017437
2.7 3.714589 2.103919
2.7 3.810742 2.191561
2.7 3.907082 2.280211
2.7 4.003607 2.369775
2.7 4.100285 2.460131
2.7 4.197126 2.551208
2.7 4.294118 2.64294
2.7 4.391239 2.735243
2.7 4.488493 2.828078
2.7 4.585851 2.921374
2.7 4.683327 3.015102
2.7 4.780914 3.109231
2.7 4.878593 3.203706
2.7 4.97637 3.298516
2.8 2.181689 1.077126
2.8 2.269295 1.090973
2.8 2.357897 1.113655
2.8 2.44738 1.144663
2.8 2.537645 1.183325
2.8 2.628619 1.228937
2.8 2.720214 1.280742
2.8 2.812389 1.338022
2.8 2.905087 1.400118
2.8 2.99825 1.466402
2.8 3.091844 1.536348
2.8 3.948315 2.269462
2.8 4.044651 2.358071
2.8 4.141147 2.447546
2.8 4.237813 2.537809
2.8 4.334636 2.628786
2.8 4.431594 2.720388
2.8 4.528691 2.81257
2.8 4.625897 2.905258
2.8 4.723228 2.998419
2.8 4.820674 3.092016
2.8 4.918217 3.185993
2.8 5.015862 3.280335
2.9 2.228575 1.112844
2.9 2.315795 1.123395
2.9 2.404019 1.142626
2.9 2.493137 1.170125
2.9 2.583047 1.205309
2.9 2.673678 1.247545
2.9 2.764943 1.296131
2.9 2.8568 1.350381
2.9 2.949192 1.409657
2.9 3.04206 1.473332
2.9 3.135372 1.54088
2.9 3.229071 1.611796
2.9 3.323145 1.685662
2.9 3.417561 1.762119
2.9 3.512281 1.840824
2.9 3.607291 1.921521
2.9 3.702551 2.003948
2.9 3.798062 2.087912
2.9 3.893804 2.173243
2.9 3.989749 2.259768
2.9 4.085895 2.347374
2.9 4.182207 2.435923
2.9 4.278697 2.525329
2.9 4.37535 2.615511
2.9 4.472144 2.706375
2.9 4.569082 2.797871
2.9 4.666136 2.889918
2.9 4.763319 2.98248
2.9 4.860623 3.075517
2.9 4.958028 3.168969
2.9 5.05554 3.262819
3.0 2.275593 1.149628
3.0 2.362438 1.15707
3.0 2.450294 1.173014
3.0 2.539053 1.197135
3.0 2.628616 1.228935
3.0 2.71891 1.267854
3.0 2.809849 1.313245
3.0 2.901392 1.364463
3.0 2.993481 1.420891
3.0 3.086059 1.481917
3.0 3.17909 1.547014
3.0 3.840094 2.081664
3.0 3.93563 2.165758
3.0 4.031378 2.251143
3.0 4.127332 2.337698
3.0 4.223461 2.425275
3.0 4.319773 2.513781
3.0 4.416254 2.603129
3.0 4.512884 2.693217
3.0 4.609662 2.783991
3.0 4.706562 2.875365
3.0 4.803596 2.967298
3.0 4.900756 3.059747
3.0 4.998022 3.152647
3.0 5.095399 3.245978
3.1 2.322736 1.187378
3.1 2.409215 1.191892
3.1 2.496713 1.204711
3.1 2.585121 1.22559
3.1 2.674343 1.25411
3.1 2.764306 1.289781
3.1 2.854925 1.332016
3.1 2.946159 1.380212
3.1 3.037949 1.433782
3.1 3.130237 1.492129
3.1 3.222991 1.554734
3.1 3.316152 1.621086
3.1 3.409709 1.69075
3.1 3.503627 1.763345
3.1 3.597868 1.838505
3.1 3.692417 1.915947
3.1 3.787232 1.995385
3.1 3.882316 2.076602
3.1 3.977646 2.159405
3.1 4.073194 2.2436
3.1 4.168957 2.329055
3.1 4.264901 2.415616
3.1 4.361035 2.503179
3.1 4.457344 2.591653
3.1 4.553808 2.680928
3.1 4.650426 2.770945
3.1 4.74717 2.861612
3.1 4.844055 2.952885
3.1 4.941069 3.044716
3.1 5.038195 3.137036
3.1 5.135436 3.229824
3.2 2.369996 1.226005
3.2 2.456119 1.227763
3.2 2.543267 1.237617
3.2 2.631333 1.255392
3.2 2.72022 1.280743
3.2 2.809859 1.313247
3.2 2.900162 1.352377
3.2 2.99109 1.397574
3.2 3.082585 1.448286
3.2 3.174589 1.503935
3.2 3.267067 1.564015
3.2 3.359963 1.628016
3.2 3.453263 1.695501
3.2 3.546934 1.766082
3.2 3.640937 1.839384
3.2 3.735256 1.915113
3.2 3.82985 1.992973
3.2 3.92472 2.072734
3.2 4.019844 2.154194
3.2 4.115194 2.237149
3.2 4.210765 2.321457
3.2 4.306523 2.406956
3.2 4.402478 2.493535
3.2 4.498615 2.581094
3.2 4.594911 2.669518
3.2 4.691368 2.758743
3.2 4.787956 2.848671
3.2 4.88469 2.939252
3.2 4.981558 3.030435
3.2 5.078542 3.122149
3.2 5.175647 3.214366
3.3 2.417366 1.265429
3.3 2.503143 1.264594
3.3 2.58995 1.271638
3.3 2.677681 1.286448
3.3 2.766241 1.308745
3.3 2.85556 1.338171
3.3 2.945553 1.374256
3.3 3.036181 1.416489
3.3 3.127384 1.464354
3.3 3.219106 1.517298
3.3 3.311311 1.574829
3.3 3.403944 1.636445
3.3 3.49699 1.701709
3.3 3.590415 1.770228
3.3 3.684181 1.84162
3.3 3.778271 1.915584
3.3 3.872644 1.991813
3.3 3.967301 2.070066
3.3 4.062219 2.150133
3.3 4.15737 2.231799
3.3 4.252749 2.314914
3.3 4.348322 2.399308
3.3 4.444098 2.48486
3.3 4.540061 2.571465
3.3 4.63619 2.659
3.3 4.732484 2.747397
3.3 4.828916 2.836552
3.3 4.925497 2.92641
3.3 5.022218 3.016916
3.3 5.11906 3.107994
3.3 5.216026 3.199615
3.4 2.46484 1.305577
3.4 2.550281 1.302303
3.4 2.636754 1.306687
3.4 2.724158 1.318669
3.4 2.812397 1.33803
3.4 2.901403 1.364472
3.4 2.991091 1.397582
3.4 3.081423 1.436896
3.4 3.172338 1.481935
3.4 3.263782 1.532177
3.4 3.355717 1.587145
3.4 3.448089 1.646351
3.4 3.540883 1.709357
3.4 3.634064 1.775772
3.4 3.727594 1.84521
3.4 3.821456 1.917359
3.4 3.915609 1.991908
3.4 4.010053 2.068605
3.4 4.104765 2.14723
3.4 4.199718 2.22756
3.4 4.294905 2.309436
3.4 4.390292 2.39268
3.4 4.485888 2.477164
3.4 4.581678 2.562775
3.4 4.677638 2.649384
3.4 4.77377 2.736917
3.4 4.870044 2.825266
3.4 4.966473 2.914369
3.4 5.063046 3.004168
3.4 5.159744 3.094583
3.4 5.256571 3.185581
3.5 2.512412 1.346385
3.5 2.597525 1.340816
3.5 2.683674 1.342683
3.5 2.770757 1.351971
3.5 2.858683 1.368516
3.5 2.947381 1.392073
3.5 3.03677 1.422284
3.5 3.12681 1.458732
3.5 3.217442 1.500977
3.5 3.30861 1.548528
3.5 3.400278 1.600929
3.5 3.492391 1.657705
3.5 3.584935 1.718427
3.5 3.677874 1.782703
3.5 3.77117 1.850144
3.5 3.864805 1.920435
3.5 3.958739 1.993257
3.5 4.052971 2.068351
3.5 4.147478 2.145488
3.5 4.242232 2.224436
3.5 4.337227 2.305029
3.5 4.432429 2.387081
3.5 4.527845 2.470456
3.5 4.623461 2.555034
3.5 4.719252 2.64068
3.5 4.815221 2.727314
3.5 4.911336 2.814823
3.5 5.007612 2.90314
3.5 5.104037 2.992201
3.5 5.200591 3.081925
3.5 5.297278 3.172273
3.6 2.560076 1.387795
3.6 2.644871 1.380066
3.6 2.730703 1.379552
3.6 2.817474 1.386277
3.6 2.905091 1.400124
3.6 2.993489 1.420898
3.6 3.082583 1.448291
3.6 3.172335 1.481933
3.6 3.262688 1.521424
3.6 3.353584 1.566304
3.6 3.444989 1.616143
3.6 3.536846 1.67048
3.6 3.629142 1.728896
3.6 3.721841 1.791002
3.6 3.814903 1.856412
3.6 3.908314 1.924806
3.6 4.002029 1.995859
3.6 4.09605 2.069305
3.6 4.190353 2.14491
3.6 4.284909 2.222433
3.6 4.379712 2.301701
3.6 4.474727 2.382518
3.6 4.569964 2.464744
3.6 4.665405 2.54825
3.6 4.761028 2.632897
3.6 4.856833 2.718597
3.6 4.95279 2.805232
3.6 5.048911 2.892731
3.6 5.145187 2.981026
3.6 5.241596 3.070029
3.6 5.338143 3.1597
3.7 2.607828 1.429754
3.7 2.692313 1.419992
3.7 2.777836 1.417227
3.7 2.864301 1.421515
3.7 2.951617 1.43278
3.7 3.039719 1.450873
3.7 3.128523 1.475535
3.7 3.217993 1.506438
3.7 3.308071 1.543221
3.7 3.398699 1.585459
3.7 3.489843 1.632747
3.7 3.581447 1.684643
3.7 3.673497 1.740738
3.7 3.765958 1.800653
3.7 3.858789 1.864
3.7 3.951976 1.930461
3.7 4.045474 1.999708
3.7 4.139284 2.071467
3.7 4.233383 2.145498
3.7 4.327742 2.221554
3.7 4.422353 2.299455
3.7 4.517183 2.378998
3.7 4.61224 2.460035
3.7 4.707507 2.542433
3.7 4.802961 2.626043
3.7 4.898602 2.710774
3.7 4.994399 2.796502
3.7 5.090367 2.883152
3.7 5.186492 2.970649
3.7 5.282756 3.058904
3.7 5.379162 3.147871
3.8 2.572601 1.490529
3.8 2.655663 1.472216
3.8 2.739845 1.460538
3.8 2.825067 1.455644
3.8 2.911233 1.457616
3.8 2.998255 1.466414
3.8 3.086067 1.48193
3.8 3.174587 1.503948
3.8 3.263779 1.532182
3.8 3.353585 1.566311
3.8 3.443949 1.605943
3.8 3.534835 1.650699
3.8 3.626189 1.700158
3.8 3.717996 1.753926
3.8 3.81022 1.811632
3.8 3.902822 1.872894
3.8 3.995786 1.937392
3.8 4.089068 2.004797
3.8 4.18267 2.074831
3.8 4.276565 2.14725
3.8 4.370727 2.221801
3.8 4.465148 2.298295
3.8 4.559793 2.376525
3.8 4.65467 2.456336
3.8 4.749762 2.537587
3.8 4.845047 2.620126
3.8 4.940523 2.703853
3.8 5.036162 2.788642
3.8 5.131975 2.87441
3.8 5.22795 2.961081
3.8 5.324067 3.048559
3.8 5.420331 3.136794
3.9 2.703576 1.515137
3.9 2.787464 1.501655
3.9 2.872393 1.494746
3.9 2.958266 1.494517
3.9 3.045 1.50096
3.9 3.132527 1.514001
3.9 3.220768 1.533465
3.9 3.309687 1.559106
3.9 3.399225 1.590639
3.9 3.489328 1.627706
3.9 3.579961 1.669955
3.9 3.671067 1.71699
3.9 3.762633 1.768431
3.9 3.854622 1.823917
3.9 3.946997 1.883073
3.9 4.03974 1.945583
3.9 4.132808 2.011116
3.9 4.226201 2.079393
3.9 4.319895 2.150164
3.9 4.41386 2.223172
3.9 4.50809 2.298222
3.9 4.60255 2.375102
3.9 4.697248 2.453649
3.9 4.792166 2.533718
3.9 4.887282 2.615151
3.9 4.982594 2.697842
3.9 5.078073 2.781659
3.9 5.173731 2.866515
3.9 5.269555 2.952329
3.9 5.365527 3.039001
3.9 5.461648 3.126478
4.0 2.751564 1.558481
4.0 2.835165 1.543296
4.0 2.919807 1.534481
4.0 3.005395 1.532162
4.0 3.091846 1.536356
4.0 3.179095 1.547024
4.0 3.267062 1.564024
4.0 3.355711 1.587148
4.0 3.444986 1.616147
4.0 3.534832 1.650696
4.0 3.625214 1.690471
4.0 3.716075 1.7351
4.0 3.807403 1.784219
4.0 3.899161 1.83748
4.0 3.99131 1.894517
4.0 4.083834 1.955018
4.0 4.176688 2.018654
4.0 4.269874 2.085144
4.0 4.363366 2.154235
4.0 4.457137 2.225665
4.0 4.551177 2.299237
4.0 4.645453 2.374731
4.0 4.739971 2.45198
4.0 4.834715 2.530832
4.0 4.929662 2.611124
4.0 5.02481 2.692745
4.0 5.120129 2.775559
4.0 5.215632 2.859472
4.0 5.311306 2.9444
4.0 5.407131 3.030238
4.0 5.50311 3.11693
0.9 1.453446 0.844066
0.9 1.551174 0.937446
0.9 1.649174 1.032066
0.9 1.7474 1.127615
0.9 2.339915 1.71162
0.9 3.333391 2.700585
0.9 4.329868 3.695488
1.0 1.495923 0.825934
1.0 1.593265 0.917307
1.0 1.690916 1.010316
1.0 1.788827 1.104546
1.0 1.886957 1.199711
1.0 1.985274 1.295604
1.0 2.08375 1.392076
1.0 2.182365 1.489012
1.0 2.281101 1.586329
1.0 2.379942 1.683961
1.0 2.478876 1.781854
1.0 2.577892 1.87997
1.0 2.676981 1.978274
1.0 2.776136 2.07674
1.0 2.875349 2.175346
1.0 2.974614 2.274074
1.0 3.073927 2.372908
1.0 3.173284 2.471835
1.0 3.272679 2.570846
1.0 3.37211 2.66993
1.0 3.471574 2.76908
1.0 4.168537 3.464498
1.0 4.268184 3.563989
1.0 4.367848 3.663508
1.1 1.538853 0.810485
1.1 1.635801 0.8995
1.1 1.733096 0.990613
1.1 1.830682 1.083295
1.1 1.928515 1.177175
1.1 2.02656 1.271989
1.1 2.124787 1.367541
1.1 2.223172 1.463687
1.1 2.321695 1.560318
1.1 2.420339 1.657348
1.1 2.51909 1.754712
1.1 2.617936 1.852357
1.1 2.716866 1.95024
1.1 2.815872 2.048327
1.1 2.914945 2.146592
1.1 3.01408 2.245009
1.1 3.11327 2.34356
1.1 3.21251 2.442229
1.1 3.311795 2.541002
1.1 3.411123 2.639867
1.1 3.510488 2.738814
1.1 3.609889 2.837836
1.1 3.709321 2.936923
1.1 3.808784 3.036071
1.1 3.908273 3.135272
1.1 4.007788 3.234522
1.1 4.107327 3.333818
1.1 4.206887 3.433154
1.1 4.306468 3.532527
1.1 4.406068 3.631935
1.2 1.678748 0.884165
1.2 1.775681 0.973084
1.2 1.872936 1.063971
1.2 1.970466 1.156364
1.2 2.068232 1.249928
1.2 2.166201 1.344418
1.2 2.264348 1.439653
1.2 2.362651 1.535494
1.2 2.46109 1.631834
1.2 2.55965 1.72859
1.2 2.658317 1.825695
1.2 2.757081 1.923097
1.2 2.85593 2.020753
1.2 2.954857 2.118627
1.2 3.053854 2.216691
1.2 3.152914 2.31492
1.2 3.252031 2.413295
1.2 3.351201 2.511798
1.2 3.450418 2.610415
1.2 3.54968 2.709133
1.2 3.648982 2.807942
1.2 3.748321 2.906832
1.2 3.847694 3.005796
1.2 3.947098 3.104826
1.2 4.046532 3.203916
1.2 4.145993 3.303061
1.2 4.24548 3.402256
1.2 4.34499 3.501497
1.2 4.444522 3.60078
1.3 1.722077 0.871434
1.3 1.818644 0.957846
1.3 1.915564 1.046681
1.3 2.012785 1.137371
1.3 2.110265 1.229505
1.3 2.207971 1.322783
1.3 2.305873 1.416977
1.3 2.403948 1.511917
1.3 2.502176 1.607471
1.3 2.600538 1.703535
1.3 2.699021 1.800028
1.3 2.797611 1.896884
1.3 2.896298 1.994051
1.3 2.995072 2.091484
1.3 3.093924 2.189149
1.3 3.192848 2.287015
1.3 3.291837 2.385059
1.3 3.390886 2.483258
1.3 3.489988 2.581596
1.3 3.58914 2.680056
1.3 3.688338 2.778627
1.3 3.787578 2.877296
1.3 3.886857 2.976054
1.3 3.986172 3.074892
1.3 4.085521 3.173803
1.3 4.1849 3.27278
1.3 4.284308 3.371817
1.3 4.383743 3.470909
1.3 4.483203 3.570052
1.4 1.765758 0.86142
1.4 1.861959 0.945011
1.4 1.95854 1.031526
1.4 2.055448 1.120289
1.4 2.152639 1.210804
1.4 2.250076 1.302707
1.4 2.347729 1.395724
1.4 2.445571 1.489646
1.4 2.543581 1.584312
1.4 2.64174 1.679596
1.4 2.740032 1.775398
1.4 2.838443 1.87164
1.4 2.936962 1.968256
1.4 3.035577 2.065195
1.4 3.134281 2.162412
1.4 3.233063 2.259872
1.4 3.331919 2.357545
1.4 3.43084 2.455405
1.4 3.529823 2.553431
1.4 3.628861 2.651604
1.4 3.72795 2.749908
1.4 3.827087 2.848331
1.4 3.926267 2.94686
1.4 4.025488 3.045484
1.4 4.124747 3.144196
1.4 4.22404 3.242986
1.4 4.323366 3.341848
1.4 4.422722 3.440776
1.4 4.522107 3.539765
1.5 1.809766 0.85422
1.5 1.9056 0.934678
1.5 2.001842 1.018603
1.5 2.098436 1.105207
1.5 2.195334 1.193906
1.5 2.292499 1.284266
1.5 2.389897 1.375961
1.5 2.487502 1.46874
1.5 2.58529 1.562409
1.5 2.683241 1.656819
1.5 2.781337 1.75185
1.5 2.879565 1.847405
1.5 2.97791 1.943407
1.5 3.076362 2.039793
1.5 3.174911 2.136511
1.5 3.273548 2.233519
1.5 3.372265 2.330779
1.5 3.471055 2.428261
1.5 3.569913 2.525941
1.5 3.668832 2.623795
1.5 3.767809 2.721805
1.5 3.866838 2.819955
1.5 3.965916 2.91823
1.5 4.065039 3.016619
1.5 4.164204 3.11511
1.5 4.263407 3.213695
1.5 4.362647 3.312364
1.5 4.461921 3.41111
1.5 4.561227 3.509928
1.6 1.854078 0.849906
1.6 1.949548 0.92693
1.6 2.04545 1.007997
1.6 2.141728 1.092207
1.6 2.238331 1.178887
1.6 2.335221 1.26753
1.6 2.432362 1.357752
1.6 2.529726 1.449257
1.6 2.627288 1.541818
1.6 2.725027 1.635255
1.6 2.822924 1.729426
1.6 2.920963 1.824218
1.6 3.019131 1.919538
1.6 3.117416 2.015311
1.6 3.215806 2.111477
1.6 3.314292 2.207983
1.6 3.412866 2.304787
1.6 3.511521 2.401852
1.6 3.61025 2.499149
1.6 3.709047 2.596652
1.6 3.807907 2.694337
1.6 3.906825 2.792186
1.6 4.005796 2.890182
1.6 4.104817 2.988311
1.6 4.203885 3.08656
1.6 4.302995 3.184918
1.6 4.402146 3.283376
1.6 4.501334 3.381923
1.6 4.600558 3.480554
1.7 1.898672 0.848521
1.7 1.99378 0.921833
1.7 2.089344 0.999782
1.7 2.185306 1.081366
1.7 2.281614 1.165821
1.7 2.378227 1.252568
1.7 2.475109 1.341161
1.7 2.572229 1.431257
1.7 2.669562 1.522591
1.7 2.767086 1.614952
1.7 2.864779 1.708172
1.7 2.962627 1.80212
1.7 3.060614 1.896687
1.7 3.158727 1.991784
1.7 3.256954 2.08734
1.7 3.355287 2.183294
1.7 3.453715 2.279595
1.7 3.552231 2.376202
1.7 3.650827 2.473079
1.7 3.749498 2.570194
1.7 3.848237 2.667523
1.7 3.94704 2.765043
1.7 4.045901 2.862733
1.7 4.144817 2.960578
1.7 4.243784 3.058562
1.7 4.342798 3.156672
1.7 4.441856 3.254897
1.7 4.540956 3.353228
1.7 4.640094 3.451654
1.8 1.94353 0.85008
1.8 2.038279 0.919431
1.8 2.133508 0.994017
1.8 2.229154 1.072747
1.8 2.325166 1.154774
1.8 2.421502 1.239443
1.8 2.518123 1.326248
1.8 2.614998 1.414796
1.8 2.712099 1.50478
1.8 2.809404 1.595957
1.8 2.906892 1.688132
1.8 3.004545 1.781153
1.8 3.102348 1.874891
1.8 3.200286 1.969246
1.8 3.298348 2.064132
1.8 3.396523 2.15948
1.8 3.494801 2.255231
1.8 3.593174 2.351335
1.8 3.691635 2.447751
1.8 3.790176 2.544444
1.8 3.888792 2.641384
1.8 3.987476 2.738543
1.8 4.086224 2.8359
1.8 4.185032 2.933434
1.8 4.283895 3.031129
1.8 4.38281 3.12897
1.8 4.481773 3.226943
1.8 4.580781 3.325036
1.8 4.67983 3.42324
1.9 1.988633 0.854567
1.9 2.083028 0.919745
1.9 2.177923 0.990745
1.9 2.273256 1.066406
1.9 2.368973 1.145804
1.9 2.465031 1.228215
1.9 2.56139 1.313071
1.9 2.658018 1.399928
1.9 2.754887 1.488437
1.9 2.851972 1.578318
1.9 2.949252 1.66935
1.9 3.046707 1.761355
1.9 3.144323 1.854188
1.9 3.242083 1.947731
1.9 3.339977 2.041885
1.9 3.437991 2.136571
1.9 3.536117 2.231721
1.9 3.634344 2.327277
1.9 3.732666 2.423192
1.9 3.831075 2.519424
1.9 3.929564 2.615939
1.9 4.028127 2.712706
1.9 4.12676 2.8097
1.9 4.225456 2.906897
1.9 4.324213 3.004278
1.9 4.423025 3.101826
1.9 4.52189 3.199525
1.9 4.620803 3.297362
1.9 4.719762 3.395325
2.0 1.940515 0.808923
2.0 2.033965 0.861935
2.0 2.12801 0.922772
2.0 2.222576 0.989991
2.0 2.317597 1.062383
2.0 2.413021 1.13896
2.0 2.508801 1.218936
2.0 2.604899 1.301683
2.0 2.701279 1.386705
2.0 2.797914 1.473609
2.0 2.894777 1.56208
2.0 2.991847 1.651868
2.0 3.089103 1.742767
2.0 3.186529 1.834614
2.0 3.28411 1.927273
2.0 3.381832 2.020631
2.0 3.675734 2.304053
2.0 3.773914 2.399422
2.0 3.872187 2.495154
2.0 3.970547 2.591209
2.0 4.068986 2.687551
2.0 4.1675 2.784151
2.0 4.266083 2.880983
2.0 4.36473 2.978025
2.0 4.463438 3.075256
2.0 4.562202 3.172659
2.0 4.661018 3.270218
2.0 4.759884 3.367921
2.1 1.986423 0.824061
2.1 2.079511 0.872113
2.1 2.173212 0.928485
2.1 2.267452 0.99176
2.1 2.362165 1.060703
2.1 2.457297 1.134282
2.1 2.552801 1.211651
2.1 2.648637 1.29213
2.1 2.74477 1.375173
2.1 2.841169 1.460344
2.1 2.93781 1.547289
2.1 3.034668 1.635728
2.1 3.131723 1.725429
2.1 3.228959 1.816206
2.1 3.326358 1.907906
2.1 3.423907 2.000401
2.1 3.521593 2.093586
2.1 3.619406 2.187373
2.1 3.717335 2.281688
2.1 3.815371 2.376467
2.1 3.913507 2.471658
2.1 4.011735 2.567215
2.1 4.110048 2.663097
2.1 4.208441 2.759272
2.1 4.306907 2.85571
2.1 4.405443 2.952385
2.1 4.504043 3.049274
2.1 4.602704 3.146357
2.1 4.701421 3.243618
2.1 4.800191 3.341041
2.2 1.940516 0.808926
2.2 2.032525 0.8419
2.2 2.125257 0.885002
2.2 2.21862 0.936836
2.2 2.312538 0.996039
2.2 2.406946 1.06138
2.2 2.501788 1.131795
2.2 2.597017 1.206396
2.2 2.692592 1.284454
2.2 2.788478 1.365376
2.2 2.884643 1.448683
2.2 2.98106 1.533986
2.2 3.077706 1.62097
2.2 3.174559 1.709378
2.2 3.271602 1.799
2.2 3.368817 1.889664
2.2 3.466191 1.981226
2.2 3.563711 2.073568
2.2 3.661364 2.16659
2.2 3.75914 2.260208
2.2 3.857031 2.354351
2.2 3.955027 2.448958
2.2 4.053121 2.543977
2.2 4.151305 2.639365
2.2 4.249575 2.735081
2.2 4.347923 2.831094
2.2 4.446345 2.927374
2.2 4.544836 3.023895
2.2 4.643391 3.120636
2.2 4.742007 3.217575
2.2 4.840679 3.314697
2.3 1.987161 0.834357
2.3 2.078807 0.862272
2.3 2.171191 0.900487
2.3 2.264221 0.947754
2.3 2.357822 1.002796
2.3 2.451928 1.064407
2.3 2.546484 1.131514
2.3 2.64144 1.203197
2.3 2.736756 1.278688
2.3 2.832394 1.357352
2.3 2.928324 1.438667
2.3 3.024518 1.52221
2.3 3.120951 1.607632
2.3 3.217601 1.69465
2.3 3.31445 1.78303
2.3 3.411481 1.87258
2.3 3.508679 1.963138
2.3 3.60603 2.054573
2.3 3.703522 2.146771
2.3 3.801144 2.239639
2.3 3.898887 2.333096
2.3 3.996741 2.427075
2.3 4.094699 2.521517
2.3 4.192753 2.616372
2.3 4.290897 2.711597
2.3 4.389125 2.807153
2.3 4.487431 2.903009
2.3 4.585811 2.999136
2.3 4.684258 3.095508
2.3 4.782771 3.192103
2.3 4.881343 3.288902
2.4 2.033967 0.86194
2.4 2.125258 0.885004
2.4 2.2173 0.918436
2.4 2.310004 0.961153
2.4 2.403293 1.011981
2.4 2.497102 1.069765
2.4 2.591373 1.13344
2.4 2.686059 1.202072
2.4 2.781117 1.274859
2.4 2.876509 1.351131
2.4 2.972205 1.43033
2.4 3.068175 1.511996
2.4 3.164395 1.59575
2.4 3.260842 1.681281
2.4 3.357497 1.768331
2.4 3.454342 1.856685
2.4 3.551362 1.946167
2.4 3.648543 2.036628
2.4 3.745873 2.127942
2.4 3.843339 2.220005
2.4 3.940932 2.312727
2.4 4.038643 2.406032
2.4 4.136464 2.499855
2.4 4.234386 2.594139
2.4 4.332403 2.688837
2.4 4.430508 2.783905
2.4 4.528697 2.879307
2.4 4.626963 2.975011
2.4 4.725302 3.070989
2.4 4.823709 3.167215
2.4 4.92218 3.263669
2.5 2.080921 0.891477
2.5 2.171866 0.909919
2.5 2.263575 0.938708
2.5 2.355959 0.97693
2.5 2.448941 1.023529
2.5 2.542456 1.077419
2.5 2.636447 1.137564
2.5 2.730864 1.203025
2.5 2.825666 1.272984
2.5 2.920814 1.346739
2.5 3.016276 1.423701
2.5 3.112024 1.503376
2.5 3.20803 1.585357
2.5 3.304274 1.669303
2.5 3.400734 1.754933
2.5 3.497393 1.842011
2.5 3.594234 1.930342
2.5 3.691244 2.019761
2.5 3.78841 2.11013
2.5 3.885719 2.201332
2.5 3.983162 2.293268
2.5 4.080728 2.385852
2.5 4.178409 2.479013
2.5 4.276198 2.572687
2.5 4.374086 2.66682
2.5 4.472068 2.761366
2.5 4.570137 2.856283
2.5 4.668288 2.951536
2.5 4.766516 3.047093
2.5 4.864816 3.142926
2.5 4.963184 3.239011
2.6 2.038283 0.91944
2.6 2.128013 0.922779
2.6 2.218622 0.936841
2.6 2.310005 0.961156
2.6 2.402075 0.994972
2.6 2.494756 1.037361
2.6 2.587981 1.087321
2.6 2.681695 1.14386
2.6 2.775847 1.206052
2.6 2.870395 1.273071
2.6 2.9653 1.344194
2.6 3.06053 1.418803
2.6 3.156055 1.496379
2.6 3.251849 1.576482
2.6 3.347888 1.658747
2.6 3.444154 1.742867
2.6 3.540626 1.828587
2.6 3.637288 1.915692
2.6 3.734127 2.004001
2.6 3.831127 2.093361
2.6 3.928279 2.183645
2.6 4.025569 2.274741
2.6 4.122989 2.366557
2.6 4.22053 2.45901
2.6 4.318184 2.552033
2.6 4.415942 2.645565
2.6 4.513798 2.739554
2.6 4.611747 2.833954
2.6 4.709781 2.928726
2.6 4.807897 3.023834
2.6 4.906088 3.119249
2.6 5.004351 3.214942
2.7 2.175236 0.955673
2.7 2.265516 0.965603
2.7 2.356582 0.985631
2.7 2.448344 1.015158
2.7 2.540728 1.053387
2.7 2.633669 1.09941
2.7 2.727109 1.152293
2.7 2.820999 1.211138
2.7 2.915295 1.27512
2.7 3.009959 1.343506
2.7 3.104958 1.415656
2.7 3.200261 1.491026
2.7 3.295843 1.56915
2.7 3.391679 1.649639
2.7 3.48775 1.732161
2.7 3.584035 1.81644
2.7 3.680518 1.902243
2.7 3.777184 1.989372
2.7 3.874019 2.077661
2.7 3.971011 2.166967
2.7 4.068149 2.25717
2.7 4.165422 2.348167
2.7 4.262822 2.439869
2.7 4.360339 2.532199
2.7 4.457965 2.625091
2.7 4.555695 2.718487
2.7 4.653522 2.812337
2.7 4.751438 2.906597
2.7 4.84944 3.001229
2.7 4.947522 3.096199
2.7 5.045679 3.191475
2.8 2.22258 0.99
2.8 2.312541 0.996047
2.8 2.403295 1.011986
2.8 2.494757 1.037364
2.8 2.58685 1.071508
2.8 2.679511 1.113614
2.8 2.772681 1.162817
2.8 2.866311 1.218256
2.8 2.960358 1.279122
2.8 3.054784 1.344678
2.8 3.149553 1.414271
2.8 3.244636 1.487336
2.8 3.340006 1.563385
2.8 3.43564 1.642003
2.8 3.531515 1.72284
2.8 3.627614 1.805597
2.8 3.723917 1.890022
2.8 3.82041 1.975901
2.8 3.91708 2.063053
2.8 4.013912 2.151322
2.8 4.110896 2.240577
2.8 4.208021 2.330705
2.8 4.305278 2.421608
2.8 4.402658 2.513203
2.8 4.500152 2.605415
2.8 4.597754 2.698182
2.8 4.695457 2.791448
2.8 4.793255 2.885166
2.8 4.891142 2.979292
2.8 4.989112 3.073789
2.8 5.087162 3.168623
2.9 2.270038 1.025617
2.9 2.359688 1.028021
2.9 2.450139 1.040079
2.9 2.541306 1.061462
2.9 2.633114 1.091621
2.9 2.725498 1.129855
2.9 2.818403 1.175375
2.9 2.911777 1.227372
2.9 3.005578 1.285059
2.9 3.099766 1.347705
2.9 3.194308 1.414653
2.9 3.289172 1.48532
2.9 3.384332 1.559201
2.9 3.479764 1.635861
2.9 3.575445 1.714927
2.9 3.671356 1.79608
2.9 3.76748 1.879052
2.9 3.8638 1.963611
2.9 3.960303 2.04956
2.9 4.056975 2.136733
2.9 4.153805 2.224985
2.9 4.250782 2.314192
2.9 4.347895 2.404249
2.9 4.445136 2.495064
2.9 4.542498 2.586556
2.9 4.639971 2.678656
2.9 4.73755 2.771304
2.9 4.835227 2.864447
2.9 4.932998 2.958037
2.9 5.030856 3.052033
2.9 5.128796 3.1464
3.0 2.317602 1.062394
3.0 2.40695 1.061389
3.0 2.497105 1.069772
3.0 2.587983 1.087326
3.0 2.679512 1.113617
3.0 2.771625 1.148045
3.0 2.864268 1.189904
3.0 2.95739 1.23844
3.0 3.050947 1.292903
3.0 3.144901 1.352576
3.0 3.239216 1.4168
3.0 3.333863 1.484987
3.0 3.428814 1.556614
3.0 3.524044 1.631229
3.0 3.619532 1.708441
3.0 3.715256 1.787912
3.0 3.811201 1.869356
3.0 3.907348 1.952524
3.0 4.003685 2.037206
3.0 4.100196 2.123221
3.0 4.196871 2.210413
3.0 4.293698 2.298649
3.0 4.390668 2.387811
3.0 4.48777 2.477802
3.0 4.584997 2.568532
3.0 4.682341 2.659928
3.0 4.779794 2.751921
3.0 4.87735 2.844456
3.0 4.975004 2.937479
3.0 5.072749 3.030947
3.0 5.17058 3.124819
3.1 2.365268 1.100214
3.1 2.45432 1.096023
3.1 2.544186 1.100936
3.1 2.634783 1.114834
3.1 2.726037 1.137387
3.1 2.817884 1.168093
3.1 2.910269 1.206331
3.1 3.003142 1.25141
3.1 3.096459 1.30262
3.1 3.19018 1.359269
3.1 3.284272 1.420705
3.1 3.378703 1.486336
3.1 3.473446 1.55563
3.1 3.568476 1.62812
3.1 3.66377 1.703398
3.1 3.759309 1.781111
3.1 3.855074 1.860953
3.1 3.951049 1.942661
3.1 4.047219 2.026011
3.1 4.143569 2.110808
3.1 4.240089 2.196884
3.1 4.336767 2.284094
3.1 4.433592 2.372314
3.1 4.530555 2.461434
3.1 4.627647 2.551361
3.1 4.72486 2.642012
3.1 4.822187 2.733316
3.1 4.919621 2.825208
3.1 5.017157 2.917633
3.1 5.114787 3.010543
3.1 5.212507 3.103893
3.2 2.413027 1.138974
3.2 2.501793 1.131806
3.2 2.591377 1.13345
3.2 2.681698 1.143867
3.2 2.772683 1.162822
3.2 2.864269 1.189906
3.2 2.9564 1.224581
3.2 3.049027 1.266223
3.2 3.142107 1.31417
3.2 3.235599 1.367758
3.2 3.329469 1.426353
3.2 3.423686 1.489363
3.2 3.518223 1.556253
3.2 3.613053 1.626543
3.2 3.708156 1.699812
3.2 3.899095 1.85386
3.2 3.994897 1.934041
3.2 4.0909 2.015994
3.2 4.18709 2.099512
3.2 4.283455 2.184415
3.2 4.379983 2.270547
3.2 4.476663 2.357774
3.2 4.573485 2.445979
3.2 4.670442 2.53506
3.2 4.767524 2.624928
3.2 4.864724 2.715504
3.2 4.962036 2.806719
3.2 5.059452 2.898515
3.2 5.156968 2.990836
3.2 5.254576 3.083636
3.3 2.460876 1.17858
3.3 2.549363 1.168633
3.3 2.638672 1.1672
3.3 2.728723 1.174312
3.3 2.819444 1.189815
3.3 2.910773 1.213389
3.3 3.002655 1.244573
3.3 3.09504 1.282815
3.3 3.187885 1.327503
3.3 3.28115 1.378011
3.3 3.374801 1.433724
3.3 3.468806 1.494059
3.3 3.563138 1.55848
3.3 3.657771 1.626502
3.3 3.752682 1.697692
3.3 3.847851 1.771667
3.3 3.943259 1.848094
3.3 4.038889 1.926681
3.3 4.134725 2.007174
3.3 4.230755 2.089352
3.3 4.326964 2.173025
3.3 4.423341 2.258026
3.3 4.519876 2.344212
3.3 4.616558 2.431455
3.3 4.713379 2.519646
3.3 4.81033 2.608689
3.3 4.907403 2.6985
3.3 5.004591 2.789005
3.3 5.101888 2.880137
3.3 5.199287 2.97184
3.3 5.296783 3.064062
3.4 2.508809 1.218951
3.4 2.597023 1.206409
3.4 2.686064 1.202083
3.4 2.775851 1.206062
3.4 2.866314 1.218264
3.4 2.957392 1.238445
3.4 3.049029 1.266225
3.4 3.141175 1.301117
3.4 3.233789 1.342567
3.4 3.32683 1.389987
3.4 3.420264 1.44279
3.4 3.514059 1.500407
3.4 3.608187 1.562306
3.4 3.702623 1.627998
3.4 3.797345 1.697043
3.4 3.89233 1.769048
3.4 3.98756 1.843667
3.4 4.083018 1.920594
3.4 4.178689 1.999564
3.4 4.274558 2.080344
3.4 4.370612 2.162731
3.4 4.466839 2.246549
3.4 4.563228 2.331642
3.4 4.65977 2.417877
3.4 4.756454 2.505135
3.4 4.853273 2.593314
3.4 4.950218 2.682321
3.4 5.047282 2.772079
3.4 5.144459 2.862515
3.4 5.241742 2.953568
3.4 5.339125 3.045182
3.5 2.55682 1.260012
3.5 2.644771 1.245047
3.5 2.733549 1.238003
3.5 2.823079 1.239017
3.5 2.913289 1.248067
3.5 3.004119 1.264983
3.5 3.095515 1.289454
3.5 3.187427 1.32106
3.5 3.279812 1.359304
3.5 3.372632 1.403644
3.5 3.465851 1.453521
3.5 3.559438 1.508387
3.5 3.653365 1.567717
3.5 3.747606 1.631025
3.5 3.842139 1.697866
3.5 3.936941 1.767839
3.5 4.031995 1.840587
3.5 4.414394 2.15355
3.5 5.381598 3.027011
3.6 2.604907 1.301699
3.6 2.6926 1.284469
3.6 2.781123 1.274873
3.6 2.8704 1.273083
3.6 2.960363 1.279132
3.6 3.05095 1.29291
3.6 3.142109 1.314175
3.6 3.23379 1.342569
3.6 3.32595 1.377654
3.6 3.418552 1.418932
3.6 3.511559 1.46588
3.6 3.60494 1.517972
3.6 3.698667 1.574698
3.6 3.792715 1.635577
3.6 3.88706 1.70016
3.6 3.981681 1.768044
3.6 4.076558 1.838862
3.6 4.171675 1.912289
3.6 4.267015 1.988035
3.6 4.362564 2.065845
3.6 4.458308 2.145495
3.6 4.554234 2.226787
3.6 4.650333 2.309548
3.6 4.746592 2.393626
3.6 4.843003 2.478886
3.6 4.939557 2.565211
3.6 5.036245 2.652496
3.6 5.13306 2.740651
3.6 5.229995 2.829593
3.6 5.327043 2.919251
3.6 5.424199 3.00956
3.7 2.653064 1.343953
3.7 2.740506 1.324606
3.7 2.82878 1.312611
3.7 2.917811 1.308173
3.7 3.007531 1.311367
3.7 3.09788 1.322139
3.7 3.188806 1.340306
3.7 3.28026 1.365572
3.7 3.372199 1.397552
3.7 3.464584 1.435799
3.7 3.557382 1.479825
3.7 3.650559 1.529133
3.7 3.744089 1.583229
3.7 3.837945 1.641639
3.7 3.932103 1.703919
3.7 4.026544 1.769662
3.7 4.121246 1.838496
3.7 4.216194 1.910087
3.7 4.311369 1.984135
3.7 4.406759 2.060378
3.7 4.502348 2.138578
3.7 4.598125 2.218531
3.7 4.694078 2.300052
3.7 4.790196 2.382981
3.7 4.886471 2.467177
3.7 4.982892 2.552512
3.7 5.079451 2.638878
3.7 5.176141 2.726177
3.7 5.272954 2.81432
3.7 5.369885 2.903232
3.7 5.466925 2.992844
3.8 2.701289 1.386723
3.8 2.788486 1.365393
3.8 2.876517 1.351146
3.8 2.965306 1.344207
3.8 3.054789 1.34469
3.8 3.144905 1.352585
3.8 3.235602 1.367766
3.8 3.326832 1.389992
3.8 3.418553 1.418934
3.8 3.510725 1.45419
3.8 3.603316 1.495314
3.8 3.696292 1.541836
3.8 3.789626 1.593283
3.8 3.883291 1.649195
3.8 3.977266 1.709134
3.8 4.071527 1.77269
3.8 4.166055 1.83949
3.8 4.260834 1.909192
3.8 4.355846 1.981491
3.8 4.451076 2.056112
3.8 4.546512 2.132812
3.8 4.642139 2.211375
3.8 4.737947 2.291608
3.8 4.833924 2.373343
3.8 4.930062 2.45643
3.8 5.02635 2.540735
3.8 5.12278 2.626142
3.8 5.219345 2.712547
3.8 5.316037 2.799857
3.8 5.412849 2.88799
3.8 5.509774 2.976873
3.9 2.749576 1.429962
3.9 2.836536 1.406776
3.9 2.924329 1.390412
3.9 3.012883 1.381112
3.9 3.102133 1.37902
3.9 3.19202 1.384168
3.9 3.282492 1.396477
3.9 3.373502 1.415758
3.9 3.465008 1.441734
3.9 3.556971 1.474049
3.9 3.649357 1.512297
3.9 3.742134 1.556042
3.9 3.835274 1.604833
3.9 3.928751 1.658225
3.9 4.022542 1.715789
3.9 4.116625 1.77712
3.9 4.210981 1.84184
3.9 4.305592 1.909607
3.9 4.400441 1.980105
3.9 4.495513 2.053056
3.9 4.590795 2.128205
3.9 4.686273 2.205329
3.9 4.781936 2.284228
3.9 4.877773 2.364723
3.9 4.973774 2.446657
3.9 5.069929 2.529891
3.9 5.16623 2.614301
3.9 5.26267 2.699775
3.9 5.359239 2.786216
3.9 5.455932 2.873537
3.9 5.552743 2.961661
4.0 2.797924 1.473628
4.0 2.884652 1.448702
4.0 2.972213 1.430347
4.0 3.060537 1.418819
4.0 3.149559 1.414285
4.0 3.239222 1.416812
4.0 3.329473 1.426363
4.0 3.420267 1.442797
4.0 3.511561 1.465885
4.0 3.603317 1.495316
4.0 3.6955 1.530726
4.0 3.788081 1.571711
4.0 3.881029 1.617846
4.0 3.97432 1.668706
4.0 4.067929 1.723871
4.0 4.161836 1.782941
4.0 4.25602 1.845543
4.0 4.350464 1.911329
4.0 4.445151 1.979982
4.0 4.540066 2.051214
4.0 4.635194 2.124765
4.0 4.730524 2.200404
4.0 4.826042 2.277921
4.0 4.921739 2.357132
4.0 5.017603 2.437872
4.0 5.113625 2.519993
4.0 5.209798 2.603365
4.0 5.306111 2.687872
4.0 5.402559 2.77341
4.0 5.499133 2.859886
4.0 5.595828 2.947218
1.0 1.615296 0.877919
1.0 1.713409 0.971664
1.0 1.811729 1.066546
1.0 1.910231 1.162292
1.0 2.008873 1.258694
1.0 2.107643 1.355617
1.0 2.206523 1.452957
1.0 2.3055 1.550635
1.0 2.404569 1.648598
1.0 2.503705 1.746785
1.0 2.602907 1.845167
1.0 2.702167 1.943714
1.0 2.801479 2.042402
1.0 2.900847 2.141218
1.0 3.000249 2.240133
1.0 3.09969 2.33914
1.0 3.199165 2.438228
1.0 3.298671 2.537387
1.0 3.398215 2.636616
1.0 3.497777 2.735895
1.0 3.597363 2.835225
1.0 3.696971 2.9346
1.0 3.7966 3.034015
1.0 3.896255 3.133475
1.0 3.99592 3.232962
1.0 4.095602 3.332478
1.0 4.195298 3.432023
1.0 4.295008 3.531594
1.0 4.39474 3.631195
1.1 1.659399 0.855172
1.1 1.757229 0.947127
1.1 1.85529 1.040567
1.1 1.953557 1.135129
1.1 2.051983 1.230547
1.1 2.150554 1.32664
1.1 2.24925 1.423271
1.1 2.348057 1.520337
1.1 2.446969 1.617767
1.1 2.645023 1.813455
1.1 2.744155 1.911633
1.1 2.843348 2.009991
1.1 2.942604 2.108509
1.1 3.041901 2.207155
1.1 3.141242 2.305917
1.1 3.240623 2.404781
1.1 3.340042 2.503735
1.1 3.439502 2.602776
1.1 3.538984 2.70188
1.1 3.638495 2.801049
1.1 3.738032 2.900274
1.1 3.837592 2.999551
1.1 3.937183 3.09888
1.1 4.036787 3.198245
1.1 4.136409 3.297649
1.1 4.236049 3.397087
1.1 4.335705 3.496557
1.1 4.435385 3.596063
1.2 1.703827 0.834804
1.2 1.801371 0.924645
1.2 1.899169 1.016384
1.2 1.997195 1.109556
1.2 2.095399 1.203821
1.2 2.193765 1.298942
1.2 2.292272 1.394746
1.2 2.390903 1.491101
1.2 2.489651 1.587912
1.2 2.588487 1.685091
1.2 2.68741 1.782581
1.2 2.786409 1.880334
1.2 2.885476 1.978312
1.2 2.984615 2.076489
1.2 3.083801 2.174826
1.2 3.183037 2.273307
1.2 3.28232 2.371916
1.2 3.381645 2.470636
1.2 3.481017 2.569462
1.2 3.580416 2.668369
1.2 3.679847 2.767354
1.2 3.779308 2.866409
1.2 3.878796 2.965528
1.2 3.978319 3.064711
1.2 4.077857 3.163938
1.2 4.177416 3.263213
1.2 4.276996 3.36253
1.2 4.376596 3.461887
1.2 4.476221 3.561286
1.3 1.748556 0.816992
1.3 1.845811 0.90437
1.3 1.943344 0.99413
1.3 2.041125 1.085685
1.3 2.139102 1.17861
1.3 2.237259 1.272607
1.3 2.335571 1.367456
1.3 2.434021 1.46299
1.3 2.532601 1.55909
1.3 2.631279 1.655647
1.3 2.730054 1.75259
1.3 2.828914 1.849858
1.3 2.927852 1.947402
1.3 3.026868 2.04519
1.3 3.125939 2.143176
1.3 3.225066 2.241339
1.3 3.324246 2.339658
1.3 3.423473 2.438114
1.3 3.522752 2.536696
1.3 3.622063 2.63538
1.3 3.721411 2.734158
1.3 3.820792 2.833023
1.3 3.920205 2.931964
1.3 4.019655 3.030981
1.3 4.119124 3.130054
1.3 4.218618 3.229184
1.3 4.318134 3.328366
1.3 4.417673 3.427596
1.3 4.51724 3.526876
1.4 1.793563 0.801906
1.4 1.890529 0.886456
1.4 1.987795 0.973937
1.4 2.085328 1.06363
1.4 2.183076 1.155014
1.4 2.281019 1.24772
1.4 2.379133 1.341474
1.4 2.477398 1.43607
1.4 2.575805 1.531358
1.4 2.674321 1.627207
1.4 2.772944 1.723527
1.4 2.871662 1.820244
1.4 2.970465 1.917298
1.4 3.069354 2.014645
1.4 3.168305 2.112235
1.4 3.267319 2.21004
1.4 3.366392 2.308033
1.4 3.465518 2.406191
1.4 3.564701 2.5045
1.4 3.66392 2.602933
1.4 3.76318 2.70148
1.4 3.862478 2.800131
1.4 3.961812 2.898873
1.4 4.061186 2.997706
1.4 4.160583 3.096607
1.4 4.260007 3.195576
1.4 4.359458 3.294607
1.4 4.458933 3.393695
1.4 4.558439 3.492842
1.5 1.935506 0.871046
1.5 2.032504 0.955934
1.5 2.129788 1.043507
1.5 2.227304 1.133135
1.5 2.325032 1.22437
1.5 2.422944 1.316878
1.5 2.52102 1.410409
1.5 2.619251 1.504777
1.5 2.717602 1.599825
1.5 2.816069 1.695442
1.5 2.91464 1.791537
1.5 3.013305 1.888038
1.5 3.112064 1.984891
1.5 3.210891 2.082035
1.5 3.309789 2.179438
1.5 3.408751 2.277066
1.5 3.507771 2.374891
1.5 3.606854 2.472896
1.5 3.705978 2.571049
1.5 3.805148 2.669339
1.5 3.90436 2.767751
1.5 4.003611 2.866273
1.5 4.102906 2.9649
1.5 4.202227 3.06361
1.5 4.30158 3.162401
1.5 4.400961 3.261265
1.5 4.50037 3.360196
1.5 4.599813 3.459196
1.6 1.980723 0.858277
1.6 2.077453 0.940249
1.6 2.174488 1.025428
1.6 2.271772 1.113073
1.6 2.369282 1.202647
1.6 2.46699 1.293749
1.6 2.564876 1.386078
1.6 2.662927 1.479409
1.6 3.253688 2.05261
1.6 3.352466 2.149564
1.6 3.451314 2.246786
1.6 3.550226 2.34424
1.6 3.649206 2.441907
1.6 3.748232 2.53975
1.6 3.847308 2.637754
1.6 3.94643 2.735902
1.6 4.045596 2.83418
1.6 4.14481 2.93258
1.6 4.244053 3.031079
1.6 4.34333 3.129673
1.6 4.44264 3.228353
1.6 4.541979 3.327112
1.6 4.641356 3.425949
1.7 2.026165 0.848267
1.7 2.122629 0.926999
1.7 2.219415 1.009505
1.7 2.316465 1.094929
1.7 2.413756 1.18264
1.7 2.51126 1.272165
1.7 2.608952 1.363146
1.7 2.706821 1.455316
1.7 2.804833 1.548454
1.7 2.90298 1.642399
1.7 3.001249 1.73702
1.7 3.099628 1.832211
1.7 3.198117 1.927895
1.7 3.296688 2.023991
1.7 3.395343 2.120448
1.7 3.494074 2.217219
1.7 3.592875 2.314264
1.7 3.691749 2.411556
1.7 3.790674 2.509056
1.7 3.889653 2.606745
1.7 3.988684 2.704602
1.7 4.087761 2.802611
1.7 4.186891 2.900762
1.7 4.286053 2.999028
1.7 4.385253 3.097406
1.7 4.484488 3.195884
1.7 4.583757 3.294454
1.7 4.683064 3.393114
1.8 2.071817 0.841116
1.8 2.168017 0.916289
1.8 2.264554 0.99584
1.8 2.361371 1.078798
1.8 2.458443 1.164437
1.8 2.55574 1.252206
1.8 2.653238 1.341687
1.8 2.750925 1.432565
1.8 3.143094 1.805728
1.8 3.241443 1.90073
1.8 3.339883 1.996216
1.8 3.438412 2.092123
1.8 3.537024 2.188396
1.8 3.635711 2.284989
1.8 3.734476 2.381869
1.8 3.833298 2.478991
1.8 3.932179 2.576333
1.8 4.031114 2.673871
1.8 4.130101 2.771585
1.8 4.229144 2.869462
1.8 4.328223 2.967474
1.8 4.427343 3.065615
1.8 4.526502 3.163872
1.8 4.625697 3.262235
1.8 4.724934 3.360701
1.9 2.117666 0.836895
1.9 2.213603 0.908208
1.9 2.309894 0.984528
1.9 2.406478 1.064774
1.9 2.503331 1.148125
1.9 2.600421 1.233952
1.9 2.697724 1.321772
1.9 2.795226 1.411219
1.9 2.89289 1.501993
1.9 3.678728 2.256442
1.9 3.777383 2.352869
1.9 3.876098 2.449577
1.9 3.974878 2.54654
1.9 4.073717 2.643729
1.9 4.172611 2.741119
1.9 4.271565 2.838697
1.9 4.370559 2.936433
1.9 4.469597 3.034315
1.9 4.568677 3.132332
1.9 4.667796 3.230469
1.9 4.76696 3.328724
2.0 2.163699 0.83565
2.0 2.259376 0.902829
2.0 2.355422 0.975649
2.0 2.451775 1.052939
2.0 2.548409 1.133785
2.0 2.645293 1.217478
2.0 2.7424 1.303472
2.0 2.839717 1.391342
2.0 2.937206 1.480749
2.0 3.034858 1.571433
2.0 3.132658 1.663185
2.0 3.230592 1.755838
2.0 3.328658 1.849261
2.0 3.426827 1.943334
2.0 3.5251 2.037971
2.0 3.623466 2.133098
2.0 3.721919 2.228651
2.0 3.820462 2.324583
2.0 3.919069 2.420839
2.0 4.017746 2.517388
2.0 4.116486 2.614195
2.0 4.215285 2.711234
2.0 4.314148 2.808486
2.0 4.413055 2.90592
2.0 4.512009 3.003522
2.0 4.611008 3.101276
2.0 4.710049 3.199169
2.0 4.809139 3.297195
2.1 2.209904 0.837395
2.1 2.305325 0.900199
2.1 2.401128 0.969272
2.1 2.497251 1.043368
2.1 2.593667 1.121492
2.1 2.690345 1.202859
2.1 2.787257 1.286855
2.1 2.884389 1.373
2.1 2.981701 1.460909
2.1 3.079186 1.550283
2.1 3.176827 1.640884
2.1 3.470564 1.918302
2.1 3.568704 2.012213
2.1 3.666946 2.106685
2.1 3.765279 2.201644
2.1 3.863707 2.297037
2.1 3.962205 2.392801
2.1 4.060777 2.488898
2.1 4.159416 2.585291
2.1 4.258119 2.681948
2.1 4.356889 2.778847
2.1 4.455706 2.875953
2.1 4.554575 2.97325
2.1 4.653491 3.070721
2.1 4.752453 3.168349
2.1 4.851466 3.266127
2.2 2.25627 0.842109
2.2 2.351439 0.900343
2.2 2.447002 0.965446
2.2 2.542897 1.036125
2.2 2.639097 1.111315
2.2 2.735569 1.190163
2.2 2.832286 1.271988
2.2 2.929232 1.356254
2.2 3.026369 1.442529
2.2 3.123685 1.530475
2.2 3.221166 1.61982
2.2 3.318797 1.710345
2.2 3.416574 1.801876
2.2 3.514467 1.894259
2.2 3.612475 1.987379
2.2 3.71059 2.081138
2.2 3.808802 2.175452
2.2 3.907114 2.270259
2.2 4.005501 2.365488
2.2 4.103965 2.461095
2.2 4.202503 2.557038
2.2 4.301107 2.653281
2.2 4.399783 2.749797
2.2 4.498509 2.846548
2.2 4.59729 2.943516
2.2 4.696123 3.040681
2.2 4.795004 3.138023
2.2 4.893938 3.235534
2.3 2.208318 0.805143
2.3 2.302789 0.849744
2.3 2.397709 0.903258
2.3 2.493034 0.9642
2.3 2.588704 1.031257
2.3 2.684689 1.103312
2.3 2.780957 1.179451
2.3 2.877479 1.258932
2.3 2.97424 1.341164
2.3 3.558531 1.871243
2.3 3.656406 1.963505
2.3 3.754392 2.05649
2.3 3.852482 2.150104
2.3 3.950676 2.244275
2.3 4.048951 2.338924
2.3 4.147307 2.434001
2.3 4.245741 2.529458
2.3 4.344245 2.625253
2.3 4.442825 2.721355
2.3 4.541459 2.817724
2.3 4.640151 2.914337
2.3 4.738898 3.011171
2.3 4.837696 3.108206
2.3 4.936551 3.205428
2.4 2.255236 0.820874
2.4 2.349451 0.860223
2.4 2.444125 0.908918
2.4 2.539217 0.965546
2.4 2.634664 1.028799
2.4 2.730436 1.097531
2.4 2.826501 1.170778
2.4 2.922829 1.247745
2.4 3.019406 1.327787
2.4 3.116189 1.410377
2.4 3.21317 1.495094
2.4 3.310329 1.581597
2.4 3.407654 1.669608
2.4 3.505137 1.758905
2.4 3.60275 1.849294
2.4 3.70049 1.940625
2.4 3.798348 2.032773
2.4 3.896314 2.12563
2.4 3.99439 2.219113
2.4 4.09255 2.313136
2.4 4.190798 2.407641
2.4 4.289126 2.502573
2.4 4.387529 2.597885
2.4 4.486012 2.693542
2.4 4.584552 2.789499
2.4 4.683154 2.885729
2.4 4.781814 2.982208
2.4 4.880528 3.078912
2.4 4.979302 3.175825
2.5 2.116017 0.804629
2.5 2.208851 0.81604
2.5 2.302284 0.839292
2.5 2.396247 0.873442
2.5 2.490681 0.917273
2.5 2.585542 0.969472
2.5 2.680768 1.028769
2.5 2.776329 1.094007
2.5 2.872192 1.16419
2.5 2.968328 1.238476
2.5 3.064721 1.316174
2.5 3.161329 1.39671
2.5 3.258141 1.479622
2.5 3.35514 1.564533
2.5 3.45231 1.651135
2.5 3.549647 1.739178
2.5 3.647118 1.828448
2.5 3.744723 1.918776
2.5 3.842451 2.01002
2.5 3.940293 2.102061
2.5 4.038249 2.194802
2.5 4.136295 2.288151
2.5 4.234431 2.382039
2.5 4.332653 2.476406
2.5 4.430955 2.571198
2.5 4.529339 2.666376
2.5 4.627784 2.76189
2.5 4.726294 2.85771
2.5 4.824866 2.953808
2.5 4.923495 3.050156
2.5 5.022186 3.146737
2.6 2.163708 0.835659
2.6 2.256276 0.842116
2.6 2.349454 0.860227
2.6 2.443171 0.88928
2.6 2.537367 0.92825
2.6 2.632001 0.975948
2.6 2.727009 1.031165
2.6 2.822362 1.092762
2.6 2.918025 1.159722
2.6 3.01397 1.231171
2.6 3.11018 1.306373
2.6 3.206612 1.384715
2.6 3.691631 1.808744
2.6 3.7891 1.897993
2.6 3.886697 1.988264
2.6 3.984414 2.079426
2.6 4.08225 2.171371
2.6 4.180179 2.263994
2.6 4.278205 2.35722
2.6 4.376319 2.450979
2.6 4.474517 2.545214
2.6 4.572802 2.639878
2.6 4.671151 2.734916
2.6 4.769569 2.830297
2.6 4.868051 2.925986
2.6 4.966593 3.021953
2.6 5.065201 3.11818
2.7 2.2115 0.868461
2.7 2.303811 0.870285
2.7 2.396739 0.883497
2.7 2.490214 0.9076
2.7 2.584178 0.941757
2.7 2.678588 0.984922
2.7 2.773381 1.035972
2.7 2.868527 1.093804
2.7 2.963993 1.157399
2.7 3.059748 1.225862
2.7 3.155776 1.298424
2.7 3.252034 1.374435
2.7 3.348512 1.453353
2.7 3.44519 1.53473
2.7 3.542052 1.618196
2.7 3.639093 1.703447
2.7 3.736282 1.790221
2.7 3.833615 1.878311
2.7 3.931081 1.967539
2.7 4.028672 2.057758
2.7 4.126387 2.148847
2.7 4.2242 2.240692
2.7 4.322113 2.333208
2.7 4.42012 2.426317
2.7 4.518213 2.519954
2.7 4.616397 2.614067
2.7 4.714649 2.708598
2.7 4.812973 2.803507
2.7 4.911365 2.898759
2.7 5.00982 2.994321
2.7 5.108343 3.090168
2.8 2.259388 0.902841
2.8 2.351448 0.900352
2.8 2.444131 0.908926
2.8 2.53737 0.928254
2.8 2.631106 0.957687
2.8 2.725296 0.996327
2.8 2.819877 1.043157
2.8 2.914819 1.097125
2.8 3.010089 1.157234
2.8 3.105657 1.222577
2.8 3.201504 1.292363
2.8 3.297589 1.365909
2.8 3.3939 1.44264
2.8 3.490418 1.522075
2.8 3.587127 1.603813
2.8 3.68402 1.687521
2.8 3.781067 1.772915
2.8 3.878263 1.859765
2.8 3.975599 1.947877
2.8 4.073063 2.037087
2.8 4.170656 2.127261
2.8 4.268352 2.218273
2.8 4.366153 2.310029
2.8 4.46405 2.402442
2.8 4.562039 2.49544
2.8 4.660121 2.588965
2.8 4.758276 2.682952
2.8 4.856505 2.77736
2.8 4.954805 2.872145
2.8 5.053171 2.967273
2.8 5.151609 3.062716
2.9 2.307366 0.938627
2.9 2.399181 0.932133
2.9 2.491626 0.936335
2.9 2.584633 0.951091
2.9 2.678145 0.975921
2.9 2.772118 1.010081
2.9 2.86649 1.052669
2.9 2.961232 1.102706
2.9 3.056308 1.159227
2.9 3.151689 1.221332
2.9 3.247357 1.288215
2.9 3.34327 1.35917
2.9 3.439415 1.433592
2.9 3.535774 1.51097
2.9 3.63233 1.590871
2.9 3.729076 1.672938
2.9 3.825981 1.756861
2.9 3.923041 1.84239
2.9 4.020245 1.929311
2.9 4.117583 2.017444
2.9 4.215054 2.10664
2.9 4.312632 2.196763
2.9 4.410319 2.287708
2.9 4.508107 2.379378
2.9 4.60599 2.471695
2.9 4.703971 2.564592
2.9 4.802026 2.658001
2.9 4.90016 2.751872
2.9 4.998367 2.846161
2.9 5.096645 2.940827
2.9 5.194996 3.03584
3.0 2.355427 0.975663
3.0 2.447004 0.965459
3.0 2.539217 0.965558
3.0 2.631998 0.975957
3.0 2.725289 0.996334
3.0 2.81905 1.02609
3.0 2.913216 1.064448
3.0 3.00776 1.110512
3.0 3.102645 1.163367
3.0 3.197841 1.222133
3.0 3.293332 1.285999
3.0 3.389073 1.354245
3.0 3.485054 1.426241
3.0 3.87102 1.742095
3.0 3.967944 1.826219
3.0 4.065016 1.911872
3.0 4.162227 1.998858
3.0 4.259576 2.087014
3.0 4.357036 2.17619
3.0 4.454609 2.26627
3.0 4.552287 2.35715
3.0 4.650063 2.44874
3.0 4.747941 2.54097
3.0 4.845897 2.633762
3.0 4.943935 2.727063
3.0 5.04205 2.820823
3.0 5.140237 2.914998
3.0 5.238501 3.009554
3.1 2.403568 1.013813
3.1 2.494913 1.000174
3.1 2.586898 0.996433
3.1 2.679458 1.002701
3.1 2.772534 1.018793
3.1 2.866085 1.04425
3.1 2.960049 1.078419
3.1 3.054397 1.120497
3.1 3.149093 1.169633
3.1 3.244107 1.224976
3.1 3.339422 1.285725
3.1 3.434994 1.351153
3.1 3.530811 1.420612
3.1 3.626854 1.49354
3.1 3.723105 1.569453
3.1 3.819558 1.647941
3.1 3.916179 1.72865
3.1 4.012967 1.811285
3.1 4.109908 1.895592
3.1 4.206992 1.98136
3.1 4.304218 2.06841
3.1 4.40156 2.15658
3.1 4.499018 2.245741
3.1 4.596586 2.33578
3.1 4.694256 2.426599
3.1 4.79203 2.518118
3.1 4.889886 2.610255
3.1 4.987827 2.702951
3.1 5.085848 2.79615
3.1 5.183945 2.889804
3.1 5.282121 2.983875
3.2 2.451784 1.052955
3.2 2.542903 1.03614
3.2 2.634666 1.028814
3.2 2.727009 1.031178
3.2 2.819873 1.043167
3.2 2.913219 1.064451
3.2 3.006985 1.094497
3.2 3.101139 1.132604
3.2 3.195649 1.177989
3.2 3.290482 1.229847
3.2 3.385623 1.287395
3.2 3.481027 1.349908
3.2 3.576681 1.416727
3.2 3.672568 1.487272
3.2 3.768667 1.561038
3.2 3.961455 1.716557
3.2 4.058106 1.797617
3.2 4.154916 1.880501
3.2 4.251873 1.964979
3.2 4.348977 2.050857
3.2 4.4462 2.13796
3.2 4.543544 2.226146
3.2 4.641001 2.315293
3.2 4.738563 2.405294
3.2 4.836234 2.496059
3.2 4.93399 2.587502
3.2 5.031833 2.679556
3.2 5.12976 2.77216
3.2 5.227765 2.865261
3.2 5.325853 2.958817
3.3 2.500069 1.092983
3.3 2.590968 1.073231
3.3 2.682515 1.062561
3.3 2.774646 1.061247
3.3 2.867303 1.069324
3.3 2.960448 1.086578
3.3 3.054017 1.112592
3.3 3.147981 1.146764
3.3 3.242307 1.188392
3.3 3.336962 1.236721
3.3 3.43193 1.291
3.3 4.006843 1.705843
3.3 4.103359 1.785246
3.3 4.200037 1.866628
3.3 4.296867 1.949743
3.3 4.393848 2.034382
3.3 4.490953 2.120355
3.3 4.588182 2.20751
3.3 4.685528 2.295713
3.3 4.782983 2.384846
3.3 4.88055 2.474814
3.3 4.978205 2.565521
3.3 5.075951 2.656895
3.3 5.173782 2.748869
3.3 5.271696 2.841386
3.3 5.369695 2.934398
3.4 2.54842 1.133804
3.4 2.639106 1.111334
3.4 2.730441 1.097549
3.4 2.822364 1.092778
3.4 2.914819 1.097138
3.4 3.007766 1.110518
3.4 3.101142 1.132607
3.4 3.194919 1.162904
3.4 3.289063 1.200788
3.4 3.383543 1.245567
3.4 3.47834 1.296525
3.4 4.05234 1.696537
3.4 4.14872 1.774197
3.4 4.245267 1.854
3.4 4.341971 1.935679
3.4 4.43883 2.01901
3.4 4.535816 2.103792
3.4 4.63293 2.189858
3.4 4.730165 2.277062
3.4 4.827512 2.365279
3.4 4.924975 2.454404
3.4 5.022528 2.544333
3.4 5.120176 2.634989
3.4 5.217913 2.726297
3.4 5.315734 2.818196
3.4 5.413643 2.910633
3.5 2.596834 1.175333
3.5 2.687311 1.150348
3.5 2.778441 1.133663
3.5 2.870161 1.125647
3.5 2.962416 1.126486
3.5 3.055169 1.136154
3.5 3.148356 1.154441
3.5 3.241949 1.180941
3.5 3.335913 1.215117
3.5 3.430219 1.256342
3.5 3.524848 1.303946
3.5 4.194187 1.764498
3.5 4.290604 1.842642
3.5 4.387181 1.922813
3.5 4.483918 2.004768
3.5 4.580785 2.088294
3.5 4.677785 2.173212
3.5 4.774908 2.259364
3.5 4.872147 2.346614
3.5 4.969505 2.434849
3.5 5.066957 2.523958
3.5 5.164507 2.613855
3.5 5.262148 2.704461
3.5 5.359876 2.795707
3.5 5.457695 2.887538
3.6 2.645307 1.2175
3.6 2.735581 1.190184
3.6 2.826509 1.170799
3.6 2.918031 1.159741
3.6 3.010092 1.15725
3.6 3.102654 1.163376
3.6 3.195655 1.177995
3.6 3.289066 1.200791
3.6 3.382854 1.231311
3.6 3.476988 1.268996
3.6 3.57145 1.313229
3.6 3.666197 1.363376
3.6 3.761216 1.418809
3.6 3.856487 1.478932
3.6 3.951991 1.543199
3.6 4.336043 1.832579
3.6 4.432494 1.911168
3.6 4.529108 1.99168
3.6 4.625858 2.073887
3.6 4.722742 2.157597
3.6 4.819754 2.242641
3.6 4.916886 2.328874
3.6 5.014139 2.416171
3.6 5.111489 2.504416
3.6 5.20894 2.593513
3.6 5.306485 2.683379
3.6 5.40412 2.773938
3.6 5.501849 2.86513
3.7 2.693836 1.26024
3.7 2.783912 1.230763
3.7 2.874644 1.208862
3.7 2.965971 1.194955
3.7 3.057842 1.189322
3.7 3.150216 1.192074
3.7 3.243034 1.203166
3.7 3.336267 1.222365
3.7 3.429881 1.249297
3.7 3.523846 1.283475
3.7 3.618143 1.324336
3.7 4.189445 1.677272
3.7 4.285423 1.749229
3.7 4.381581 1.823831
3.7 4.477907 1.900768
3.7 4.574399 1.979769
3.7 4.67103 2.060593
3.7 4.767801 2.143035
3.7 4.864701 2.226916
3.7 4.961725 2.312079
3.7 5.058873 2.398391
3.7 5.156122 2.485725
3.7 5.253473 2.573982
3.7 5.350923 2.663069
3.7 5.448464 2.752905
3.7 5.546102 2.843424
3.8 2.742418 1.303496
3.8 2.832301 1.272012
3.8 2.922841 1.247768
3.8 3.013979 1.231193
3.8 3.105662 1.222598
3.8 3.197853 1.222145
3.8 3.290491 1.229856
3.8 3.383549 1.245574
3.8 3.476991 1.268999
3.8 3.570789 1.299717
3.8 3.664924 1.337222
3.8 4.235341 1.673791
3.8 4.331187 1.743696
3.8 4.427215 1.816418
3.8 4.523416 1.891632
3.8 4.619787 1.969055
3.8 4.716301 2.048432
3.8 4.812956 2.129547
3.8 4.909746 2.212209
3.8 5.006661 2.296249
3.8 5.103705 2.381527
3.8 5.200851 2.467907
3.8 5.298104 2.55528
3.8 5.395457 2.643548
3.8 5.492906 2.732625
3.8 5.590453 2.822437
3.9 2.791049 1.34722
3.9 2.880744 1.313869
3.9 2.971097 1.287441
3.9 3.06205 1.268367
3.9 3.15355 1.256982
3.9 3.245561 1.253489
3.9 3.338023 1.257968
3.9 3.430907 1.270327
3.9 3.524181 1.29034
3.9 3.617814 1.317658
3.9 3.711788 1.351835
3.9 4.281329 1.671799
3.9 4.377043 1.739584
3.9 4.472943 1.810356
3.9 4.569019 1.88378
3.9 4.66527 1.959559
3.9 4.761665 2.037427
3.9 4.858207 2.117155
3.9 4.954885 2.198541
3.9 5.051693 2.281406
3.9 5.148632 2.3656
3.9 5.245677 2.450979
3.9 5.34283 2.537426
3.9 5.440087 2.624835
3.9 5.537441 2.713115
3.9 5.634897 2.802186
4.0 2.839729 1.391366
4.0 2.929241 1.356278
4.0 3.019411 1.327811
4.0 3.110182 1.306396
4.0 3.201503 1.292386
4.0 3.293337 1.286014
4.0 3.385625 1.287408
4.0 3.47834 1.296537
4.0 3.571447 1.313238
4.0 3.664917 1.337228
4.0 3.758733 1.368121
4.0 3.852851 1.405467
4.0 3.947258 1.448766
4.0 4.041933 1.4975
4.0 4.13686 1.551157
4.0 4.232029 1.609244
4.0 4.327406 1.671301
4.0 4.422988 1.736901
4.0 4.518762 1.805659
4.0 4.614714 1.877228
4.0 4.710843 1.951299
4.0 4.807122 2.027596
4.0 4.90355 2.105877
4.0 5.000118 2.185931
4.0 5.096818 2.267569
4.0 5.193652 2.350629
4.0 5.290594 2.43496
4.0 5.387649 2.520437
4.0 5.484809 2.606947
4.0 5.58207 2.694391
4.0 5.679434 2.782685
1.0 1.634909 0.840837
1.0 1.733453 0.935467
1.0 1.832146 1.031105
1.0 1.930982 1.127507
1.0 2.029924 1.22448
1.0 2.128964 1.321904
1.0 2.228099 1.419692
1.0 2.3273 1.517763
1.0 2.426574 1.616077
1.0 2.525893 1.714572
1.0 2.625268 1.813238
1.0 2.724697 1.912049
1.0 2.824158 2.010971
1.0 2.923664 2.110002
1.0 3.023194 2.209114
1.0 3.122754 2.308301
1.0 3.22235 2.407563
1.0 3.321962 2.506877
1.0 3.421605 2.606251
1.0 3.521255 2.705657
1.0 3.620929 2.805111
1.0 3.720629 2.90461
1.0 3.820336 3.004135
1.0 3.920066 3.103698
1.0 4.019802 3.20328
1.0 4.11955 3.302888
1.0 4.219318 3.402527
1.0 4.319089 3.502178
1.0 4.418879 3.601857
1.1 1.680394 0.813149
1.1 1.77872 0.906151
1.1 1.877215 1.0005
1.1 1.97587 1.095856
1.1 2.074645 1.191969
1.1 2.173532 1.288672
1.1 2.272525 1.38585
1.1 2.371594 1.483397
1.1 2.470747 1.581258
1.1 2.569952 1.679356
1.1 2.669221 1.777673
1.1 2.768551 1.876174
1.1 2.867919 1.97482
1.1 2.967338 2.073602
1.1 3.066786 2.172489
1.1 3.166269 2.271473
1.1 3.265793 2.370549
1.1 3.464913 2.56891
1.1 3.564501 2.668173
1.1 3.664117 2.767494
1.1 3.763761 2.86687
1.1 3.863415 2.96628
1.1 3.963094 3.065736
1.1 4.062782 3.16522
1.1 4.162484 3.264734
1.1 4.262209 3.364285
1.1 4.361937 3.463855
1.1 4.461687 3.563456
1.2 1.824235 0.878705
1.2 1.922529 0.971504
1.2 2.020998 1.065613
1.2 2.119603 1.160701
1.2 2.218332 1.256552
1.2 2.317179 1.35301
1.2 2.416112 1.449942
1.2 2.515138 1.547271
1.2 2.614225 1.644907
1.2 2.713384 1.742817
1.2 2.81261 1.840958
1.2 2.911881 1.939283
1.2 3.011209 2.037778
1.2 3.110571 2.136406
1.2 3.209973 2.235156
1.2 3.30942 2.334019
1.2 3.40889 2.432968
1.2 3.508399 2.532007
1.2 3.607922 2.631105
1.2 3.707475 2.730274
1.2 3.80706 2.82951
1.2 3.906658 2.92879
1.2 4.006285 3.028125
1.2 4.105921 3.127495
1.2 4.205574 3.226904
1.2 4.305252 3.326356
1.2 4.404936 3.425832
1.2 4.504643 3.525346
1.3 1.869979 0.853308
1.3 1.968069 0.944268
1.3 2.066351 1.036899
1.3 2.164781 1.130781
1.3 2.263349 1.225631
1.3 2.362046 1.321246
1.3 2.46084 1.417461
1.3 2.559736 1.514173
1.3 2.658701 1.611273
1.3 2.757746 1.708713
1.3 2.856865 1.80644
1.3 2.956035 1.904397
1.3 3.055268 2.002562
1.3 3.154541 2.100894
1.3 3.253859 2.199376
1.3 3.353225 2.297996
1.3 3.45262 2.396723
1.3 3.552057 2.495559
1.3 3.651512 2.594471
1.3 3.751 2.693469
1.3 3.850523 2.792545
1.3 3.950062 2.891678
1.3 4.049632 2.990876
1.3 4.149214 3.090119
1.3 4.248816 3.189409
1.3 4.348444 3.288749
1.3 4.448081 3.388121
1.3 4.547742 3.487536
1.4 1.915936 0.830148
1.4 2.013821 0.918946
1.4 2.111913 1.009846
1.4 2.210167 1.102317
1.4 2.308571 1.196001
1.4 2.407116 1.290638
1.4 2.505767 1.386023
1.4 2.60453 1.482023
1.4 2.703371 1.578506
1.4 2.802297 1.675408
1.4 2.901307 1.77266
1.4 3.000373 1.870196
1.4 3.099508 1.967986
1.4 3.198688 2.065981
1.4 3.297918 2.16416
1.4 3.397201 2.262504
1.4 3.59588 2.459588
1.4 3.695263 2.55829
1.4 3.794683 2.657094
1.4 3.894142 2.755992
1.4 3.993619 2.85496
1.4 4.09313 2.954005
1.4 4.192656 3.053104
1.4 4.292204 3.152261
1.4 4.391781 3.251476
1.4 4.491368 3.350731
1.4 4.590982 3.450036
1.5 1.96209 0.809418
1.5 2.05977 0.895703
1.5 2.157672 0.98459
1.5 2.255749 1.075426
1.5 2.353987 1.167761
1.5 2.452377 1.26127
1.5 2.550883 1.355701
1.5 2.64951 1.450884
1.5 2.748223 1.546661
1.5 2.84703 1.642949
1.5 2.945926 1.739661
1.5 3.044886 1.83672
1.5 3.14392 1.934085
1.5 3.243005 2.031699
1.5 3.342145 2.129535
1.5 3.639862 2.424115
1.5 3.739171 2.522581
1.5 3.838521 2.621169
1.5 3.937913 2.719867
1.5 4.037326 2.81865
1.5 4.136776 2.917524
1.5 4.236243 3.016464
1.5 4.335735 3.115472
1.5 4.435258 3.214549
1.5 4.534794 3.313674
1.5 4.634358 3.412857
1.6 2.105904 0.874702
1.6 2.203615 0.961273
1.6 2.301513 1.050228
1.6 2.399585 1.141014
1.6 2.497818 1.23323
1.6 2.596178 1.32657
1.6 2.694667 1.420822
1.6 2.793251 1.515798
1.6 2.891935 1.611388
1.6 2.990716 1.707489
1.6 3.089567 1.804009
1.6 3.188498 1.900894
1.6 3.287485 1.998081
1.6 3.386532 2.095532
1.6 3.485641 2.193219
1.6 3.683997 2.389161
1.6 3.783231 2.487364
1.6 3.882508 2.585711
1.6 3.98183 2.684187
1.6 4.081177 2.782765
1.6 4.180564 2.881448
1.6 4.27997 2.980212
1.6 4.379404 3.079056
1.6 4.478871 3.177979
1.6 4.578353 3.27696
1.6 4.677866 3.376009
1.7 2.152211 0.856111
1.7 2.249731 0.94004
1.7 2.347451 1.026848
1.7 2.445355 1.115867
1.7 2.543431 1.206612
1.7 2.641643 1.298712
1.7 2.739993 1.391908
1.7 2.838445 1.485975
1.7 2.937005 1.580779
1.7 3.035669 1.676191
1.7 3.134409 1.772105
1.7 3.233234 1.868452
1.7 3.332122 1.965159
1.7 3.728281 2.35475
1.7 3.827436 2.452661
1.7 3.926639 2.550741
1.7 4.02589 2.648971
1.7 4.125168 2.747322
1.7 4.22449 2.845794
1.7 4.323833 2.944363
1.7 4.423207 3.043026
1.7 4.522616 3.141779
1.7 4.622043 3.240603
1.7 4.721502 3.339503
1.8 2.198679 0.840087
1.8 2.29601 0.921034
1.8 2.393551 1.005413
1.8 2.491288 1.092431
1.8 2.589206 1.18151
1.8 2.687269 1.272209
1.8 2.785478 1.364214
1.8 2.883798 1.457259
1.8 2.982233 1.551177
1.8 3.080777 1.645818
1.8 3.179404 1.741052
1.8 3.278123 1.836799
1.8 3.376908 1.93297
1.8 3.475763 2.029512
1.8 3.574691 2.126379
1.8 3.673668 2.223518
1.8 3.772707 2.320906
1.8 3.871783 2.418494
1.8 3.970909 2.516278
1.8 4.070087 2.614236
1.8 4.169295 2.712336
1.8 4.268549 2.810578
1.8 4.367829 2.908932
1.8 4.46714 3.007395
1.8 4.56649 3.105963
1.8 4.66586 3.204613
1.8 4.765264 3.303351
1.9 2.245299 0.826781
1.9 2.342441 0.904396
1.9 2.439805 0.986049
1.9 2.537374 1.070819
1.9 2.635134 1.158025
1.9 2.733047 1.247149
1.9 2.831116 1.337816
1.9 2.929301 1.429715
1.9 3.02761 1.522643
1.9 3.126034 1.61642
1.9 3.224547 1.710897
1.9 3.323157 1.805975
1.9 3.42184 1.901552
1.9 3.520596 1.997561
1.9 3.61943 2.093951
1.9 3.718317 2.190658
1.9 3.817271 2.287655
1.9 3.916265 2.384886
1.9 4.015313 2.482344
1.9 4.114416 2.580003
1.9 4.213553 2.677828
1.9 4.312738 2.775815
1.9 4.411951 2.873934
1.9 4.511199 2.972178
1.9 4.610489 3.070543
1.9 4.709799 3.169003
1.9 4.809147 3.267563
2.0 2.292062 0.816326
2.0 2.389017 0.89026
2.0 2.486204 0.968882
2.0 2.583606 1.051142
2.0 2.681208 1.136255
2.0 2.778972 1.223619
2.0 2.876898 1.312792
2.0 2.97495 1.403412
2.0 3.07313 1.495236
2.0 3.171434 1.588053
2.0 3.269831 1.681688
2.0 3.368332 1.776024
2.0 3.46691 1.870942
2.0 3.565567 1.966363
2.0 3.664305 2.062225
2.0 3.763102 2.158456
2.0 3.861969 2.255022
2.0 3.96088 2.35186
2.0 4.059848 2.44896
2.0 4.158875 2.546291
2.0 4.257938 2.643814
2.0 4.357053 2.741523
2.0 4.456199 2.839385
2.0 4.555382 2.93739
2.0 4.654608 3.035533
2.0 4.753859 3.133786
2.0 4.853149 3.232153
2.1 2.338959 0.808832
2.1 2.435728 0.878744
2.1 2.53274 0.954028
2.1 2.629976 1.033512
2.1 2.72742 1.116303
2.1 2.825035 1.20171
2.1 2.922819 1.289223
2.1 3.020736 1.378422
2.1 3.118788 1.46902
2.1 3.21697 1.560772
2.1 3.315251 1.653476
2.1 3.413641 1.74699
2.1 3.512113 1.841181
2.1 3.906795 2.223034
2.1 4.005621 2.319443
2.1 4.104508 2.41615
2.1 4.203457 2.513122
2.1 4.302446 2.610316
2.1 4.401489 2.70772
2.1 4.500566 2.805301
2.1 4.599683 2.903047
2.1 4.698846 3.000947
2.1 4.798035 3.098976
2.1 4.897265 3.197133
2.2 2.385981 0.804382
2.2 2.482568 0.869954
2.2 2.579406 0.941598
2.2 2.676476 1.018034
2.2 2.773764 1.098265
2.2 2.871229 1.181513
2.2 2.968872 1.267189
2.2 3.066654 1.354817
2.2 3.164578 1.444061
2.2 3.262636 1.534636
2.2 3.360801 1.626312
2.2 3.459079 1.718921
2.2 3.951745 2.19172
2.2 4.050486 2.287659
2.2 4.149291 2.383937
2.2 4.248161 2.480517
2.2 4.347074 2.577352
2.2 4.446044 2.674425
2.2 4.545051 2.771701
2.2 4.6441 2.869164
2.2 4.743198 2.966802
2.2 4.842324 3.064586
2.2 4.941494 3.162515
2.3 2.433123 0.803026
2.3 2.529529 0.863973
2.3 2.626194 0.93169
2.3 2.723101 1.004809
2.3 2.820233 1.082239
2.3 2.917549 1.163115
2.3 3.01505 1.246772
2.3 3.112697 1.33267
2.3 3.210492 1.420423
2.3 3.308428 1.509704
2.3 3.406475 1.600249
2.3 3.504642 1.691864
2.3 3.6029 1.784375
2.3 3.701252 1.877654
2.3 3.799698 1.971597
2.3 3.898215 2.066103
2.3 3.996815 2.16111
2.3 4.095469 2.256535
2.3 4.194191 2.352346
2.3 4.292981 2.448499
2.3 4.391817 2.544943
2.3 4.490713 2.641657
2.3 4.589649 2.738601
2.3 4.688629 2.835757
2.3 4.787661 2.933111
2.3 4.886723 3.030631
2.3 4.985832 3.128313
2.4 2.480376 0.804781
2.4 2.576604 0.860859
2.4 2.673099 0.924383
2.4 2.769843 0.993925
2.4 2.86682 1.068315
2.4 2.963989 1.146604
2.4 3.061349 1.228052
2.4 3.158861 1.312056
2.4 3.256527 1.398174
2.4 3.35434 1.486036
2.4 3.45227 1.575342
2.4 3.550324 1.665869
2.4 3.648475 1.757418
2.4 4.042001 2.131233
2.4 4.140568 2.226099
2.4 4.239205 2.321403
2.4 4.337914 2.417092
2.4 4.436673 2.513111
2.4 4.535494 2.609435
2.4 4.634357 2.70602
2.4 4.733268 2.802845
2.4 4.832232 2.899891
2.4 4.93123 2.997125
2.4 5.030276 3.094542
2.5 2.527735 0.809625
2.5 2.623787 0.860643
2.5 2.720114 0.91974
2.5 2.816698 0.985462
2.5 2.91352 1.056575
2.5 3.010542 1.132062
2.5 3.107762 1.211108
2.5 3.20514 1.293047
2.5 3.302678 1.377382
2.5 3.400368 1.463695
2.5 3.49818 1.551648
2.5 3.596121 1.640986
2.5 3.694163 1.731486
2.5 3.792308 1.822978
2.5 3.890556 1.915327
2.5 3.988882 2.008403
2.5 4.087299 2.102121
2.5 4.185777 2.196379
2.5 4.28433 2.291132
2.5 4.382958 2.386319
2.5 4.481637 2.481878
2.5 4.580382 2.577781
2.5 4.679173 2.673978
2.5 4.778013 2.770443
2.5 4.876909 2.867158
2.5 4.975841 2.964084
2.5 5.074823 3.061214
2.6 2.575194 0.817505
2.6 2.671072 0.863328
2.6 2.767234 0.917801
2.6 2.863658 0.97948
2.6 2.960329 1.047094
2.6 3.057205 1.119566
2.6 3.154285 1.196016
2.6 3.251529 1.275716
2.6 3.348939 1.358113
2.6 3.446506 1.44274
2.6 3.5442 1.529221
2.6 3.642028 1.617266
2.6 3.739962 1.706624
2.6 3.838003 1.797104
2.6 3.936151 1.888549
2.6 4.034381 1.980816
2.6 4.132705 2.073806
2.6 4.231095 2.167406
2.6 4.329562 2.261562
2.6 4.428107 2.356205
2.6 4.526707 2.451268
2.6 4.625376 2.546715
2.6 4.724092 2.642492
2.6 4.822861 2.738572
2.6 4.921688 2.834929
2.6 5.020554 2.931523
2.6 5.119472 3.028346
2.7 2.622747 0.828333
2.7 2.718455 0.868887
2.7 2.814453 0.918585
2.7 2.91072 0.976027
2.7 3.00724 1.039933
2.7 3.103971 1.109185
2.7 3.200912 1.182847
2.7 3.298024 1.260132
2.7 3.395306 1.340433
2.7 3.49275 1.423235
2.7 3.590327 1.50812
2.7 3.688042 1.594762
2.7 3.785868 1.682882
2.7 3.883804 1.772263
2.7 3.981852 1.862729
2.7 4.079986 1.95412
2.7 4.178217 2.046321
2.7 4.276517 2.139209
2.7 4.374898 2.23272
2.7 4.47336 2.326776
2.7 4.57188 2.421303
2.7 4.670471 2.516258
2.7 4.769113 2.611585
2.7 4.867809 2.707249
2.7 4.966567 2.803221
2.7 5.065365 2.89946
2.7 5.164218 2.995951
2.8 2.198682 0.840102
2.8 2.292071 0.816336
2.8 2.385983 0.804386
2.8 2.480374 0.804785
2.8 2.575198 0.817505
2.8 2.67039 0.841996
2.8 2.76593 0.877265
2.8 2.861766 0.922082
2.8 2.957878 0.975129
2.8 3.054249 1.035141
2.8 3.150837 1.10098
2.8 3.24764 1.171665
2.8 3.344619 1.24636
2.8 3.441774 1.324406
2.8 3.539097 1.405239
2.8 3.636556 1.488399
2.8 3.734158 1.573525
2.8 3.831876 1.660306
2.8 3.929707 1.748499
2.8 4.027655 1.837906
2.8 4.125692 1.92835
2.8 4.22383 2.0197
2.8 4.32204 2.11182
2.8 4.420335 2.204635
2.8 4.518713 2.298058
2.8 4.617152 2.392007
2.8 4.715665 2.486435
2.8 4.814232 2.581276
2.8 4.912856 2.676493
2.8 5.011543 2.772052
2.8 5.110273 2.867909
2.8 5.20906 2.964045
2.9 2.340513 0.852637
2.9 2.434239 0.83632
2.9 2.528448 0.831795
2.9 2.623096 0.839241
2.9 2.718117 0.858357
2.9 2.813493 0.888382
2.9 2.90917 0.928264
2.9 3.005128 0.976792
2.9 3.101352 1.032749
2.9 3.197797 1.094998
2.9 3.294464 1.162528
2.9 3.391312 1.234461
2.9 3.488341 1.310092
2.9 3.585542 1.38881
2.9 3.682884 1.470115
2.9 3.780374 1.553607
2.9 3.877982 1.638944
2.9 3.97571 1.725857
2.9 4.269541 1.993977
2.9 4.367661 2.08527
2.9 4.465869 2.177336
2.9 4.564163 2.270078
2.9 4.662521 2.363407
2.9 4.760956 2.457266
2.9 4.859446 2.551587
2.9 4.957997 2.646324
2.9 5.056613 2.741442
2.9 5.155274 2.836889
2.9 5.253994 2.932645
3.0 2.38902 0.890267
3.0 2.482564 0.869958
3.0 2.576596 0.860864
3.0 2.671071 0.86333
3.0 2.765925 0.877268
3.0 2.861138 0.902137
3.0 2.956659 0.937076
3.0 3.052466 0.981004
3.0 3.148544 1.032776
3.0 3.244849 1.091276
3.0 3.34138 1.155484
3.0 3.438098 1.22449
3.0 3.535001 1.297548
3.0 3.632081 1.374006
3.0 3.729306 1.453322
3.0 3.826684 1.53506
3.0 3.924184 1.618846
3.0 4.021807 1.704381
3.0 4.119554 1.791419
3.0 4.217396 1.879743
3.0 4.315347 1.969188
3.0 4.413377 2.059592
3.0 4.511497 2.150852
3.0 4.609707 2.242864
3.0 4.707983 2.335527
3.0 4.806339 2.428777
3.0 4.904753 2.52254
3.0 5.00323 2.616764
3.0 5.101775 2.711407
3.0 5.200367 2.806417
3.0 5.29902 2.901767
3.1 2.437587 0.929065
3.1 2.530955 0.905108
3.1 2.624813 0.891791
3.1 2.719119 0.889579
3.1 2.813808 0.898565
3.1 2.908863 0.918412
3.1 3.004229 0.948446
3.1 3.099888 0.987733
3.1 3.195821 1.03522
3.1 3.291987 1.089839
3.1 3.388385 1.150572
3.1 3.484973 1.216494
3.1 3.581751 1.286826
3.1 3.678711 1.360878
3.1 3.77582 1.438073
3.1 3.873086 1.517934
3.1 3.970478 1.600058
3.1 4.067997 1.684116
3.1 4.165643 1.769837
3.1 4.263389 1.856982
3.1 4.361246 1.945369
3.1 4.459185 2.034818
3.1 4.557217 2.125216
3.1 4.655342 2.216443
3.1 4.753537 2.308393
3.1 4.851814 2.400991
3.1 4.950151 2.494156
3.1 5.048554 2.587831
3.1 5.147026 2.681969
3.1 5.245548 2.77651
3.1 5.344134 2.871428
3.2 2.486211 0.96889
3.2 2.579406 0.941603
3.2 2.673095 0.924389
3.2 2.767236 0.917803
3.2 2.861765 0.922085
3.2 2.956663 0.937075
3.2 3.051877 0.962282
3.2 3.147389 0.996927
3.2 3.24318 1.040066
3.2 3.339209 1.090693
3.2 3.435474 1.147819
3.2 3.531933 1.210512
3.2 3.628588 1.277971
3.2 3.725428 1.349477
3.2 3.822422 1.424416
3.2 3.919576 1.502278
3.2 4.016861 1.582628
3.2 4.114276 1.665107
3.2 4.211821 1.749418
3.2 4.30947 1.835302
3.2 4.407233 1.922555
3.2 4.505082 2.010983
3.2 4.603027 2.100457
3.2 4.701067 2.190846
3.2 4.799179 2.282032
3.2 4.897377 2.373934
3.2 4.995637 2.46646
3.2 5.093964 2.559549
3.2 5.192365 2.653146
3.2 5.290817 2.747189
3.2 5.389334 2.841644
3.3 2.534888 1.009621
3.3 2.627916 0.979291
3.3 2.72144 0.958488
3.3 2.815419 0.947826
3.3 2.90979 0.947661
3.3 3.004534 0.957987
3.3 3.0996 0.978481
3.3 3.194966 1.008519
3.3 3.290617 1.047278
3.3 3.38651 1.093835
3.3 3.482644 1.14724
3.3 3.578977 1.206573
3.3 3.675508 1.271024
3.3 3.77223 1.339845
3.3 3.869109 1.412398
3.3 3.966152 1.488138
3.3 4.06333 1.5666
3.3 4.160641 1.647396
3.3 4.258086 1.730204
3.3 4.453308 1.900783
3.3 4.551065 1.988119
3.3 4.648922 2.076606
3.3 4.746877 2.1661
3.3 4.844907 2.256472
3.3 4.943025 2.347629
3.3 5.041208 2.439474
3.3 5.139461 2.531938
3.3 5.237788 2.624959
3.3 5.33617 2.71847
3.3 5.434619 2.812434
3.4 2.583616 1.051152
3.4 2.67648 1.01804
3.4 2.769843 0.993933
3.4 2.863664 0.979483
3.4 2.95788 0.975132
3.4 3.052474 0.981004
3.4 3.147392 0.996927
3.4 3.242617 1.022427
3.4 3.338129 1.05681
3.4 3.433888 1.099245
3.4 3.529892 1.148839
3.4 3.626099 1.204699
3.4 3.722509 1.266014
3.4 3.819112 1.332022
3.4 3.915878 1.402061
3.4 4.012811 1.475557
3.4 4.109882 1.552018
3.4 4.20709 1.631026
3.4 4.304435 1.712234
3.4 4.40189 1.795336
3.4 4.499466 1.880089
3.4 4.597133 1.966262
3.4 4.694902 2.053697
3.4 4.792772 2.142236
3.4 4.890719 2.231739
3.4 4.988757 2.322103
3.4 5.086862 2.413223
3.4 5.18504 2.50502
3.4 5.283294 2.597429
3.4 5.381605 2.690375
3.4 5.479985 2.783816
3.5 2.632392 1.093392
3.5 2.725097 1.057734
3.5 2.818302 1.030586
3.5 2.911968 1.012619
3.5 3.006033 1.004342
3.5 3.100479 1.005981
3.5 3.195253 1.017498
3.5 3.290337 1.038559
3.5 3.385713 1.068598
3.5 3.481339 1.106889
3.5 3.577214 1.152607
3.5 3.673297 1.204899
3.5 3.769586 1.262965
3.5 3.866073 1.32604
3.5 3.962725 1.393442
3.5 4.059549 1.464577
3.5 4.156513 1.538923
3.5 4.253618 1.616038
3.5 4.350864 1.695549
3.5 4.448222 1.777128
3.5 4.545705 1.860509
3.5 4.643281 1.945444
3.5 4.740963 2.031759
3.5 4.838747 2.119282
3.5 4.936612 2.207861
3.5 5.03457 2.297382
3.5 5.132597 2.38773
3.5 5.230699 2.47882
3.5 5.328881 2.570577
3.5 5.42712 2.662922
3.5 5.525431 2.755807
3.6 2.681212 1.136262
3.6 2.773762 1.09827
3.6 2.866814 1.068322
3.6 2.960329 1.047096
3.6 3.054245 1.035145
3.6 3.148545 1.032776
3.6 3.243178 1.040067
3.6 3.338123 1.056812
3.6 3.433365 1.082569
3.6 3.528861 1.116722
3.6 3.624609 1.158523
3.6 3.720569 1.207171
3.6 3.816738 1.261892
3.6 3.913109 1.321923
3.6 4.009649 1.386574
3.6 4.106363 1.455232
3.6 4.203222 1.527353
3.6 4.300225 1.602471
3.6 4.397371 1.680187
3.6 4.494634 1.760151
3.6 4.592023 1.842078
3.6 4.689509 1.9257
3.6 4.787102 2.010826
3.6 4.884802 2.09727
3.6 4.982584 2.184867
3.6 5.080462 2.273492
3.6 5.178412 2.36302
3.6 5.276438 2.453358
3.6 5.374546 2.544423
3.6 5.472714 2.636132
3.6 5.570956 2.728428
3.7 2.730076 1.179694
3.7 2.822474 1.139558
3.7 2.915376 1.10703
3.7 3.008743 1.082784
3.7 3.102514 1.067401
3.7 3.196672 1.061252
3.7 3.291165 1.064508
3.7 3.385974 1.077079
3.7 3.481083 1.098641
3.7 3.57645 1.128686
3.7 3.672073 1.166554
3.7 3.76791 1.211505
3.7 3.863962 1.262799
3.7 3.960218 1.319689
3.7 4.056646 1.381483
3.7 4.153252 1.447555
3.7 4.250006 1.517343
3.7 4.346907 1.59036
3.7 4.443955 1.666184
3.7 4.541121 1.744443
3.7 4.638417 1.824831
3.7 4.735813 1.907062
3.7 4.833319 1.990929
3.7 4.930934 2.076229
3.7 5.028633 2.162784
3.7 5.126431 2.250459
3.7 5.224302 2.339119
3.7 5.322253 2.428659
3.7 5.420288 2.518991
3.7 5.518384 2.610024
3.7 5.616556 2.701696
3.8 2.687271 1.272223
3.8 2.77898 1.223627
3.8 2.871231 1.181519
3.8 2.963986 1.146612
3.8 3.057208 1.119569
3.8 3.150836 1.100984
3.8 3.244854 1.091276
3.8 3.339211 1.090695
3.8 3.433886 1.099248
3.8 3.528865 1.116721
3.8 3.624104 1.142714
3.8 3.719603 1.176656
3.8 3.81532 1.217877
3.8 3.911254 1.265682
3.8 4.007397 1.319347
3.8 4.103714 1.378188
3.8 4.200213 1.441572
3.8 4.296863 1.508925
3.8 4.393663 1.57974
3.8 4.490612 1.653575
3.8 4.587683 1.730038
3.8 4.684886 1.808802
3.8 4.782192 1.889564
3.8 4.87961 1.972099
3.8 4.97714 2.056188
3.8 5.074757 2.141642
3.8 5.172474 2.22831
3.8 5.270268 2.31605
3.8 5.368143 2.404746
3.8 5.466104 2.494302
3.8 5.564128 2.58462
3.8 5.662231 2.675632
3.9 2.827922 1.26801
3.9 2.920029 1.224084
3.9 3.012642 1.186981
3.9 3.105722 1.157344
3.9 3.199211 1.135776
3.9 3.293091 1.122726
3.9 3.387313 1.118505
3.9 3.481857 1.123206
3.9 3.576707 1.136715
3.9 3.671821 1.158732
3.9 3.767197 1.188777
3.9 3.862795 1.226257
3.9 3.958613 1.270528
3.9 4.054643 1.320899
3.9 4.150851 1.376702
3.9 4.247243 1.437305
3.9 4.343789 1.502125
3.9 4.440488 1.570641
3.9 4.53734 1.642392
3.9 4.634316 1.716969
3.9 4.731427 1.794025
3.9 4.828643 1.873238
3.9 4.925974 1.954367
3.9 5.023419 2.037178
3.9 5.120954 2.121467
3.9 5.218591 2.207072
3.9 5.316307 2.293839
3.9 5.414106 2.381643
3.9 5.511993 2.470379
3.9 5.609946 2.559941
3.9 5.707978 2.650255
4.0 2.8769 1.312797
4.0 2.968868 1.267192
4.0 3.061341 1.228058
4.0 3.154283 1.196018
4.0 3.247634 1.171669
4.0 3.34138 1.155483
4.0 3.43547 1.14782
4.0 3.529884 1.148843
4.0 3.624607 1.158523
4.0 3.719597 1.176658
4.0 3.814853 1.202856
4.0 3.910333 1.236603
4.0 4.006037 1.277314
4.0 4.101955 1.324338
4.0 4.198054 1.377032
4.0 4.29434 1.434768
4.0 4.390784 1.496965
4.0 4.487383 1.563088
4.0 4.584137 1.632664
4.0 4.681018 1.705266
4.0 4.778038 1.780529
4.0 4.875164 1.858114
4.0 4.972408 1.937763
4.0 5.069769 2.019227
4.0 5.167221 2.102288
4.0 5.264778 2.186771
4.0 5.362416 2.272511
4.0 5.460139 2.359373
4.0 5.557953 2.447243
4.0 5.655834 2.536007
4.0 5.753796 2.625584
1.0 1.652029 0.806696
1.0 1.75094 0.902303
1.0 1.849968 0.99877
1.0 1.949105 1.095878
1.0 2.048317 1.193457
1.0 2.147601 1.291407
1.0 2.246949 1.389648
1.0 2.346352 1.488123
1.0 2.445813 1.586796
1.0 2.545308 1.685619
1.0 2.64484 1.784573
1.0 2.744406 1.883637
1.0 2.844003 1.982794
1.0 2.943636 2.08204
1.0 3.043284 2.181348
1.0 3.142955 2.280715
1.0 3.242645 2.380136
1.0 3.342354 2.479603
1.0 3.442089 2.579119
1.0 3.54183 2.678664
1.0 3.641585 2.778241
1.0 3.741353 2.877847
1.0 3.841133 2.97748
1.0 3.940933 3.077144
1.0 4.040735 3.176822
1.0 4.140545 3.276519
1.0 4.240365 3.376234
1.0 4.340193 3.475965
1.0 4.440037 3.57572
1.1 1.797463 0.868371
1.1 1.896345 0.963743
1.1 1.995348 1.059975
1.1 2.094436 1.156839
1.1 2.193608 1.254196
1.1 2.292851 1.351939
1.1 2.392157 1.449989
1.1 2.491527 1.548295
1.1 2.590937 1.646799
1.1 2.690391 1.745473
1.1 2.789884 1.844289
1.1 2.889411 1.943226
1.1 2.988979 2.042275
1.1 3.088566 2.141404
1.1 3.188179 2.240611
1.1 3.287816 2.339885
1.1 3.387473 2.439218
1.1 3.48716 2.538612
1.1 3.586855 2.638043
1.1 3.686566 2.737516
1.1 3.786292 2.837026
1.1 3.886033 2.936569
1.1 3.985795 3.03615
1.1 4.08556 3.13575
1.1 4.185337 3.235375
1.1 4.285123 3.335021
1.1 4.38492 3.434689
1.1 4.484734 3.534383
1.2 1.844168 0.836054
1.2 1.942902 0.930085
1.2 2.041768 1.025253
1.2 2.14073 1.121256
1.2 2.239785 1.217902
1.2 2.33892 1.315049
1.2 2.438125 1.412595
1.2 2.537402 1.510468
1.2 2.636725 1.608597
1.2 2.736097 1.706942
1.2 2.835513 1.805469
1.2 2.934969 1.904149
1.2 3.034469 2.002968
1.2 3.133992 2.101891
1.2 3.233545 2.200912
1.2 3.333124 2.300017
1.2 3.432728 2.399196
1.2 3.532363 2.498448
1.2 3.632009 2.59775
1.2 3.731674 2.697104
1.2 3.831357 2.796503
1.2 3.931055 2.895944
1.2 4.030778 2.99543
1.2 4.130505 3.094941
1.2 4.230245 3.194483
1.2 4.329996 3.294052
1.2 4.429759 3.393647
1.2 4.529542 3.493273
1.3 1.891041 0.805546
1.3 1.989625 0.897951
1.3 2.088353 0.991837
1.3 2.187188 1.086808
1.3 2.286123 1.182608
1.3 2.385148 1.279051
1.3 2.48425 1.376002
1.3 2.583431 1.473367
1.3 2.682663 1.571057
1.3 2.781951 1.66902
1.3 2.881288 1.767211
1.3 2.980669 1.865594
1.3 3.080098 1.964148
1.3 3.179555 2.062834
1.3 3.279045 2.16164
1.3 3.378565 2.260551
1.3 3.478112 2.359554
1.3 3.577694 2.458646
1.3 3.677289 2.5578
1.3 3.776906 2.657018
1.3 3.876543 2.756292
1.3 3.976197 2.855617
1.3 4.075877 2.954995
1.3 4.175564 3.054406
1.3 4.275266 3.153854
1.3 4.374981 3.253336
1.3 4.474708 3.352848
1.3 4.574457 3.452397
1.4 2.036504 0.86751
1.4 2.135093 0.959863
1.4 2.233798 1.053607
1.4 2.332613 1.148407
1.4 2.431525 1.244021
1.4 2.530522 1.340275
1.4 2.629604 1.437048
1.4 2.728745 1.534228
1.4 2.827945 1.631749
1.4 2.9272 1.729552
1.4 3.026504 1.827593
1.4 3.125862 1.925843
1.4 3.22525 2.024257
1.4 3.324675 2.12282
1.4 3.424133 2.22151
1.4 3.523622 2.320313
1.4 3.623148 2.419221
1.4 3.72269 2.518209
1.4 3.822257 2.617273
1.4 3.921845 2.716406
1.4 4.021454 2.8156
1.4 4.12109 2.914856
1.4 4.220735 3.014155
1.4 4.320396 3.113498
1.4 4.420073 3.212881
1.4 4.519763 3.312302
1.4 4.619476 3.411765
1.5 2.083529 0.838947
1.5 2.181977 0.92948
1.5 2.280552 1.021776
1.5 2.379245 1.1154
1.5 2.478043 1.210044
1.5 2.576933 1.305486
1.5 2.675915 1.401571
1.5 2.774962 1.498163
1.5 2.874074 1.595174
1.5 2.973245 1.692533
1.5 3.07247 1.790182
1.5 3.171753 1.888085
1.5 3.271071 1.986191
1.5 3.370428 2.084475
1.5 3.469823 2.182916
1.5 3.569251 2.281492
1.5 3.66872 2.380194
1.5 3.768208 2.478994
1.5 3.867722 2.577885
1.5 3.96726 2.676859
1.5 4.066821 2.775906
1.5 4.166412 2.875027
1.5 4.266014 2.974199
1.5 4.365633 3.073425
1.5 4.465269 3.172699
1.5 4.564922 3.272018
1.5 4.664598 3.371384
1.6 2.130689 0.812459
1.6 2.228997 0.90085
1.6 2.32744 0.991445
1.6 2.426011 1.083694
1.6 2.524694 1.17721
1.6 2.623476 1.271712
1.6 2.722357 1.367003
1.6 2.821307 1.462917
1.6 2.920329 1.559345
1.6 3.019416 1.656195
1.6 3.11856 1.753399
1.6 3.217767 1.850908
1.6 3.317012 1.948663
1.6 3.416301 2.046635
1.6 3.51563 2.144793
1.6 3.614997 2.243114
1.6 3.714406 2.341585
1.6 3.813837 2.440173
1.6 3.913298 2.538871
1.6 4.012785 2.637667
1.6 4.112296 2.736551
1.6 4.21184 2.83552
1.6 4.311396 2.934552
1.6 4.410972 3.033647
1.6 4.510567 3.1328
1.6 4.61018 3.232004
1.6 4.709817 3.331264
1.7 2.276144 0.874144
1.7 2.374456 0.962756
1.7 2.472904 1.053409
1.7 2.571471 1.145618
1.7 2.670144 1.239035
1.7 2.768922 1.333415
1.7 2.867776 1.428553
1.7 2.966707 1.524313
1.7 3.065706 1.620586
1.7 3.164769 1.717284
1.7 3.263897 1.814347
1.7 3.363069 1.911707
1.7 3.462288 2.009325
1.7 3.561551 2.107167
1.7 3.660853 2.205202
1.7 3.760202 2.303414
1.7 3.859575 2.401765
1.7 3.95898 2.500248
1.7 4.058414 2.598846
1.7 4.157875 2.697548
1.7 4.257371 2.796349
1.7 4.35688 2.895225
1.7 4.456412 2.994176
1.7 4.555964 3.093194
1.8 2.32341 0.849544
1.8 2.421591 0.935861
1.8 2.519916 1.024669
1.8 2.618367 1.115373
1.8 2.716931 1.207545
1.8 2.815606 1.300881
1.8 2.914362 1.395134
1.8 3.0132 1.490137
1.8 3.112112 1.585754
1.8 3.211091 1.68188
1.8 3.310141 1.778441
1.8 3.409237 1.875355
1.8 3.508385 1.972578
1.8 3.607579 2.070065
1.8 3.706817 2.16778
1.8 3.806103 2.265702
1.8 3.905418 2.363792
1.8 4.004766 2.462035
1.9 2.370788 0.827238
1.9 2.468839 0.910919
1.9 2.567041 0.997609
1.9 2.665376 1.086588
1.9 2.76383 1.177337
1.9 2.862401 1.269483
1.9 2.961059 1.362731
1.9 3.059803 1.456875
1.9 3.158627 1.551751
1.9 3.257522 1.647233
1.9 3.356492 1.743229
1.9 3.455512 1.839645
1.9 3.554587 1.936424
1.9 3.653712 2.033515
1.9 3.752884 2.130874
1.9 3.852107 2.228475
1.9 3.951361 2.326273
1.9 4.050651 2.42425
1.9 4.149976 2.522386
1.9 4.249332 2.620662
1.9 4.348726 2.719072
1.9 4.448139 2.817586
1.9 4.547577 2.916202
1.9 4.64704 3.014908
1.9 4.746525 3.113697
1.9 4.84604 3.212569
2.0 2.418272 0.807415
2.0 2.516194 0.888094
2.0 2.614273 0.972369
2.0 2.712492 1.059382
2.0 2.810836 1.148512
2.0 2.909303 1.239307
2.0 3.007862 1.331417
2.0 3.106512 1.424591
2.0 3.205247 1.518633
2.0 3.304057 1.613392
2.0 3.402946 1.708754
2.0 3.501889 1.804613
2.0 3.600891 1.900898
2.0 3.699946 1.997548
2.0 3.79905 2.094512
2.1 2.563648 0.867553
2.1 2.661606 0.949093
2.1 2.759709 1.03388
2.1 2.857944 1.121177
2.1 2.956306 1.210446
2.1 3.054766 1.301271
2.1 3.153323 1.393354
2.1 3.251967 1.48646
2.1 3.350692 1.580408
2.1 3.449499 1.675063
2.1 3.548365 1.7703
2.1 3.647292 1.866035
2.1 3.746276 1.962196
2.1 3.845312 2.058722
2.1 3.944406 2.155572
2.1 4.043536 2.25269
2.1 4.142708 2.35005
2.1 4.241918 2.447623
2.1 4.341165 2.545384
2.1 4.440454 2.64332
2.1 4.539766 2.741397
2.1 4.639107 2.839609
2.1 4.738476 2.937941
2.1 4.83787 3.036382
2.1 4.937299 3.134929
2.2 2.611198 0.849461
2.2 2.709034 0.927931
2.2 2.807023 1.01021
2.2 2.905148 1.095442
2.2 3.003406 1.182994
2.2 3.101767 1.272377
2.2 3.200229 1.363236
2.2 3.298784 1.455293
2.2 3.397423 1.548336
2.2 3.496148 1.642203
2.2 3.594935 1.736749
2.2 3.693787 1.831874
2.2 3.990695 2.119949
2.2 4.784322 2.899985
2.2 4.883671 2.998228
2.2 4.983054 3.096591
2.3 2.658838 0.833979
2.3 2.756554 0.909028
2.3 2.854428 0.988505
2.3 2.952445 1.071425
2.3 3.050599 1.157053
2.3 3.148861 1.244821
2.3 3.247228 1.334312
2.3 3.345693 1.4252
2.3 3.444245 1.517235
2.3 3.542888 1.610226
2.3 3.641596 1.704005
2.3 3.740373 1.798454
2.3 3.839212 1.893474
2.3 3.938111 1.988981
2.3 4.037072 2.084917
2.3 4.136075 2.181211
2.3 4.235125 2.277824
2.3 4.334218 2.374718
2.3 4.433351 2.471859
2.3 4.532532 2.569226
2.3 4.631739 2.666782
2.3 4.73098 2.764512
2.3 4.830251 2.862398
2.3 4.929552 2.960426
2.3 5.02889 3.058589
2.4 2.706563 0.821254
2.4 2.80416 0.89253
2.4 2.901921 0.968896
2.4 2.999829 1.049242
2.4 3.09788 1.132725
2.4 3.196042 1.218694
2.4 3.294316 1.306661
2.4 3.39269 1.396249
2.4 3.491156 1.487164
2.4 3.589716 1.579184
2.4 3.688345 1.672115
2.4 3.787045 1.765818
2.4 3.885812 1.860177
2.4 3.984641 1.955096
2.4 4.083535 2.050505
2.4 4.87626 2.825197
2.4 4.975513 2.922991
2.4 5.074805 3.020937
2.5 2.754368 0.811416
2.5 2.851848 0.878571
2.5 2.949496 0.951512
2.5 3.047296 1.029012
2.5 3.145244 1.110118
2.5 3.243309 1.19409
2.5 3.341488 1.280367
2.5 3.439771 1.368513
2.5 3.538151 1.458188
2.5 3.932496 1.827641
2.5 4.031254 1.921915
2.5 4.130081 2.016746
2.5 4.228954 2.112049
2.5 4.327878 2.207766
2.5 4.426851 2.303848
2.5 4.525869 2.400249
2.5 4.624939 2.49694
2.5 4.724039 2.593876
2.5 4.823175 2.691035
2.5 4.922347 2.788396
2.5 5.021551 2.885936
2.5 5.120796 2.983647
2.6 2.802251 0.80457
2.6 2.899614 0.867273
2.6 2.99715 0.936479
2.6 3.094844 1.010852
2.6 3.19269 1.089339
2.6 3.290656 1.171105
2.6 3.388741 1.255514
2.6 3.486934 1.342067
2.6 3.585228 1.430374
2.6 3.683622 1.520135
2.6 3.782092 1.611098
2.6 3.88064 1.703075
2.6 3.97926 1.795909
2.6 4.077947 1.889474
2.6 4.176706 1.983673
2.6 4.275513 2.078409
2.6 4.374375 2.173616
2.6 4.473287 2.269235
2.6 4.67126 2.461525
2.6 4.770305 2.55811
2.6 4.869389 2.654947
2.6 4.96851 2.752011
2.6 5.067665 2.849277
2.6 5.166862 2.946734
2.7 2.850206 0.800793
2.7 2.947454 0.858743
2.7 3.04488 0.92391
2.7 3.142467 0.994876
2.7 3.240211 1.070493
2.7 3.33808 1.149836
2.7 3.436072 1.23219
2.7 3.534175 1.316988
2.7 3.632382 1.403789
2.7 4.026101 1.765022
2.7 4.124718 1.857812
2.7 4.223408 1.951321
2.7 4.32215 2.045438
2.7 4.420948 2.140089
2.7 4.519799 2.235205
2.7 4.6187 2.33073
2.7 4.717656 2.426622
2.7 4.816646 2.522827
2.7 4.915676 2.619316
2.7 5.014746 2.716059
2.7 5.113851 2.813029
2.7 5.213 2.910212
2.8 2.89823 0.800129
2.8 2.995364 0.853063
2.8 3.092681 0.913908
2.8 3.190164 0.981191
2.8 3.287807 1.053684
2.8 3.385579 1.13038
2.8 3.483477 1.210482
2.8 3.581491 1.293358
2.8 3.679612 1.378507
2.8 3.777841 1.465538
2.8 3.876151 1.554126
2.8 3.974546 1.644023
2.8 4.073018 1.735027
2.8 4.171563 1.82697
2.8 4.270185 1.919726
2.8 5.061053 2.680558
2.8 5.160108 2.777209
2.8 5.259209 2.874096
2.9 2.274372 0.807583
2.9 2.946319 0.802586
2.9 3.043342 0.850291
2.9 3.140551 0.906556
2.9 3.237929 0.969893
2.9 3.335473 1.039012
2.9 3.433148 1.112832
2.9 3.530954 1.19048
2.9 3.628879 1.271256
2.9 3.726914 1.354598
2.9 3.82506 1.440068
2.9 3.923291 1.527299
2.9 4.021609 1.61601
2.9 4.120008 1.70597
2.9 4.218481 1.796991
2.9 4.317035 1.888926
2.9 4.415644 1.981637
2.9 4.514315 2.075025
2.9 4.613042 2.169002
2.9 4.711823 2.263495
2.9 4.810664 2.358449
2.9 4.909543 2.453798
2.9 5.008466 2.549503
2.9 5.107431 2.645525
2.9 5.206435 2.741832
2.9 5.305486 2.838401
3.0 2.418274 0.807422
3.0 2.994472 0.808134
3.0 3.091383 0.850454
3.0 3.188486 0.901921
3.0 3.285762 0.961067
3.0 3.383206 1.026568
3.0 3.480786 1.097284
3.0 3.5785 1.172271
3.0 3.676336 1.250762
3.0 3.774286 1.332138
3.0 3.87235 1.415907
3.0 3.970501 1.501658
3.0 4.068742 1.589076
3.0 4.167067 1.6779
3.0 4.26547 1.767917
3.0 4.363954 1.858961
3.0 4.462497 1.950877
3.0 5.351831 2.803143
3.1 2.372478 0.892361
3.1 2.467216 0.847248
3.1 2.562344 0.812012
3.1 3.042684 0.816711
3.1 3.139486 0.85355
3.1 3.236483 0.900043
3.1 3.333658 0.954781
3.1 3.431004 1.016434
3.1 3.528489 1.083821
3.1 3.626111 1.155939
3.1 3.72386 1.231959
3.1 3.821724 1.311201
3.1 3.919706 1.393121
3.1 4.017778 1.477265
3.1 4.115943 1.563278
3.1 4.214194 1.650867
3.1 4.312525 1.739795
3.1 4.410941 1.829872
3.1 4.509417 1.920925
3.1 5.39824 2.768339
3.2 2.421589 0.935878
3.2 2.516198 0.888103
3.2 2.611201 0.849471
3.2 2.706563 0.821264
3.2 2.802248 0.804579
3.2 2.898225 0.800136
3.2 2.994474 0.808135
3.2 3.090952 0.828224
3.2 3.187648 0.859549
3.2 3.284541 0.900941
3.2 3.381614 0.951086
3.2 3.478863 1.00868
3.2 3.576255 1.072522
3.2 3.673787 1.141565
3.2 3.771447 1.214923
3.2 3.869227 1.291861
3.2 3.967128 1.37178
3.2 4.065121 1.454183
3.2 4.163209 1.538673
3.2 4.261387 1.624924
3.2 4.359647 1.712671
3.2 4.457994 1.8017
3.2 4.556403 1.891821
3.2 5.246962 2.543431
3.2 5.345812 2.638541
3.2 5.444714 2.734007
3.3 2.565221 0.929852
3.3 2.6601 0.888166
3.3 2.755341 0.856185
3.3 2.850908 0.835024
3.3 2.946769 0.825516
3.3 3.042906 0.828058
3.3 3.139275 0.842551
3.3 3.235865 0.868391
3.3 3.332655 0.904606
3.3 3.42963 0.950011
3.3 3.526782 1.00336
3.3 3.624081 1.063456
3.3 3.721523 1.129224
3.3 3.819097 1.199731
3.3 3.916793 1.27419
3.3 4.014612 1.351953
3.3 4.112526 1.432474
3.3 4.210539 1.515318
3.3 4.308643 1.600123
3.3 4.406832 1.686593
3.3 4.50511 1.774491
3.3 4.603453 1.863604
3.3 4.701866 1.953772
3.3 5.2936 2.510469
3.3 5.392398 2.60512
3.3 5.491249 2.700164
3.4 2.519915 1.024688
3.4 2.61428 0.97238
3.4 2.709039 0.927942
3.4 2.804162 0.892541
3.4 2.899614 0.867285
3.4 2.995361 0.853073
3.4 3.091388 0.850457
3.4 3.18765 0.859551
3.4 3.284135 0.879988
3.4 3.380824 0.911004
3.4 3.477701 0.951566
3.4 3.574759 1.000513
3.4 3.671965 1.056681
3.4 3.769318 1.118983
3.4 3.866805 1.186453
3.4 3.964418 1.258259
3.4 4.062156 1.333706
3.4 4.159993 1.412203
3.4 4.257929 1.493273
3.4 4.35596 1.576518
3.4 4.454078 1.661611
3.4 4.552287 1.748288
3.4 4.650564 1.836316
3.4 4.748912 1.925512
3.4 4.847328 2.015723
3.4 4.945807 2.106818
3.4 5.044356 2.198692
3.4 5.142951 2.291242
3.4 5.241599 2.384393
3.4 5.340298 2.478077
3.4 5.439044 2.572237
3.4 5.537845 2.666829
3.5 2.569127 1.069834
3.5 2.663374 1.015589
3.5 2.758016 0.968667
3.5 2.853024 0.930166
3.5 2.948362 0.901166
3.5 3.043999 0.882605
3.5 3.139918 0.875142
3.5 3.236074 0.879071
3.5 3.332456 0.894235
3.5 3.429046 0.920079
3.5 3.525825 0.955738
3.5 3.622789 1.000161
3.5 3.719905 1.052241
3.5 3.817169 1.1109
3.5 3.914571 1.175154
3.5 4.012101 1.244135
3.5 4.109759 1.317105
3.5 4.207517 1.393432
3.5 4.305379 1.472596
3.5 4.403337 1.554163
3.5 4.501384 1.637775
3.5 4.599525 1.723138
3.5 4.697734 1.809997
3.5 4.796018 1.89815
3.5 4.894372 1.987424
3.5 4.99279 2.077675
3.5 5.09128 2.168788
3.5 5.189818 2.260646
3.5 5.288411 2.353168
3.5 5.387056 2.446279
3.5 5.48575 2.539913
3.5 5.584499 2.634022
3.6 2.712501 1.059395
3.6 2.80703 1.010224
3.6 2.901925 0.96891
3.6 2.997152 0.936493
3.6 3.092681 0.91392
3.6 3.188493 0.901926
3.6 3.284545 0.900945
3.6 3.380827 0.911007
3.6 3.477318 0.931753
3.6 3.574002 0.962493
3.6 3.670873 1.002307
3.6 3.767898 1.050165
3.6 3.865075 1.105023
3.6 3.962392 1.165891
3.6 4.05984 1.23188
3.6 4.157418 1.302214
3.6 4.255099 1.376222
3.6 4.352886 1.453345
3.6 4.45077 1.533114
3.6 4.548747 1.615135
3.6 4.64682 1.699088
3.6 4.744963 1.784691
3.6 4.843183 1.871723
3.6 4.941473 1.959992
3.6 5.039831 2.049339
3.6 5.138262 2.139634
3.6 5.236743 2.230752
3.6 5.335281 2.322601
3.6 5.433871 2.415097
3.6 5.532513 2.508169
3.6 5.631211 2.601761
3.7 2.76166 1.103729
3.7 2.856078 1.052516
3.7 2.950863 1.008645
3.7 3.045982 0.973107
3.7 3.141404 0.946841
3.7 3.237111 0.930628
3.7 3.333062 0.925008
3.7 3.429244 0.930167
3.7 3.525638 0.945928
3.7 3.622227 0.971776
3.7 3.719007 1.006933
3.7 3.815943 1.050468
3.7 3.913033 1.101386
3.7 4.010266 1.158714
3.7 4.107632 1.22155
3.7 4.205131 1.289091
3.7 4.302735 1.360633
3.7 4.400447 1.435579
3.7 4.49826 1.513424
3.7 4.596166 1.593743
3.7 4.694171 1.676184
3.7 4.792248 1.760442
3.7 4.890403 1.846272
3.7 4.988632 1.933464
3.7 5.086929 2.021841
3.7 5.185301 2.111262
3.7 5.283725 2.201587
3.7 5.382206 2.292716
3.7 5.480743 2.384556
3.7 5.579332 2.477027
3.7 5.677979 2.570069
3.8 2.716935 1.207569
3.8 2.810848 1.148527
3.8 2.905158 1.095458
3.8 2.999836 1.049258
3.8 3.094848 1.010868
3.8 3.190166 0.981207
3.8 3.285771 0.961075
3.8 3.381622 0.951092
3.8 3.477705 0.951571
3.8 3.574004 0.962495
3.8 3.6705 0.983517
3.8 3.767189 1.014007
3.8 3.864037 1.053147
3.8 3.961042 1.100012
3.8 4.058192 1.153661
3.8 4.155476 1.213194
3.8 4.252897 1.277792
3.8 4.350425 1.346721
3.8 4.448063 1.419353
3.8 4.545803 1.495148
3.8 4.64364 1.573649
3.8 4.741576 1.654475
3.8 4.839588 1.737294
3.8 4.937679 1.821838
3.8 5.035845 1.907877
3.8 5.134081 1.995218
3.8 5.232394 2.083703
3.8 5.330761 2.173182
3.8 5.429187 2.263542
3.8 5.52767 2.35468
3.8 5.626206 2.446511
3.8 5.724802 2.538966
3.9 2.860064 1.193739
3.9 2.954269 1.138976
3.9 3.048842 1.090651
3.9 3.143751 1.049654
3.9 3.238966 1.01687
3.9 3.334471 0.993107
3.9 3.430223 0.979037
3.9 3.52621 0.975071
3.9 3.622415 0.981333
3.9 3.718819 0.997629
3.9 3.815419 1.023478
3.9 3.912179 1.058185
3.9 4.009099 1.10091
3.9 4.106166 1.150761
3.9 4.203371 1.206854
3.9 4.300713 1.268364
3.9 4.398166 1.334538
3.9 4.49573 1.40472
3.9 4.593399 1.478338
3.9 4.691166 1.554904
3.9 4.789034 1.634008
3.9 4.88698 1.715292
3.9 4.985007 1.798463
3.9 5.083111 1.883271
3.9 5.181287 1.969505
3.9 5.279541 2.056991
3.9 5.377851 2.145566
3.9 5.476221 2.235105
3.9 5.57465 2.325496
3.9 5.673133 2.416644
3.9 5.771678 2.508473
4.0 2.909308 1.239319
4.0 3.003409 1.183007
4.0 3.09788 1.132739
4.0 3.192687 1.089353
4.0 3.287802 1.053699
4.0 3.383208 1.026576
4.0 3.478863 1.008688
4.0 3.574756 1.00052
4.0 3.670868 1.002313
4.0 3.767182 1.014012
4.0 3.863693 1.035279
4.0 3.960368 1.065547
4.0 4.057203 1.104074
4.0 4.154189 1.150029
4.0 4.251314 1.202561
4.0 4.348579 1.26085
4.0 4.445956 1.324133
4.0 4.543447 1.39173
4.0 4.641045 1.463044
4.0 4.738743 1.537557
4.0 4.836544 1.61483
4.0 4.934424 1.694479
4.0 5.032387 1.776187
4.0 5.621682 2.29703
4.0 5.720112 2.387451
4.0 5.818606 2.478615
0.6 2.275414 1.73274
0.6 2.375264 1.832485
0.6 2.475126 1.932257
0.6 2.574998 2.03205
0.6 2.67488 2.131863
0.6 2.774774 2.231697
0.6 2.874672 2.331541
0.6 2.974576 2.431397
0.6 3.074487 2.531265
0.6 3.174403 2.631143
0.6 3.274328 2.731034
0.6 3.374254 2.830928
0.6 3.474184 2.93083
0.6 3.574118 3.030738
0.6 3.674055 3.130652
0.6 3.774 3.230575
0.6 3.873943 3.330499
0.6 3.97389 3.430427
0.6 4.073839 3.530359
0.6 4.17379 3.630295
0.8 3.36675 2.642871
0.8 3.466626 2.742672
0.8 3.566509 2.842487
0.8 3.666398 2.942314
0.8 3.766294 3.042153
0.8 3.866198 3.142007
0.8 3.966103 3.241865
0.8 4.066013 3.341731
0.8 4.165927 3.441605
0.8 4.265845 3.541486
0.9 2.614748 1.802209
0.9 2.714491 1.901678
0.9 2.814253 2.0012
0.9 2.914034 2.100773
0.9 3.013827 2.200379
0.9 3.113633 2.300019
0.9 3.21345 2.39969
0.9 3.313279 2.499386
0.9 3.413121 2.599111
0.9 3.512969 2.698851
0.9 3.612825 2.79861
0.9 3.712689 2.898385
0.9 3.812559 2.998175
0.9 3.91244 3.097983
0.9 4.012324 3.197799
0.9 4.112213 3.297626
0.9 4.212107 3.397463
0.9 4.312006 3.497309
1.0 1.765832 0.872801
1.0 1.86515 0.970127
1.0 1.964541 1.067952
1.0 2.063988 1.166141
1.0 2.163485 1.264614
1.0 2.263027 1.363308
1.0 2.362607 1.46218
1.0 2.462224 1.561201
1.0 2.561869 1.660335
1.0 2.661539 1.759566
1.0 2.761234 1.858879
1.0 2.860949 1.958262
1.0 2.960688 2.05771
1.0 3.06044 2.157204
1.0 3.160207 2.256743
1.0 3.259989 2.356321
1.0 3.359783 2.455932
1.0 3.459593 2.555579
1.0 3.559411 2.655248
1.0 3.659238 2.754941
1.0 3.759074 2.854655
1.0 3.858918 2.954388
1.0 3.958774 3.054144
1.0 4.058634 3.15391
1.0 4.1585 3.253691
1.0 4.258373 3.353484
1.0 4.358251 3.45329
1.0 4.458138 3.553111
1.1 1.813417 0.834544
1.1 1.912634 0.931001
1.1 2.011931 1.028142
1.1 2.111292 1.125778
1.1 2.21071 1.223796
1.1 2.310178 1.32211
1.1 2.409691 1.42066
1.1 2.509245 1.519404
1.1 2.60883 1.618298
1.1 2.708446 1.717319
1.1 2.808088 1.816448
1.1 2.907756 1.915667
1.1 3.007448 2.014968
1.1 3.107158 2.11433
1.1 3.206885 2.21375
1.1 3.306628 2.313219
1.1 3.406387 2.412732
1.1 3.506163 2.512289
1.1 3.605947 2.611875
1.1 3.705744 2.711491
1.1 3.80555 2.811134
1.1 3.905367 2.910802
1.1 4.005197 3.010497
1.1 4.105031 3.110206
1.1 4.204873 3.209934
1.1 4.304722 3.309677
1.1 4.404578 3.409436
1.1 4.504444 3.509213
1.2 1.960242 0.892962
1.2 2.059444 0.989258
1.2 2.158717 1.086218
1.2 2.258054 1.183683
1.2 2.357447 1.281539
1.2 2.456889 1.379702
1.2 2.556378 1.478117
1.2 2.655902 1.576726
1.2 2.755461 1.6755
1.2 2.85505 1.774411
1.2 2.954667 1.873437
1.2 3.054312 1.972567
1.2 3.153976 2.071776
1.2 3.253661 2.171057
1.2 3.353365 2.270401
1.2 3.453085 2.3698
1.2 3.552825 2.469252
1.2 3.652576 2.568742
1.2 3.752339 2.668271
1.2 3.852115 2.767833
1.2 3.951903 2.867425
1.2 4.051704 2.96705
1.2 4.151511 3.066694
1.2 4.251328 3.166361
1.2 4.351152 3.266048
1.2 4.450985 3.365754
1.2 4.550828 3.465481
1.3 2.007967 0.856154
1.3 2.107073 0.951413
1.3 2.206257 1.04755
1.3 2.305511 1.144349
1.3 2.404827 1.241655
1.3 2.504197 1.339358
1.3 2.603619 1.437383
1.3 2.70308 1.535657
1.3 2.802579 1.63414
1.3 2.902113 1.732797
1.3 3.001677 1.831599
1.3 3.101273 1.93053
1.3 3.200891 2.029561
1.3 3.300532 2.128682
1.3 3.400194 2.227881
1.3 3.499875 2.327149
1.3 3.599577 2.426482
1.3 3.699292 2.525863
1.3 3.799022 2.625291
1.3 3.898766 2.72476
1.3 3.998522 2.824267
1.3 4.098294 2.923813
1.3 4.198073 3.023383
1.3 4.297862 3.122981
1.3 4.397661 3.222604
1.3 4.497468 3.322249
1.3 4.597288 3.42192
1.4 2.0558 0.820742
1.4 2.154809 0.914736
1.4 2.253903 1.009878
1.4 2.353073 1.105877
1.4 2.45231 1.202528
1.4 2.551607 1.299686
1.4 2.65096 1.397251
1.4 2.750357 1.495132
1.4 2.849796 1.593276
1.4 2.949272 1.691637
1.4 3.048783 1.79018
1.4 3.148328 1.888881
1.4 3.247898 1.987707
1.4 3.347493 2.086644
1.4 3.447112 2.185679
1.4 3.546752 2.284797
1.4 3.646416 2.383994
1.4 3.746093 2.48325
1.4 3.845788 2.582564
1.4 3.945498 2.681928
1.4 4.045222 2.781338
1.4 4.144963 2.880794
1.4 4.244712 2.980282
1.4 4.344473 3.079802
1.4 4.444245 3.179352
1.4 4.544027 3.27893
1.4 4.643821 3.378538
1.5 2.202645 0.879373
1.5 2.301648 0.973316
1.5 2.400734 1.06836
1.5 2.499892 1.164234
1.5 2.599115 1.260748
1.5 2.698398 1.357774
1.5 2.797729 1.455196
1.5 2.897106 1.552946
1.5 2.996524 1.650965
1.5 3.09598 1.749209
1.5 3.195473 1.847646
1.5 3.294993 1.946237
1.5 3.394542 2.044965
1.5 3.494116 2.143811
1.5 3.593714 2.242759
1.5 3.693337 2.341802
1.5 3.792976 2.440917
1.5 3.892634 2.540102
1.5 3.992309 2.639349
1.5 4.092 2.738649
1.5 4.191708 2.838005
1.5 4.291428 2.937399
1.5 4.391159 3.036832
1.5 4.490903 3.136302
1.5 4.590658 3.235804
1.5 4.690426 3.335341
1.6 2.250576 0.845489
1.6 2.349488 0.937996
1.6 2.448488 1.031902
1.6 2.547566 1.126857
1.6 2.646714 1.222616
1.6 2.745926 1.319011
1.6 2.84519 1.4159
1.6 2.944505 1.513194
1.6 3.043864 1.610819
1.6 3.143263 1.708719
1.6 3.242703 1.806854
1.6 3.342173 1.905178
1.6 3.441673 2.003667
1.6 3.541202 2.102299
1.6 3.640756 2.201055
1.6 3.740338 2.299923
1.6 3.839938 2.39888
1.6 3.939558 2.49792
1.6 4.039197 2.597033
1.6 4.138853 2.696212
1.6 4.238529 2.795454
1.6 4.338216 2.894744
1.6 4.437917 2.994081
1.6 4.537632 3.09346
1.6 4.637358 3.192878
1.6 4.7371 3.292336
1.7 2.298594 0.813269
1.7 2.397415 0.904062
1.7 2.49633 0.99662
1.7 2.595328 1.090492
1.7 2.6944 1.185366
1.7 2.793541 1.281027
1.7 2.892738 1.377298
1.7 2.991988 1.474066
1.7 3.091287 1.571238
1.7 3.190629 1.668744
1.7 3.290015 1.766535
1.7 3.389433 1.864555
1.7 3.488885 1.962774
1.7 3.588367 2.061164
1.7 3.687876 2.159703
1.7 3.787416 2.258375
1.7 3.886975 2.357153
1.7 3.986556 2.456031
1.7 4.086158 2.554996
1.7 4.185779 2.654038
1.7 4.285421 2.753155
1.7 4.385075 2.852328
1.7 4.484745 2.951557
1.7 4.58443 3.050836
1.7 4.684127 3.150161
1.7 4.783841 3.249532
1.8 2.445426 0.871677
1.8 2.544255 0.962642
1.8 2.643173 1.055243
1.8 2.742168 1.149085
1.8 2.841237 1.243893
1.8 2.940366 1.33945
1.8 3.039552 1.435613
1.8 3.13879 1.532266
1.8 3.238075 1.629323
1.8 3.337405 1.726723
1.8 3.436771 1.824397
1.8 3.536173 1.922311
1.8 3.635607 2.020429
1.8 3.735072 2.118723
1.8 3.834567 2.217175
1.8 3.934085 2.315755
1.8 4.033627 2.414451
1.8 4.133191 2.51325
1.8 4.232775 2.61214
1.8 4.332382 2.711117
1.8 4.432003 2.810161
1.8 4.531641 2.909271
1.8 4.631295 3.008439
1.8 4.730963 3.107661
1.8 4.830648 3.206936
1.9 2.493515 0.841019
1.9 2.592259 0.930112
1.9 2.691096 1.021227
1.9 2.790015 1.113866
1.9 2.889012 1.207688
1.9 2.988073 1.302422
1.9 3.087194 1.39789
1.9 3.18637 1.493951
1.9 3.285596 1.590498
1.9 3.38487 1.687453
1.9 3.484183 1.784738
1.9 3.88179 2.176345
1.9 4.27984 2.570532
1.9 4.379411 2.669354
1.9 4.478998 2.768255
1.9 4.578603 2.867233
1.9 4.678224 2.966279
1.9 4.777862 3.065387
1.9 4.877518 3.164556
2.0 2.541678 0.812284
2.0 2.640337 0.899187
2.0 2.739093 0.98857
2.0 2.837936 1.079815
2.0 2.93686 1.172497
2.0 3.035853 1.266286
2.0 3.134909 1.36096
2.0 3.234022 1.456345
2.0 3.333189 1.552311
2.0 3.432407 1.648763
2.0 3.531667 1.745609
2.0 3.630967 1.842791
2.0 3.730304 1.940259
2.0 3.829675 2.037973
2.0 3.929082 2.135904
2.0 4.028515 2.234013
2.0 4.127975 2.332282
2.0 4.227461 2.430692
2.0 4.32697 2.529227
2.0 4.426505 2.627878
2.0 4.526057 2.726622
2.0 4.625628 2.825455
2.0 4.725217 2.924366
2.0 4.824823 3.023349
2.0 4.924449 3.122403
2.1 2.688484 0.870038
2.1 2.787161 0.957411
2.1 2.885928 1.047046
2.1 2.98478 1.138415
2.1 3.083703 1.23112
2.1 3.182693 1.324887
2.1 3.281745 1.419504
2.1 3.380852 1.514813
2.1 3.480014 1.610697
2.1 3.579219 1.707048
2.1 3.678467 1.803795
2.1 3.777755 1.900879
2.1 3.877079 1.998251
2.1 3.97644 2.095876
2.1 4.07583 2.193709
2.1 4.175248 2.291729
2.1 4.274694 2.389914
2.1 4.374164 2.488242
2.1 4.473662 2.586704
2.1 4.573178 2.685275
2.1 4.672715 2.783947
2.1 4.772271 2.882711
2.1 4.871845 2.981557
2.1 4.97144 3.080483
2.2 2.736699 0.84285
2.2 2.835295 0.927902
2.2 2.933986 1.015681
2.2 3.032766 1.105545
2.2 3.13162 1.197011
2.2 3.230545 1.289744
2.2 3.329534 1.38349
2.2 3.428582 1.478055
2.2 3.726033 1.765355
2.2 3.825271 1.862009
2.2 3.924547 1.959
2.2 4.023862 2.056285
2.2 4.123207 2.153812
2.2 4.222584 2.251557
2.2 4.321988 2.349491
2.2 4.42142 2.447592
2.2 4.52088 2.545847
2.2 4.62036 2.644227
2.2 4.719862 2.742724
2.2 4.819384 2.841325
2.2 4.918926 2.940022
2.2 5.01849 3.038809
2.3 2.784976 0.817817
2.3 2.883493 0.900204
2.3 2.982109 0.985855
2.3 3.080816 1.073997
2.3 3.179602 1.16405
2.3 3.278461 1.255609
2.3 3.377388 1.348367
2.3 3.476376 1.442094
2.3 3.773662 1.727506
2.3 3.872849 1.823682
2.3 3.972077 1.920248
2.3 4.071346 2.017155
2.3 4.170647 2.114345
2.3 4.26998 2.211785
2.3 4.369343 2.309443
2.3 4.468735 2.407294
2.3 4.568157 2.50532
2.3 4.6676 2.603491
2.3 4.767067 2.701796
2.3 4.866555 2.800221
2.3 4.966064 2.898753
2.3 5.065595 2.997388
2.4 2.931751 0.874491
2.4 3.030292 0.957713
2.4 3.128928 1.043891
2.4 3.227645 1.132338
2.4 3.326439 1.222566
2.4 3.425303 1.314209
2.4 3.52423 1.406991
2.4 3.62322 1.500707
2.4 3.72226 1.59518
2.4 3.821351 1.690288
2.4 3.920488 1.785931
2.4 4.019667 1.882027
2.4 4.118889 1.978516
2.4 4.218145 2.075332
2.4 4.317435 2.172435
2.4 4.416757 2.269791
2.4 4.516109 2.367366
2.4 4.615492 2.465142
2.4 4.714898 2.563084
2.4 4.814328 2.661178
2.4 4.913782 2.75941
2.4 5.013257 2.857764
2.4 5.112756 2.956234
2.5 2.980067 0.850941
2.5 3.078533 0.931406
2.5 3.177098 1.015357
2.5 3.275747 1.101983
2.5 3.374475 1.190706
2.5 3.473276 1.281092
2.5 3.572144 1.372811
2.5 3.671076 1.465621
2.5 3.770061 1.559314
2.5 3.869099 1.653745
2.5 3.968184 1.748796
2.5 4.067315 1.84437
2.5 4.16649 1.940396
2.5 4.2657 2.036799
2.5 4.364947 2.133532
2.5 4.464227 2.230554
2.5 4.563538 2.327827
2.5 4.662882 2.425329
2.5 4.762251 2.52302
2.5 4.861645 2.620885
2.5 4.961063 2.718906
2.5 5.060505 2.817065
2.5 5.159971 2.915355
2.6 3.028438 0.829738
2.6 3.12683 0.907094
2.6 3.225323 0.988529
2.6 3.323904 1.0731
2.6 3.422567 1.160127
2.6 3.521306 1.249099
2.6 3.620114 1.339626
2.6 3.718988 1.431423
2.6 3.817918 1.524245
2.6 4.214146 1.902826
2.6 4.313311 1.998773
2.6 4.412514 2.0951
2.6 4.511751 2.191755
2.6 4.611022 2.288698
2.6 4.710326 2.385899
2.6 4.809657 2.483317
2.6 4.909014 2.580932
2.6 5.008397 2.678722
2.6 5.107804 2.776671
2.6 5.207237 2.874766
2.7 3.07686 0.811068
2.7 3.175179 0.884942
2.7 3.273602 0.96355
2.7 3.372115 1.045811
2.7 3.470714 1.130933
2.7 3.56939 1.218318
2.7 3.668138 1.307512
2.7 3.766954 1.398176
2.7 3.865829 1.490028
2.7 3.96476 1.582868
2.7 4.261856 1.865839
2.7 4.360975 1.961286
2.7 4.460134 2.057165
2.7 4.559329 2.153419
2.7 4.658558 2.249999
2.7 4.757823 2.346872
2.7 4.857115 2.443991
2.7 4.956435 2.541334
2.7 5.055782 2.638875
2.7 5.155155 2.736593
2.7 5.254554 2.834477
2.8 3.223578 0.865116
2.8 3.321932 0.940569
2.8 3.420378 1.020243
2.8 3.518912 1.103233
2.8 3.617526 1.188844
2.8 3.716214 1.276548
2.8 3.814973 1.365951
2.8 3.913793 1.456724
2.8 4.012671 1.548635
2.8 4.111603 1.641492
2.8 4.210585 1.735142
2.8 4.309618 1.829472
2.8 4.408691 1.924367
2.8 4.507805 2.019755
2.8 4.606958 2.115569
2.8 4.706146 2.211754
2.8 4.80537 2.308269
2.8 4.904624 2.405063
2.8 5.003907 2.502108
2.8 5.103218 2.599378
2.8 5.202555 2.696847
2.8 5.30192 2.794501
2.9 3.272026 0.847779
2.9 3.37031 0.919733
2.9 3.46869 0.996531
2.9 3.567159 1.077143
2.9 3.665712 1.160776
2.9 3.76434 1.246821
2.9 3.863042 1.334821
2.9 3.961807 1.424397
2.9 4.060631 1.515279
2.9 4.159512 1.607243
2.9 4.258445 1.700115
2.9 4.35743 1.79376
2.9 4.456457 1.888051
2.9 4.555527 1.982901
2.9 4.654636 2.078234
2.9 4.753783 2.173985
2.9 4.852967 2.27011
2.9 4.952182 2.36655
2.9 5.051427 2.463273
2.9 5.150701 2.560248
2.9 5.250003 2.657448
2.9 5.349334 2.754853
3.0 3.32052 0.833086
3.0 3.418735 0.901193
3.0 3.517049 0.974808
3.0 3.615455 1.052783
3.0 3.713946 1.134218
3.0 3.812515 1.218421
3.0 3.91116 1.304864
3.0 4.009869 1.393115
3.0 4.108641 1.482858
3.0 4.20747 1.573838
3.0 4.306354 1.665852
3.0 4.405291 1.758746
3.0 4.504272 1.852372
3.0 4.603297 1.946633
3.0 4.702363 2.04144
3.0 4.801468 2.13672
3.0 4.900612 2.232419
3.0 4.999787 2.328474
3.0 5.098994 2.424847
3.0 5.198232 2.521503
3.0 5.297499 2.61841
3.0 5.396795 2.715547
3.1 2.396051 0.826987
3.1 3.369058 0.821179
3.1 3.467205 0.885093
3.1 3.565453 0.955211
3.1 3.663795 1.030274
3.1 3.762225 1.10928
3.1 3.860736 1.191444
3.1 3.959324 1.276165
3.1 4.057978 1.36295
3.1 4.156697 1.451436
3.1 4.255475 1.541331
3.1 4.354309 1.632402
3.1 4.453198 1.72447
3.1 4.552133 1.817369
3.1 4.651113 1.910985
3.1 4.750136 2.005217
3.1 4.849199 2.099983
3.1 4.948303 2.19522
3.1 5.047439 2.290856
3.1 5.146608 2.38685
3.1 5.245809 2.48316
3.1 5.34504 2.579751
3.1 5.444301 2.676598
3.2 2.44543 0.871688
3.2 2.541682 0.812298
3.2 3.417637 0.812181
3.2 3.515717 0.871567
3.2 3.6139 0.937872
3.2 3.71218 1.009742
3.2 3.81055 1.086072
3.2 3.909002 1.165988
3.2 4.007533 1.248808
3.2 4.106133 1.333977
3.2 4.204799 1.421079
3.2 4.303526 1.509781
3.2 4.402311 1.599816
3.2 4.501152 1.690978
3.2 4.60004 1.783081
3.2 4.698976 1.875992
3.2 4.797955 1.969598
3.2 4.896976 2.063804
3.2 4.996039 2.158538
3.2 5.095136 2.25372
3.2 5.194267 2.349303
3.2 5.29343 2.445238
3.2 5.392625 2.541487
3.2 5.491852 2.638022
3.3 2.494834 0.916937
3.3 2.590999 0.855393
3.3 2.687443 0.801632
3.3 3.466258 0.806189
3.3 3.564271 0.860738
3.3 3.66239 0.92292
3.3 3.760608 0.991309
3.3 3.858917 1.064709
3.3 3.957311 1.142154
3.3 4.055785 1.222884
3.3 4.154331 1.306276
3.3 4.252944 1.391857
3.3 4.35162 1.479248
3.3 4.450356 1.568146
3.3 4.549149 1.658317
3.3 4.647991 1.74955
3.3 4.746882 1.841693
3.3 4.845818 1.934616
3.3 4.944797 2.028212
3.3 5.043819 2.1224
3.3 5.142876 2.21709
3.3 5.241969 2.312226
3.3 5.341095 2.407757
3.3 5.440254 2.503637
3.3 5.539446 2.599834
3.4 2.544261 0.962656
3.4 2.640342 0.899204
3.4 2.736703 0.842865
3.4 3.514917 0.803271
3.4 3.612864 0.852707
3.4 3.710919 0.910472
3.4 3.809075 0.975094
3.4 3.907325 1.045302
3.4 4.005661 1.120046
3.4 4.10408 1.198487
3.4 4.202571 1.279929
3.4 4.301132 1.363842
3.4 4.399757 1.449797
3.4 4.498443 1.537451
3.4 4.597189 1.626538
3.4 4.695985 1.71682
3.4 4.794831 1.808125
3.4 4.893724 1.900305
3.4 4.99266 1.993239
3.4 5.091642 2.086834
3.4 5.190659 2.18099
3.4 5.289713 2.275645
3.4 5.388803 2.370739
3.4 5.487925 2.46622
3.4 5.587081 2.562053
3.5 2.68971 0.94363
3.5 2.78599 0.885002
3.5 2.882523 0.834277
3.5 3.563613 0.803459
3.5 3.661496 0.847555
3.5 3.759487 0.900631
3.5 3.857582 0.961208
3.5 3.955773 1.027962
3.5 4.054051 1.099769
3.5 4.152414 1.175711
3.5 4.250852 1.255022
3.5 4.34936 1.33711
3.5 4.447935 1.421495
3.5 4.546572 1.507789
3.5 4.64527 1.595693
3.5 4.74402 1.684939
3.5 5.040566 1.958918
3.5 5.139506 2.05187
3.5 5.238484 2.145449
3.5 5.337499 2.239582
3.5 5.436551 2.334204
3.5 5.535637 2.429256
3.5 5.634758 2.524698
3.6 2.643179 1.055259
3.6 2.7391 0.988589
3.6 2.835301 0.92792
3.6 2.931756 0.874507
3.6 3.028441 0.829752
3.6 3.612345 0.806752
3.6 3.710163 0.845334
3.6 3.808093 0.893483
3.6 3.906127 0.949755
3.6 4.004258 1.012797
3.6 4.10248 1.081424
3.6 4.200788 1.154652
3.6 4.299172 1.231642
3.6 4.397628 1.31174
3.6 4.496153 1.394411
3.6 4.594741 1.479223
3.6 4.693392 1.565837
3.6 4.792096 1.653954
3.6 4.890852 1.743354
3.6 4.989658 1.833849
3.6 5.088511 1.925284
3.6 5.18741 2.017539
3.6 5.286348 2.110493
3.6 5.385325 2.204064
3.6 5.48434 2.298176
3.6 5.583389 2.392766
3.6 5.682475 2.487786
3.7 2.692668 1.102046
3.7 2.788512 1.03401
3.7 2.884636 0.971515
3.7 2.981015 0.9157
3.7 3.077625 0.867853
3.7 3.174445 0.829356
3.7 3.271458 0.801565
3.7 3.661111 0.813113
3.7 3.758865 0.846067
3.7 3.856733 0.889095
3.7 3.954708 0.940824
3.7 4.052781 0.999904
3.7 4.150946 1.065114
3.7 4.249199 1.135406
3.7 4.34753 1.209878
3.7 4.445935 1.287813
3.7 4.544409 1.368619
3.7 4.642949 1.451818
3.7 4.741552 1.537028
3.7 4.84021 1.623919
3.7 4.938922 1.712241
3.7 5.037685 1.801783
3.7 5.136495 1.892373
3.7 5.235354 1.983875
3.7 5.334252 2.076154
3.7 5.433191 2.169117
3.7 5.532167 2.26268
3.7 5.63118 2.356772
3.7 5.73023 2.451338
3.8 2.837944 1.079837
3.8 2.933993 1.015701
3.8 3.030298 0.957732
3.8 3.126835 0.907111
3.8 3.223582 0.86513
3.8 3.320524 0.833104
3.8 3.417641 0.812195
3.8 3.514919 0.803281
3.8 3.612346 0.806758
3.8 3.709909 0.822469
3.8 3.807602 0.849747
3.8 3.905408 0.887506
3.8 4.003324 0.934486
3.8 4.101339 0.989373
3.8 4.199448 1.050931
3.8 4.297647 1.118066
3.8 4.395925 1.189818
3.8 4.494278 1.265409
3.8 4.592703 1.344193
3.8 4.691194 1.42564
3.8 4.78975 1.509326
3.8 4.888362 1.594885
3.8 4.98703 1.682038
3.8 5.085749 1.770549
3.8 5.184518 1.860224
3.8 5.283336 1.950911
3.8 5.382194 2.042461
3.8 5.481094 2.134768
3.8 5.580033 2.22774
3.8 5.679009 2.321296
3.8 5.778024 2.415375
3.9 2.887396 1.126018
3.9 2.983372 1.060404
3.9 3.079604 1.000497
3.9 3.176069 0.947381
3.9 3.272746 0.902257
3.9 3.369618 0.866381
3.9 3.466667 0.840924
3.9 3.563878 0.826855
3.9 3.66124 0.824757
3.9 3.75874 0.834721
3.9 3.85637 0.856335
3.9 3.954117 0.888732
3.9 4.051973 0.930794
3.9 4.149932 0.98128
3.9 4.247985 1.038962
3.9 4.34613 1.102722
3.9 4.444355 1.171549
3.9 4.542658 1.244612
3.9 4.641032 1.321208
3.9 4.739475 1.400757
3.9 4.837985 1.482793
3.9 4.936551 1.56691
3.9 5.035175 1.652796
3.9 5.133851 1.740191
3.9 5.232578 1.828877
3.9 5.331354 1.918684
3.9 5.430173 2.009447
3.9 5.529035 2.101049
3.9 5.627936 2.193384
3.9 5.726876 2.286364
3.9 5.825854 2.37992
4.0 2.841243 1.243907
4.0 2.936867 1.172513
4.0 3.032771 1.10556
4.0 3.128932 1.043905
4.0 3.225327 0.98854
4.0 3.321934 0.940577
4.0 3.418738 0.901206
4.0 3.51572 0.871576
4.0 3.612866 0.852712
4.0 3.710163 0.845334
4.0 3.8076 0.849742
4.0 3.90517 0.865765
4.0 4.002857 0.89276
4.0 4.100655 0.92978
4.0 4.198557 0.975685
4.0 4.296556 1.029287
4.0 4.394647 1.089459
4.0 4.49282 1.155158
4.0 4.591072 1.225503
4.0 4.689397 1.299741
4.0 4.787792 1.377241
4.0 4.886255 1.457493
4.0 4.984776 1.54005
4.0 5.083355 1.624568
4.0 5.181989 1.710756
4.0 5.280673 1.798374
4.0 5.379409 1.887232
4.0 5.478189 1.977147
4.0 5.577011 2.067988
4.0 5.675875 2.159638
4.0 5.774778 2.251999
4.0 5.873721 2.344994
1.0 1.778075 0.84758
1.0 1.877637 0.945737
1.0 1.977245 1.04425
1.0 2.076879 1.143007
1.0 2.176555 1.241971
1.0 2.276263 1.341093
1.0 2.375992 1.440333
1.0 2.475746 1.539675
1.0 2.575507 1.639084
1.0 2.675295 1.73857
1.0 2.775101 1.838115
1.0 2.874918 1.937703
1.0 2.97475 2.037336
1.0 3.074581 2.13699
1.0 3.174431 2.236683
1.0 3.274293 2.336407
1.0 3.374161 2.436149
1.0 3.474039 2.535916
1.0 3.573912 2.635687
1.0 3.673801 2.735484
1.0 3.773698 2.835299
1.0 3.873599 2.935123
1.0 3.973507 3.034962
1.0 4.073407 3.134799
1.0 4.173321 3.234654
1.0 4.273242 3.334522
1.0 4.373164 3.434394
1.0 4.473093 3.534278
1.1 1.826529 0.80544
1.1 1.926025 0.902975
1.1 2.025574 1.001002
1.1 2.125153 1.099371
1.1 2.224778 1.198018
1.1 2.324438 1.296877
1.1 2.424124 1.395894
1.1 2.523837 1.495046
1.1 2.623561 1.594292
1.1 2.723313 1.693634
1.1 2.823086 1.793053
1.1 2.922871 1.89253
1.1 3.022674 1.992063
1.1 3.122477 2.091628
1.1 3.222301 2.191241
1.1 3.322139 2.290892
1.1 3.421983 2.390568
1.1 3.521839 2.490274
1.1 3.621691 2.58999
1.1 3.72156 2.689735
1.1 3.821439 2.789503
1.1 3.921321 2.889283
1.1 4.021212 2.989081
1.1 4.121096 3.08888
1.1 4.220994 3.1887
1.1 4.3209 3.288535
1.1 4.420808 3.388376
1.1 4.520722 3.48823
1.2 1.974495 0.860993
1.2 2.073982 0.958412
1.2 2.173504 1.0563
1.2 2.273078 1.154557
1.2 2.372689 1.253095
1.2 2.47233 1.351843
1.2 2.572001 1.450768
1.2 2.671685 1.549817
1.2 2.771401 1.648989
1.2 2.871139 1.74826
1.2 2.970892 1.847606
1.2 3.070664 1.947023
1.2 3.170438 2.046483
1.2 3.270235 2.146002
1.2 3.370047 2.245568
1.2 3.469867 2.345167
1.2 3.5697 2.444803
1.2 3.66953 2.544454
1.2 3.769377 2.64414
1.2 3.869236 2.743854
1.2 3.969099 2.843583
1.2 4.068972 2.943335
1.2 4.168838 3.04309
1.2 4.26872 3.142869
1.2 4.36861 3.242666
1.2 4.468503 3.342471
1.2 4.568403 3.442292
1.3 2.023038 0.819911
1.3 2.122464 0.91657
1.3 2.221929 1.013865
1.3 2.321449 1.111646
1.3 2.421012 1.209796
1.3 2.520606 1.308221
1.3 2.620234 1.406873
1.3 2.719878 1.50569
1.3 2.819555 1.604661
1.3 2.919257 1.703757
1.3 3.018977 1.802949
1.3 3.118717 1.902229
1.3 3.218461 2.001569
1.3 3.31823 2.100979
1.3 3.418015 2.200447
1.3 3.517809 2.299957
1.3 3.617618 2.399512
1.3 3.717425 2.499089
1.3 3.817251 2.598708
1.3 3.917088 2.698358
1.3 4.016932 2.79803
1.3 4.116785 2.897729
1.3 4.216633 2.997434
1.3 4.316498 3.097167
1.3 4.416371 3.196921
1.3 4.516247 3.296686
1.3 4.616132 3.396469
1.4 2.171015 0.875585
1.4 2.270422 0.972149
1.4 2.369889 1.069351
1.4 2.469401 1.167032
1.4 2.568948 1.26507
1.4 2.668532 1.363398
1.4 2.768134 1.46194
1.4 2.867773 1.560676
1.4 2.967438 1.659567
1.4 3.067123 1.758579
1.4 3.166831 1.857702
1.4 3.266544 1.956901
1.4 3.366283 2.056186
1.4 3.46604 2.155541
1.4 3.565808 2.254949
1.4 3.665592 2.354411
1.4 3.765375 2.453905
1.4 3.865178 2.553446
1.4 3.964994 2.653025
1.4 4.064816 2.752632
1.4 4.16465 2.85227
1.4 4.264479 2.951919
1.4 4.364325 3.0516
1.4 4.464181 3.151306
1.4 4.56404 3.251025
1.4 4.663909 3.350766
1.5 2.21963 0.835582
1.5 2.318979 0.931249
1.5 2.418391 1.027749
1.5 2.517852 1.124865
1.5 2.617352 1.222442
1.5 2.716892 1.320386
1.5 2.816451 1.418604
1.5 2.91605 1.517063
1.5 3.015678 1.615715
1.5 3.115328 1.71452
1.5 3.215002 1.81346
1.5 3.314683 1.912497
1.5 3.414392 2.011638
1.5 3.514121 2.110864
1.5 3.613862 2.210155
1.5 3.713619 2.309513
1.5 3.813377 2.40891
1.5 3.913157 2.508364
1.5 4.01295 2.607863
1.5 4.112751 2.707396
1.5 4.212564 2.806966
1.5 4.312373 2.906552
1.5 4.412201 3.006174
1.5 4.512038 3.105825
1.5 4.61188 3.205494
1.5 4.711732 3.305187
1.6 2.367597 0.891279
1.6 2.466954 0.986926
1.6 2.566364 1.083365
1.6 2.665816 1.180392
1.6 2.765309 1.277882
1.6 2.864826 1.37572
1.6 2.964385 1.473856
1.6 3.063975 1.572231
1.6 3.163588 1.670795
1.6 3.263228 1.769524
1.6 3.362877 1.868376
1.6 3.462555 1.967352
1.6 3.562254 2.066431
1.6 3.661967 2.16559
1.6 3.761698 2.264828
1.6 3.861431 2.364117
1.6 3.961186 2.463471
1.6 4.060956 2.56288
1.6 4.160735 2.66233
1.6 4.260526 2.761823
1.6 4.360315 2.861339
1.6 4.460123 2.960896
1.6 4.559942 3.060486
1.6 4.659766 3.160097
1.6 4.7596 3.259737
1.7 2.41627 0.852367
1.7 2.515573 0.946983
1.7 2.614931 1.042611
1.7 2.714334 1.138984
1.7 2.813782 1.23594
1.7 2.913256 1.333332
1.7 3.012774 1.431091
1.7 3.112325 1.529145
1.7 3.211902 1.627431
1.7 3.311507 1.725919
1.7 3.411123 1.824558
1.7 3.510769 1.923346
1.7 3.610438 2.022258
1.7 3.710123 2.121267
1.7 3.809826 2.22037
1.7 3.909533 2.319536
1.7 4.009263 2.418779
1.7 4.109009 2.518087
1.7 4.208765 2.617443
1.7 4.308535 2.716851
1.7 4.408303 2.816288
1.7 4.50809 2.915771
1.7 4.60789 3.015293
1.7 4.707695 3.114842
1.7 4.807511 3.214423
1.8 2.464997 0.814667
1.8 2.564245 0.908038
1.8 2.663552 1.002694
1.8 2.762906 1.098293
1.8 2.862308 1.194618
1.8 2.961738 1.291488
1.8 3.061215 1.38881
1.8 3.160727 1.486492
1.8 3.260266 1.584459
1.8 3.359836 1.68267
1.8 3.459418 1.781066
1.8 3.559033 1.87964
1.8 3.658671 1.978362
1.8 3.758326 2.077201
1.8 3.858002 2.176152
1.8 3.957682 2.275181
1.8 4.057387 2.374299
1.8 4.157109 2.473493
1.8 4.256841 2.572745
1.8 4.356588 2.672058
1.8 4.456334 2.771406
1.8 4.556101 2.870808
1.8 4.655881 2.970255
1.8 4.755667 3.069734
1.8 4.855464 3.169249
1.9 2.612967 0.870223
1.9 2.712222 0.963718
1.9 2.811528 1.058399
1.9 2.910884 1.153982
1.9 3.01027 1.250244
1.9 3.109705 1.347057
1.9 3.209177 1.44431
1.9 3.308679 1.54191
1.9 3.408213 1.639804
1.9 3.507761 1.737924
1.9 3.607344 1.836255
1.9 3.706951 1.934762
1.9 3.806577 2.033411
1.9 3.906224 2.13219
1.9 4.005877 2.231064
1.9 4.105555 2.330043
1.9 4.205252 2.42911
1.9 4.304961 2.528246
1.9 4.404685 2.627452
1.9 4.504409 2.726703
1.9 4.604154 2.826015
1.9 4.703913 2.925378
1.9 4.80368 3.024779
1.9 4.903459 3.124223
2.0 2.661737 0.833692
2.0 2.76094 0.925803
2.0 2.860197 1.019396
2.0 2.959507 1.114109
2.0 3.058849 1.20966
2.0 3.158242 1.305884
2.0 3.257675 1.402642
2.0 3.357139 1.499821
2.0 3.456637 1.597353
2.0 3.55615 1.695159
2.0 3.6557 1.793215
2.0 3.755276 1.89148
2.0 3.854871 1.989913
2.0 3.95449 2.088499
2.0 4.054115 2.187201
2.0 4.153767 2.286023
2.0 4.253439 2.384949
2.0 4.353123 2.483956
2.0 4.452823 2.583044
2.0 4.552525 2.682187
2.0 4.652249 2.781399
2.0 4.751987 2.88067
2.0 4.851733 2.979986
2.0 4.951492 3.07935
2.1 2.809703 0.889083
2.1 2.908912 0.981392
2.1 3.008175 1.075083
2.1 3.107473 1.169806
2.1 3.206824 1.265348
2.1 3.306217 1.361536
2.1 3.405643 1.458232
2.1 3.505104 1.555351
2.1 3.604583 1.6528
2.1 3.7041 1.750545
2.1 3.803644 1.848536
2.1 3.903209 1.946727
2.1 4.002798 2.045098
2.1 4.102395 2.143606
2.1 4.202021 2.242255
2.1 4.301666 2.341022
2.1 4.401326 2.439886
2.1 4.501003 2.538844
2.1 4.600681 2.637867
2.1 4.700383 2.736969
2.1 4.8001 2.836139
2.1 4.899826 2.93536
2.1 4.999565 3.034638
2.2 2.858509 0.853714
2.2 2.957669 0.944505
2.2 3.056886 1.036999
2.2 3.15614 1.130758
2.2 3.25545 1.225511
2.2 3.354802 1.321043
2.2 3.45419 1.417186
2.2 3.553615 1.513835
2.2 3.653059 1.61088
2.2 3.752541 1.708272
2.2 3.852053 1.805956
2.2 3.951588 1.903874
2.2 4.051148 2.002004
2.2 4.150717 2.100297
2.2 4.250315 2.198752
2.2 4.349934 2.297345
2.2 4.449568 2.39605
2.2 4.549221 2.494863
2.2 4.648876 2.593753
2.2 4.748556 2.692734
2.2 4.848251 2.791792
2.2 4.947956 2.890911
2.2 5.047675 2.990093
2.3 2.907356 0.819869
2.3 3.006467 0.908874
2.3 3.105638 0.999966
2.3 3.204849 1.092603
2.3 3.304116 1.186443
2.3 3.403428 1.281221
2.3 3.502778 1.376733
2.3 3.602166 1.472846
2.3 3.701574 1.569432
2.3 3.801024 1.666428
2.3 3.900503 1.763765
2.3 4.000007 1.861379
2.3 4.099537 1.959239
2.3 4.199077 2.057291
2.3 4.298648 2.15553
2.3 4.398241 2.25393
2.3 4.497849 2.352459
2.3 4.597478 2.451112
2.3 4.697109 2.549857
2.3 4.796766 2.648705
2.3 4.896439 2.74764
2.3 4.996123 2.846645
2.3 5.095821 2.945723
2.4 3.055304 0.87465
2.4 3.154429 0.964103
2.4 3.253596 1.055438
2.4 3.352821 1.148224
2.4 3.452094 1.242136
2.4 3.551405 1.336926
2.4 3.650756 1.43243
2.4 3.750129 1.528496
2.4 3.849545 1.625044
2.4 3.948992 1.721992
2.4 4.048464 1.819265
2.4 4.147964 1.916824
2.4 4.247475 2.014609
2.4 4.347019 2.112608
2.4 4.446585 2.210793
2.4 4.546168 2.309128
2.4 4.645771 2.407605
2.4 4.745379 2.50619
2.4 4.845012 2.604891
2.4 4.944663 2.703692
2.4 5.044325 2.802573
2.4 5.144003 2.901536
2.5 3.104178 0.842006
2.5 3.203258 0.929548
2.5 3.302381 1.019371
2.5 3.401564 1.110941
2.5 3.500796 1.203859
2.5 3.600069 1.297824
2.5 3.699383 1.392637
2.5 3.798722 1.488115
2.5 3.898103 1.584158
2.5 3.997517 1.680668
2.5 4.096958 1.777559
2.5 4.196428 1.874782
2.5 4.295911 1.97227
2.5 4.395426 2.070004
2.5 4.494965 2.167951
2.5 4.594522 2.266072
2.5 4.6941 2.364355
2.5 4.793684 2.462764
2.5 4.893294 2.561303
2.5 4.992922 2.659957
2.5 5.092562 2.758703
2.5 5.192219 2.857541
2.6 3.153088 0.811132
2.6 3.252122 0.89645
2.6 3.351201 0.984523
2.6 3.450343 1.074691
2.6 3.549535 1.166469
2.6 3.64877 1.259494
2.6 3.748047 1.35352
2.6 3.84735 1.448333
2.6 3.946697 1.543808
2.6 4.046079 1.639828
2.6 4.145488 1.736292
2.6 4.244928 1.833141
2.6 4.344381 1.930297
2.6 4.443868 2.027738
2.6 4.54338 2.125421
2.6 4.642911 2.223306
2.6 4.742464 2.321376
2.6 4.842023 2.419591
2.6 4.94161 2.517954
2.6 5.041215 2.616446
2.6 5.140833 2.715044
2.6 5.240468 2.813746
2.7 3.30102 0.864978
2.7 3.400056 0.951028
2.7 3.499157 1.039582
2.7 3.598309 1.130055
2.7 3.697505 1.222007
2.7 3.796746 1.315141
2.7 3.896013 1.409203
2.7 3.995326 1.504038
2.7 4.094675 1.599508
2.7 4.194053 1.695495
2.7 4.293462 1.791927
2.7 4.392886 1.888716
2.7 4.492345 1.985831
2.7 4.59183 2.083224
2.7 4.691334 2.180848
2.7 4.790861 2.278684
2.7 4.890396 2.376686
2.7 4.989959 2.474856
2.7 5.089541 2.573172
2.7 5.189137 2.671608
2.7 5.28875 2.770161
2.8 3.34995 0.835315
2.8 3.448944 0.919033
2.8 3.548003 1.005735
2.8 3.647116 1.094714
2.8 3.746274 1.185445
2.8 3.845477 1.277567
2.8 3.94471 1.37078
2.8 4.043989 1.464895
2.8 4.143305 1.559749
2.8 4.242651 1.655203
2.8 4.34203 1.75117
2.8 4.441424 1.847552
2.8 4.540854 1.944306
2.8 4.640312 2.041379
2.8 4.739789 2.138716
2.8 4.839291 2.236294
2.8 4.938801 2.334064
2.8 5.03834 2.432022
2.8 5.137899 2.530145
2.8 5.237472 2.628405
2.8 5.337064 2.726797
2.9 3.398912 0.80766
2.9 3.497863 0.888701
2.9 3.596881 0.97328
2.9 3.695955 1.060553
2.9 3.795074 1.149894
2.9 3.894241 1.240869
2.9 3.993438 1.333125
2.9 4.092683 1.42643
2.9 4.191967 1.520594
2.9 4.291281 1.615453
2.9 4.390629 1.710904
2.9 4.489994 1.806834
2.9 4.589396 1.903189
2.9 4.688826 1.999909
2.9 4.788277 2.09693
2.9 4.887753 2.194225
2.9 4.987238 2.291739
2.9 5.086752 2.389467
2.9 5.186288 2.48738
2.9 5.285839 2.585448
2.9 5.385409 2.683664
3.0 3.546812 0.860208
3.0 3.64579 0.942361
3.0 3.744824 1.02769
3.0 3.843906 1.115452
3.0 3.943036 1.205129
3.0 4.042198 1.296304
3.0 4.141409 1.388701
3.0 4.24066 1.482092
3.0 4.339943 1.576287
3.0 4.43926 1.671164
3.0 4.538595 1.766592
3.0 4.637969 1.862507
3.0 4.737371 1.958836
3.0 4.836795 2.055511
3.0 4.936245 2.152495
3.0 5.035705 2.24973
3.0 5.135195 2.347205
3.0 5.234707 2.444889
3.0 5.334235 2.542748
3.0 5.433783 2.640772
3.1 3.595791 0.833742
3.1 3.694728 0.913135
3.1 3.793723 0.996253
3.1 3.892767 1.082224
3.1 3.991861 1.170434
3.1 4.090988 1.260393
3.1 4.190165 1.351768
3.1 4.289383 1.444294
3.1 4.388634 1.53775
3.1 4.487921 1.631988
3.1 4.587227 1.726861
3.1 4.686571 1.822289
3.1 4.785945 1.918188
3.1 4.885343 2.014481
3.1 4.984767 2.111125
3.1 5.084202 2.208054
3.1 5.183668 2.305252
3.1 5.283156 2.402686
3.1 5.382661 2.500318
3.1 5.482187 2.598135
3.2 2.465006 0.814686
3.2 3.644797 0.809502
3.2 3.743694 0.885769
3.2 3.84265 0.966382
3.2 3.941657 1.050327
3.2 4.040715 1.13688
3.2 4.139806 1.225469
3.2 4.23895 1.315699
3.2 4.338135 1.407258
3.2 4.437355 1.499889
3.2 4.536611 1.593418
3.2 4.635887 1.687675
3.2 4.735203 1.782565
3.2 4.834549 1.877992
3.2 4.93392 1.973865
3.2 5.033318 2.070135
3.2 5.132728 2.166729
3.2 5.232169 2.263627
3.2 5.331634 2.360789
3.2 5.431115 2.458173
3.2 5.530619 2.555765
3.3 2.514623 0.861186
3.3 3.792687 0.86044
3.3 3.891604 0.938226
3.3 3.990574 1.019884
3.3 4.089596 1.104571
3.3 4.188653 1.19162
3.3 4.287763 1.280567
3.3 4.386915 1.371045
3.3 4.486103 1.462758
3.3 4.585329 1.555499
3.3 4.684575 1.649075
3.3 4.783863 1.743371
3.3 4.883182 1.838276
3.3 4.982525 1.933689
3.3 5.081897 2.02955
3.3 5.181281 2.125778
3.3 5.280698 2.222347
3.3 5.380139 2.319212
3.3 5.479598 2.416328
3.3 5.579078 2.513675
3.4 2.661748 0.833713
3.4 3.841705 0.837334
3.4 3.940585 0.911944
3.4 4.138504 1.073618
3.4 4.237526 1.15894
3.4 4.435723 1.335723
3.4 4.534879 1.426413
3.4 4.634074 1.51828
3.4 4.733291 1.611101
3.4 4.83255 1.704742
3.4 4.931841 1.799073
3.4 5.031158 1.89398
3.4 5.130504 1.989393
3.4 5.229862 2.085221
3.4 5.329254 2.181432
3.4 5.428671 2.277975
3.4 5.528107 2.374798
3.4 5.627565 2.47188
3.5 2.613899 0.955249
3.5 2.711341 0.879551
3.5 2.808951 0.809153
3.5 3.890749 0.816639
3.5 3.989591 0.887703
3.5 4.088487 0.963908
3.5 4.187438 1.044144
3.5 4.286426 1.127531
3.5 4.385469 1.213436
3.5 4.484556 1.301363
3.5 4.583682 1.390916
3.5 4.682846 1.481813
3.5 4.782034 1.5738
3.5 4.881264 1.666718
3.5 4.980527 1.760418
3.5 5.079817 1.85477
3.5 5.179137 1.949691
3.5 5.27847 2.045083
3.5 5.377837 2.140903
3.5 5.47723 2.237094
3.5 5.576642 2.3336
3.5 5.676078 2.430395
3.6 2.663558 1.002711
3.6 2.760949 0.92582
3.6 2.858509 0.853735
3.6 4.038621 0.865673
3.6 4.137481 0.938666
3.6 4.236397 1.016276
3.6 4.33535 1.097501
3.6 4.43436 1.181615
3.6 4.533415 1.268044
3.6 4.632509 1.356333
3.6 4.731644 1.446155
3.6 4.830802 1.537221
3.6 4.930004 1.629341
3.6 5.029239 1.722346
3.6 5.128502 1.816089
3.6 5.227795 1.910473
3.6 5.327103 2.005388
3.6 5.426446 2.100782
3.6 5.525815 2.196591
3.6 5.625204 2.292753
3.6 5.724616 2.389235
3.7 2.713229 1.050408
3.7 2.81057 0.972458
3.7 2.908081 0.898888
3.7 3.005765 0.830848
3.7 4.087675 0.846028
3.7 4.186499 0.915463
3.7 4.285379 0.99015
3.7 4.384299 1.068968
3.7 4.483276 1.151086
3.7 4.582299 1.23585
3.7 4.681362 1.322737
3.7 4.780466 1.411368
3.7 4.879595 1.501415
3.7 4.978768 1.592656
3.7 5.077976 1.684898
3.7 5.177212 1.777973
3.7 5.276479 1.871769
3.7 5.375762 1.966163
3.7 5.47508 2.061092
3.7 5.574424 2.156486
3.7 5.67379 2.252274
3.7 5.77318 2.348419
3.8 2.860205 1.019414
3.8 2.957668 0.94453
3.8 3.055304 0.87467
3.8 3.15309 0.811152
3.8 4.136752 0.828938
3.8 4.23554 0.894454
3.8 4.334385 0.965907
3.8 4.433271 1.042054
3.8 4.532215 1.121957
3.8 4.631207 1.204872
3.8 4.730239 1.290204
3.8 4.829313 1.377518
3.8 4.928412 1.46644
3.8 5.027557 1.556713
3.8 5.126737 1.648117
3.8 5.225946 1.740459
3.8 5.325187 1.833612
3.8 5.424444 1.927437
3.8 5.523738 2.021861
3.8 5.623058 2.116803
3.8 5.7224 2.212186
3.8 5.821767 2.307965
3.9 2.812606 1.146392
3.9 2.909853 1.066648
3.9 3.007269 0.990592
3.9 3.104858 0.919123
3.9 3.202598 0.85341
3.9 4.18585 0.814562
3.9 4.284603 0.8758
3.9 4.383414 0.943693
3.9 4.482266 1.016888
3.9 4.581178 1.094337
3.9 4.680137 1.175205
3.9 4.779139 1.258816
3.9 4.878183 1.344676
3.9 4.977253 1.432357
3.9 5.076369 1.521565
3.9 5.175522 1.612047
3.9 5.274704 1.703587
3.9 5.373919 1.796036
3.9 5.473151 1.88924
3.9 5.572419 1.983114
3.9 5.671716 2.077565
3.9 5.771035 2.172508
3.9 5.870379 2.267891
4.0 2.862311 1.194632
4.0 2.959512 1.114123
4.0 3.056882 1.037019
4.0 3.154426 0.964119
4.0 3.252121 0.896466
4.0 3.349951 0.835326
4.0 4.234969 0.803048
4.0 4.333687 0.859653
4.0 4.432464 0.923654
4.0 4.531283 0.993602
4.0 4.630162 1.068345
4.0 4.72909 1.146951
4.0 4.828061 1.228663
4.0 4.927075 1.312916
4.0 5.026117 1.399231
4.0 5.125205 1.487267
4.0 5.22433 1.576737
4.0 5.323485 1.667398
4.0 5.422674 1.759078
4.0 5.521881 1.851606
4.0 5.621124 1.94488
4.0 5.720397 2.038799
4.0 5.819692 2.133264
4.0 5.919013 2.228219
1.0 1.787641 0.827212
1.0 1.887391 0.926113
1.0 1.987175 1.025233
1.0 2.08697 1.124501
1.0 2.186785 1.223891
1.0 2.286615 1.32337
1.0 2.386458 1.422921
1.0 2.486326 1.522543
1.0 2.586193 1.6222
1.0 2.686069 1.721897
1.0 2.785955 1.821626
1.0 2.88585 1.921387
1.0 2.985759 2.021178
1.0 3.18558 2.220801
1.0 3.285497 2.320635
1.0 3.385418 2.420483
1.0 3.485356 2.520355
1.0 3.585287 2.620225
1.0 3.68522 2.720104
1.0 3.785157 2.819992
1.0 3.8851 2.91989
1.0 3.985052 3.019802
1.0 4.084998 3.11971
1.0 4.184948 3.219626
1.0 4.284899 3.319545
1.0 4.384851 3.419468
1.0 4.484818 3.519408
1.1 1.936485 0.880317
1.1 2.036235 0.97914
1.1 2.135999 1.078172
1.1 2.235785 1.177372
1.1 2.335588 1.276692
1.1 2.435407 1.37611
1.1 2.535252 1.47562
1.1 2.635097 1.57518
1.1 2.734954 1.674792
1.1 2.83482 1.774447
1.1 2.934697 1.874142
1.1 3.03459 1.973874
1.1 3.134481 2.073623
1.1 3.23438 2.173398
1.1 3.334283 2.27319
1.1 3.434192 2.372998
1.1 3.534117 2.472835
1.1 3.634036 2.572673
1.1 3.733958 2.672522
1.1 3.833884 2.772382
1.1 3.933816 2.872255
1.1 4.033759 2.972142
1.1 4.133696 3.072028
1.1 4.233637 3.171924
1.1 4.333579 3.271823
1.1 4.433523 3.371728
1.1 4.533482 3.471651
1.2 1.985624 0.835003
1.2 2.085339 0.933449
1.2 2.185071 1.032186
1.2 2.284829 1.131149
1.2 2.384604 1.230275
1.2 2.484398 1.329532
1.2 2.584219 1.428905
1.2 2.684042 1.528348
1.2 2.783877 1.627859
1.2 2.883724 1.727426
1.2 2.983583 1.827044
1.2 3.083459 1.926707
1.2 3.183333 2.026394
1.2 3.283217 2.126114
1.2 3.383105 2.225856
1.2 3.483 2.325619
1.2 3.582912 2.425415
1.2 3.682818 2.525215
1.2 3.782729 2.62503
1.2 3.882644 2.724858
1.2 3.982565 2.824701
1.2 4.082498 2.924561
1.2 4.182424 3.024422
1.2 4.282356 3.124294
1.2 4.382289 3.224171
1.2 4.482225 3.324055
1.2 4.582175 3.423959
1.3 2.134485 0.888223
1.3 2.234185 0.986591
1.3 2.333913 1.085261
1.3 2.43366 1.18415
1.3 2.533428 1.283211
1.3 2.633224 1.38242
1.3 2.733025 1.481724
1.3 2.832839 1.581115
1.3 2.932665 1.680577
1.3 3.032505 1.780103
1.3 3.132363 1.879686
1.3 3.23222 1.979302
1.3 3.332088 2.078957
1.3 3.431961 2.178641
1.3 3.531842 2.278352
1.3 3.63174 2.3781
1.3 3.731633 2.477857
1.3 3.831531 2.577632
1.3 3.931434 2.677423
1.3 4.031344 2.777233
1.3 4.131266 2.877062
1.3 4.231182 2.976894
1.3 4.331104 3.076739
1.3 4.431027 3.176591
1.3 4.530954 3.276452
1.3 4.630896 3.376333
1.4 2.18367 0.843535
1.4 2.283338 0.941443
1.4 2.383035 1.039753
1.4 2.482754 1.138353
1.4 2.582495 1.237177
1.4 2.682267 1.336189
1.4 2.782043 1.435326
1.4 2.881836 1.534575
1.4 2.981642 1.633915
1.4 3.081462 1.733334
1.4 3.181301 1.832823
1.4 3.281141 1.932355
1.4 3.380992 2.031936
1.4 3.48085 2.131553
1.4 3.580715 2.231205
1.4 3.6806 2.330898
1.4 3.780479 2.430605
1.4 3.880364 2.530334
1.4 3.980255 2.630084
1.4 4.080153 2.729856
1.4 4.180063 2.829649
1.4 4.279969 2.929448
1.4 4.37988 3.029263
1.4 4.479794 3.129086
1.4 4.579711 3.228921
1.4 4.679643 3.328777
1.5 2.332526 0.89681
1.5 2.432192 0.994676
1.5 2.531883 1.092924
1.5 2.631597 1.191463
1.5 2.731344 1.290239
1.5 2.831097 1.389179
1.5 2.930867 1.48826
1.5 3.030651 1.587456
1.5 3.130452 1.686751
1.5 3.230272 1.78613
1.5 3.330094 1.885565
1.5 3.429928 1.985061
1.5 3.52977 2.084601
1.5 3.629619 2.184184
1.5 3.729489 2.283815
1.5 3.829354 2.383465
1.5 3.929226 2.483143
1.5 4.029104 2.582845
1.5 4.12899 2.682573
1.5 4.228889 2.782327
1.5 4.328783 2.882088
1.5 4.428684 2.981869
1.5 4.528587 3.081661
1.5 4.628494 3.181465
1.5 4.728417 3.281294
1.6 2.381748 0.852772
1.6 2.481384 0.950091
1.6 2.581046 1.047911
1.6 2.680733 1.146106
1.6 2.780453 1.244602
1.6 2.880183 1.343308
1.6 2.97993 1.442192
1.6 3.079693 1.541219
1.6 3.179473 1.640368
1.6 3.279274 1.73962
1.6 3.379078 1.838945
1.6 3.478894 1.938342
1.6 3.578719 2.037794
1.6 3.678553 2.137298
1.6 3.778408 2.236858
1.6 3.878259 2.336444
1.6 3.978117 2.436063
1.6 4.077982 2.535712
1.6 4.177855 2.635391
1.6 4.277742 2.7351
1.6 4.377624 2.83482
1.6 4.477514 2.934562
1.6 4.577407 3.034318
1.6 4.677304 3.134089
1.6 4.777217 3.233887
1.7 2.431002 0.809428
1.7 2.530607 0.906073
1.7 2.63024 1.00337
1.7 2.7299 1.101152
1.7 2.829595 1.199312
1.7 2.929299 1.297741
1.7 3.029023 1.396394
1.7 3.128765 1.495224
1.7 3.228524 1.594205
1.7 3.328306 1.69331
1.7 3.42809 1.792506
1.7 3.527889 1.89179
1.7 3.627697 1.991143
1.7 3.727515 2.090556
1.7 3.827354 2.190036
1.7 3.92719 2.289549
1.7 4.027034 2.389102
1.7 4.126886 2.488691
1.7 4.226746 2.588315
1.7 4.326621 2.687973
1.7 4.426491 2.787646
1.7 4.52637 2.887345
1.7 4.626251 2.987061
1.7 4.726138 3.086795
1.7 4.82604 3.186558
1.8 2.57986 0.862706
1.8 2.679464 0.959368
1.8 2.779096 1.056651
1.8 2.878765 1.154411
1.8 2.978446 1.252513
1.8 3.078146 1.350893
1.8 3.177866 1.449495
1.8 3.277604 1.548279
1.8 3.377366 1.647215
1.8 3.477131 1.746264
1.8 3.576912 1.845419
1.8 3.676703 1.944657
1.8 3.776504 2.043969
1.8 3.876328 2.143358
1.8 3.976149 2.242788
1.8 4.075978 2.342267
1.8 4.175816 2.441789
1.8 4.275663 2.541351
1.8 4.375525 2.640952
1.8 4.475383 2.740573
1.8 4.57525 2.840224
1.8 4.67512 2.939895
1.8 4.774996 3.039588
1.8 4.874888 3.139313
1.9 2.629141 0.820095
1.9 2.728716 0.915982
1.9 2.828321 1.012664
1.9 2.927964 1.109947
1.9 3.02762 1.207662
1.9 3.127297 1.305722
1.9 3.226994 1.404056
1.9 3.326711 1.502614
1.9 3.426453 1.601355
1.9 3.526199 1.700235
1.9 3.625962 1.799243
1.9 3.725735 1.898351
1.9 3.82552 1.997547
1.9 3.925327 2.096832
1.9 4.025133 2.19617
1.9 4.124948 2.295566
1.9 4.224771 2.395011
1.9 4.324605 2.494504
1.9 4.424454 2.594042
1.9 4.5243 2.693605
1.9 4.624154 2.793203
1.9 4.724013 2.892825
1.9 4.823877 2.992472
1.9 4.923759 3.092154
2.0 2.777995 0.873303
2.0 2.877573 0.969259
2.0 2.97719 1.065973
2.0 3.07682 1.16323
2.0 3.176474 1.260916
2.0 3.276149 1.358938
2.0 3.375845 1.457233
2.0 3.475566 1.55575
2.0 3.575293 1.654437
2.0 3.675037 1.753276
2.0 3.774792 1.852236
2.0 3.87456 1.951302
2.0 3.974351 2.050471
2.0 4.074142 2.149705
2.0 4.173942 2.249006
2.0 4.273751 2.348367
2.0 4.373571 2.447783
2.0 4.473406 2.54725
2.0 4.573239 2.646749
2.0 4.673082 2.746287
2.0 4.772929 2.845854
2.0 4.872782 2.945451
2.0 4.972652 3.045086
2.1 2.827299 0.83144
2.1 2.926849 0.92652
2.1 3.02644 1.022553
2.1 3.126047 1.119268
2.1 3.225677 1.216514
2.1 3.325329 1.314174
2.1 3.425003 1.412164
2.1 3.524704 1.510423
2.1 3.624412 1.608889
2.1 3.724137 1.707536
2.1 3.823874 1.806328
2.1 3.923625 1.905246
2.1 4.0234 2.004284
2.1 4.123174 2.103401
2.1 4.222959 2.202597
2.1 4.322754 2.301863
2.1 4.422559 2.401193
2.1 4.522382 2.500582
2.1 4.622202 2.600009
2.1 4.722032 2.699482
2.1 4.821866 2.798989
2.1 4.921708 2.898529
2.1 5.021567 2.998113
2.2 2.97615 0.884543
2.2 3.075715 0.97976
2.2 3.175297 1.075834
2.2 3.274904 1.172563
2.2 3.374533 1.2698
2.2 3.474186 1.367439
2.2 3.573866 1.4654
2.2 3.673554 1.563612
2.2 3.77326 1.662041
2.2 3.87298 1.760643
2.2 4.072471 1.958284
2.2 4.17223 2.05727
2.2 4.271999 2.156349
2.2 4.371779 2.255509
2.2 4.471571 2.354743
2.2 4.571379 2.454045
2.2 4.671186 2.553393
2.2 4.771003 2.652793
2.2 4.870826 2.752234
2.2 4.970656 2.851713
2.2 5.070504 2.95124
2.3 3.025474 0.84344
2.3 3.125014 0.937681
2.3 3.22457 1.032993
2.3 3.324153 1.129116
2.3 3.423761 1.225859
2.3 3.523392 1.32309
2.3 3.623051 1.420711
2.3 3.722719 1.518632
2.3 3.822406 1.616813
2.3 3.922108 1.715199
2.3 4.021824 1.813761
2.3 4.121565 1.912486
2.3 4.221307 2.011324
2.3 4.321061 2.110272
2.3 4.420826 2.209314
2.3 4.520603 2.308442
2.3 4.620398 2.407648
2.3 4.720192 2.506908
2.3 4.819996 2.606228
2.3 4.919806 2.705594
2.3 5.019624 2.805006
2.3 5.11946 2.90447
2.4 3.07482 0.803348
2.4 3.174334 0.896416
2.4 3.273866 0.990824
2.4 3.373425 1.086233
2.4 3.47301 1.1824
2.4 3.572619 1.279159
2.4 3.672258 1.376386
2.4 3.771906 1.473976
2.4 3.871574 1.571873
2.4 3.971257 1.670015
2.4 4.070956 1.768365
2.4 4.17068 1.866903
2.4 4.270406 1.965576
2.4 4.370145 2.064377
2.4 4.469895 2.163288
2.4 4.569657 2.262298
2.4 4.669438 2.361397
2.4 4.769218 2.46056
2.4 4.869009 2.559792
2.4 4.968807 2.659077
2.4 5.068612 2.758414
2.4 5.168437 2.85781
2.5 3.223675 0.856083
2.5 3.323182 0.949415
2.5 3.422718 1.043982
2.5 3.52228 1.139477
2.5 3.621868 1.235689
2.5 3.721486 1.332463
2.5 3.821115 1.429674
2.5 3.920764 1.527248
2.5 4.020428 1.625113
2.5 4.120109 1.723223
2.5 4.219816 1.821551
2.5 4.319526 1.92004
2.5 4.419249 2.018677
2.5 4.518983 2.117442
2.5 4.618731 2.216321
2.5 4.718498 2.315302
2.5 4.818265 2.414358
2.5 4.918043 2.513492
2.5 5.017827 2.612689
2.5 5.117621 2.711944
2.5 5.217433 2.811265
2.6 3.273036 0.816819
2.6 3.372519 0.908871
2.6 3.472031 1.002446
2.6 3.571571 1.097154
2.6 3.671137 1.192731
2.6 3.770734 1.288984
2.6 3.870343 1.385759
2.6 3.969973 1.482966
2.6 4.069619 1.580518
2.6 4.169282 1.678357
2.6 4.268972 1.77645
2.6 4.368666 1.874732
2.6 4.468372 1.973186
2.6 4.568092 2.071788
2.6 4.667825 2.170522
2.6 4.767577 2.269372
2.6 4.86733 2.36831
2.6 4.967095 2.467337
2.6 5.066867 2.566436
2.6 5.166648 2.665602
2.6 5.266448 2.76484
2.7 3.421874 0.869312
2.7 3.521364 0.961715
2.7 3.620881 1.055503
2.7 3.720426 1.150343
2.7 3.820002 1.245993
2.7 3.919591 1.34227
2.7 4.019202 1.439059
2.7 4.11883 1.536255
2.7 4.218475 1.633789
2.7 4.318148 1.731617
2.7 4.417825 1.829668
2.7 4.517515 1.927919
2.7 4.61722 2.02634
2.7 4.716938 2.124913
2.7 4.816676 2.223618
2.7 4.916415 2.322426
2.7 5.016166 2.421335
2.7 5.115925 2.520326
2.7 5.215693 2.619394
2.7 5.315482 2.718543
2.8 3.471249 0.830879
2.8 3.570715 0.921896
2.8 3.67021 1.014606
2.8 3.769733 1.108588
2.8 3.869289 1.203544
2.8 3.968858 1.29925
2.8 4.068449 1.395562
2.8 4.168059 1.492355
2.8 4.267686 1.589544
2.8 4.367342 1.687075
2.8 4.467002 1.784867
2.8 4.566677 1.88289
2.8 4.666366 1.981111
2.8 4.766069 2.079506
2.8 4.865793 2.178051
2.8 4.965518 2.276715
2.8 5.065255 2.375494
2.8 5.165001 2.474368
2.8 5.264757 2.573328
2.8 5.364533 2.672378
2.9 3.620084 0.883114
2.9 3.719557 0.974558
2.9 3.819059 1.067543
2.9 3.918594 1.161696
2.9 4.018143 1.256746
2.9 4.117715 1.352514
2.9 4.217306 1.44885
2.9 4.316916 1.54565
2.9 4.416555 1.642847
2.9 4.516198 1.740349
2.9 4.615857 1.838119
2.9 4.71553 1.936117
2.9 4.815218 2.034313
2.9 4.914927 2.132682
2.9 5.014638 2.231188
2.9 5.114362 2.329825
2.9 5.214095 2.428569
2.9 5.313838 2.527411
2.9 5.413602 2.626355
3.0 3.66947 0.845511
3.0 3.768921 0.935469
3.0 3.868401 1.027292
3.0 3.967916 1.120517
3.0 4.067445 1.214813
3.0 4.166999 1.309961
3.0 4.266571 1.405777
3.0 4.366163 1.502138
3.0 4.465784 1.598959
3.0 4.565411 1.696137
3.0 4.665054 1.793624
3.0 4.764711 1.891374
3.0 4.864385 1.989351
3.0 4.964079 2.087525
3.0 5.063776 2.185857
3.0 5.163487 2.284336
3.0 5.263206 2.382939
3.0 5.362936 2.481653
3.0 5.462687 2.580479
3.1 3.718872 0.809251
3.1 3.818301 0.897464
3.1 3.917761 0.987931
3.1 4.017255 1.080083
3.1 4.116765 1.173513
3.1 4.216299 1.267951
3.1 4.315853 1.363177
3.1 4.415427 1.459041
3.1 4.515031 1.55544
3.1 4.614641 1.652254
3.1 4.714268 1.749427
3.1 4.81391 1.846901
3.1 4.913568 1.944636
3.1 5.013248 2.042594
3.1 5.112931 2.140733
3.1 5.212627 2.239041
3.1 5.312333 2.337488
3.1 5.41205 2.436061
3.1 5.511789 2.534759
3.2 3.867698 0.860686
3.2 3.967136 0.949573
3.2 4.06661 1.04048
3.2 4.1661 1.132914
3.2 4.265615 1.22654
3.2 4.365151 1.321096
3.2 4.464707 1.416399
3.2 4.564294 1.512322
3.2 4.663888 1.608729
3.2 4.763498 1.70555
3.2 4.863125 1.802717
3.2 4.962768 1.900183
3.2 5.062433 1.997904
3.2 5.162101 2.095831
3.2 5.261784 2.193949
3.2 5.361477 2.292226
3.2 5.461181 2.390645
3.2 5.560907 2.489204
3.3 2.530066 0.814692
3.3 3.917109 0.8253
3.3 4.016527 0.912342
3.3 4.115981 1.001808
3.3 4.215451 1.093094
3.3 4.314947 1.185792
3.3 4.414465 1.279585
3.3 4.514003 1.374252
3.3 4.613573 1.46964
3.3 4.71315 1.565591
3.3 4.812745 1.662019
3.3 4.912355 1.758845
3.3 5.011983 1.856013
3.3 5.111634 1.95347
3.3 5.211288 2.051164
3.3 5.310957 2.149075
3.3 5.410636 2.247165
3.3 5.510327 2.345416
3.3 5.610041 2.443822
3.4 2.579858 0.862723
3.4 4.065933 0.876384
3.4 4.165367 0.964178
3.4 4.264817 1.054142
3.4 4.364295 1.145777
3.4 4.463794 1.238701
3.4 4.563315 1.332649
3.4 4.662868 1.427433
3.4 4.762428 1.522872
3.4 4.862006 1.618861
3.4 4.961601 1.715309
3.4 5.061214 1.812146
3.4 5.16085 1.909313
3.4 5.26049 2.00675
3.4 5.360145 2.104432
3.4 5.459811 2.202317
3.4 5.559489 2.300384
3.4 5.659189 2.398624
3.5 2.728226 0.825696
3.5 4.115353 0.84186
3.5 4.214767 0.927717
3.5 4.314198 1.016158
3.5 4.413657 1.106574
3.5 4.513138 1.198509
3.5 4.612641 1.291641
3.5 4.712177 1.385745
3.5 4.811721 1.48061
3.5 4.911283 1.576109
3.5 5.010862 1.672134
3.5 5.11046 1.768604
3.5 5.210081 1.86545
3.5 5.309707 1.962604
3.5 5.409348 2.060035
3.5 5.509 2.157696
3.5 5.608665 2.255562
3.5 5.708353 2.353621
3.6 2.778004 0.873317
3.6 4.164787 0.808955
3.6 4.264181 0.892569
3.6 4.363593 0.979254
3.6 4.463033 1.068274
3.6 4.562496 1.15908
3.6 4.661982 1.251288
3.6 4.7615 1.344624
3.6 4.861028 1.438843
3.6 4.960574 1.533794
3.6 5.060138 1.629349
3.6 5.15972 1.725412
3.6 5.259326 1.821903
3.6 5.358938 1.918745
3.6 5.458565 2.0159
3.6 5.558204 2.113316
3.6 5.657855 2.210962
3.6 5.757531 2.308823
3.7 2.729279 1.007965
3.7 2.82779 0.92119
3.7 2.926393 0.837377
3.7 4.313609 0.858894
3.7 4.413002 0.943556
3.7 4.512423 1.030976
3.7 4.611868 1.120495
3.7 4.711336 1.211654
3.7 4.810838 1.304123
3.7 4.910349 1.397617
3.7 5.009879 1.491955
3.7 5.109427 1.586986
3.7 5.208994 1.682598
3.7 5.308586 1.778696
3.7 5.408183 1.875194
3.7 5.507797 1.972045
3.7 5.607422 2.069192
3.7 5.70706 2.166597
3.7 5.806723 2.264243
3.8 2.7791 1.056675
3.8 2.877584 0.969277
3.8 2.976159 0.884562
3.8 3.074827 0.803367
3.8 4.363049 0.826873
3.8 4.462423 0.909208
3.8 4.561827 0.994793
3.8 4.661253 1.082844
3.8 4.760704 1.172813
3.8 4.860189 1.264303
3.8 4.959683 1.356982
3.8 5.059198 1.450633
3.8 5.15873 1.54508
3.8 5.258283 1.64019
3.8 5.35786 1.735853
3.8 5.457442 1.831972
3.8 5.557042 1.92849
3.8 5.656654 2.025341
3.8 5.756279 2.122484
3.8 5.855928 2.219893
3.9 2.927385 1.017549
3.9 3.025934 0.93204
3.9 3.124575 0.849699
3.9 4.511858 0.876368
3.9 4.611243 0.959852
3.9 4.710652 1.046229
3.9 4.810085 1.134845
3.9 4.909553 1.225229
3.9 5.009031 1.316991
3.9 5.10853 1.409873
3.9 5.208047 1.503668
3.9 5.307584 1.598221
3.9 5.407146 1.693403
3.9 5.506715 1.789103
3.9 5.6063 1.885254
3.9 5.705899 1.981781
3.9 5.805511 2.078636
3.9 5.905147 2.175789
4.0 2.977192 1.06598
4.0 3.075716 0.979769
4.0 3.174331 0.896426
4.0 3.273031 0.816829
4.0 4.561305 0.845211
4.0 4.660671 0.926292
4.0 4.760063 1.010761
4.0 4.859479 1.097842
4.0 4.95893 1.186975
4.0 5.058392 1.277705
4.0 5.157874 1.369726
4.0 5.257376 1.462794
4.0 5.356898 1.556727
4.0 5.456446 1.651376
4.0 5.556 1.746614
4.0 5.655572 1.842361
4.0 5.755157 1.938532
4.0 5.854755 2.035073
4.0 5.954379 2.131945
1.0 1.794496 0.812242
1.0 1.894385 0.911733
1.0 1.994286 1.011323
1.0 2.094194 1.110985
1.0 2.194112 1.210705
1.0 2.294035 1.310465
1.0 2.393967 1.410261
1.0 2.493904 1.510085
1.0 2.593844 1.609927
1.0 2.69379 1.709791
1.0 2.793738 1.809667
1.0 2.893692 1.909558
1.0 2.993648 2.00946
1.0 3.093606 2.109369
1.0 3.193568 2.209289
1.0 3.293531 2.309213
1.0 3.393497 2.409146
1.0 3.493465 2.509083
1.0 3.593434 2.609024
1.0 3.693405 2.708971
1.0 3.793377 2.80892
1.0 3.893352 2.908874
1.0 3.993327 3.008831
1.0 4.093303 3.108789
1.0 4.193281 3.208751
1.0 4.293258 3.308714
1.0 4.393239 3.408681
1.0 4.493219 3.50865
1.1 1.943983 0.863646
1.1 2.043868 0.963097
1.1 2.143762 1.062648
1.1 2.243667 1.162278
1.1 2.343579 1.261965
1.1 2.443499 1.361699
1.1 2.543426 1.46147
1.1 2.643357 1.561268
1.1 2.743294 1.661093
1.1 2.843234 1.760935
1.1 2.943179 1.860796
1.1 3.043128 1.960671
1.1 3.143079 2.060556
1.1 3.243034 2.160454
1.1 3.342991 2.260359
1.1 3.442951 2.360273
1.1 3.542914 2.460195
1.1 3.642877 2.560121
1.1 3.742844 2.660054
1.1 3.842811 2.75999
1.1 3.942781 2.859933
1.1 4.042752 2.959879
1.1 4.142723 3.059827
1.1 4.242697 3.15978
1.1 4.342671 3.259734
1.1 4.442647 3.359692
1.1 4.542625 3.459653
1.2 1.9936 0.815789
1.2 2.09347 0.91506
1.2 2.19335 1.014471
1.2 2.293242 1.11399
1.2 2.393142 1.213586
1.2 2.493051 1.313245
1.2 2.592967 1.412953
1.2 2.692887 1.512696
1.2 2.792815 1.612474
1.2 2.892747 1.712275
1.2 2.992684 1.812101
1.2 3.092625 1.911944
1.2 3.192569 2.011801
1.2 3.292517 2.111673
1.2 3.392467 2.211555
1.2 3.492421 2.311449
1.2 3.592378 2.411352
1.2 3.692336 2.511261
1.2 3.792297 2.611178
1.2 3.892259 2.7111
1.2 3.992224 2.811029
1.2 4.092191 2.910963
1.2 4.192157 3.010899
1.2 4.292127 3.110841
1.2 4.392097 3.210785
1.2 4.49207 3.310734
1.2 4.592043 3.410686
1.3 2.14309 0.867246
1.3 2.242956 0.96648
1.3 2.342835 1.06586
1.3 2.442722 1.165344
1.3 2.542619 1.264911
1.3 2.642524 1.364542
1.3 2.742435 1.464221
1.3 2.842353 1.563943
1.3 2.942276 1.663695
1.3 3.042205 1.763478
1.3 3.142138 1.863285
1.3 3.242074 1.963109
1.3 3.342015 2.062951
1.3 3.441958 2.162807
1.3 3.541906 2.262677
1.3 3.641857 2.362558
1.3 3.741808 2.462446
1.3 3.841764 2.562346
1.3 3.941721 2.66225
1.3 4.041681 2.762164
1.3 4.141643 2.862084
1.3 4.241605 2.962007
1.3 4.34157 3.061937
1.3 4.441536 3.161869
1.3 4.541504 3.261808
1.3 4.641474 3.36175
1.4 2.192728 0.819692
1.4 2.292579 0.918703
1.4 2.392444 1.017911
1.4 2.492319 1.117257
1.4 2.592205 1.216712
1.4 2.692099 1.31625
1.4 2.791999 1.415851
1.4 2.891907 1.515507
1.4 2.991821 1.615202
1.4 3.091741 1.714936
1.4 3.191666 1.814698
1.4 3.291594 1.914484
1.4 3.391528 2.014292
1.4 3.491464 2.114117
1.4 3.591405 2.213959
1.4 3.691349 2.313815
1.4 3.791295 2.413681
1.4 3.891245 2.513559
1.4 3.991196 2.613445
1.4 4.091151 2.713341
1.4 4.191108 2.813244
1.4 4.291065 2.913152
1.4 4.391026 3.013068
1.4 4.490987 3.112988
1.4 4.590951 3.212914
1.4 4.690917 3.312845
1.5 2.342219 0.871176
1.5 2.44207 0.970168
1.5 2.541932 1.069345
1.5 2.641806 1.168665
1.5 2.741688 1.268091
1.5 2.841578 1.367599
1.5 2.941477 1.467176
1.5 3.04138 1.566804
1.5 3.141292 1.666479
1.5 3.241208 1.766191
1.5 3.341128 1.865931
1.5 3.441055 1.9657
1.5 3.540984 2.065489
1.5 3.640918 2.1653
1.5 3.740855 2.265127
1.5 3.840795 2.364966
1.5 3.940739 2.464821
1.5 4.040684 2.564685
1.5 4.140634 2.664561
1.5 4.240585 2.764446
1.5 4.340538 2.864337
1.5 4.440494 2.964238
1.5 4.54045 3.064142
1.5 4.64041 3.164055
1.5 4.740371 3.263973
1.6 2.391873 0.823942
1.6 2.491711 0.922665
1.6 2.59156 1.021633
1.6 2.691421 1.120788
1.6 2.791293 1.22008
1.6 2.891172 1.319477
1.6 2.99106 1.41896
1.6 3.090954 1.518509
1.6 3.190856 1.618116
1.6 3.290764 1.717769
1.6 3.390676 1.817457
1.6 3.490595 1.91718
1.6 3.590516 2.016929
1.6 3.690444 2.116703
1.6 3.790375 2.216497
1.6 3.890308 2.316307
1.6 3.990246 2.416135
1.6 4.090185 2.515974
1.6 4.190129 2.615828
1.6 4.290075 2.715692
1.6 4.390022 2.815564
1.6 4.489973 2.915447
1.6 4.589925 3.015335
1.6 4.68988 3.115232
1.6 4.789837 3.215136
1.7 2.541365 0.87544
1.7 2.641202 0.974151
1.7 2.741051 1.073104
1.7 2.840911 1.172235
1.7 2.940779 1.271499
1.7 3.040657 1.370873
1.7 3.140542 1.470329
1.7 3.240435 1.569856
1.7 3.340334 1.66944
1.7 3.440238 1.769068
1.7 3.540148 1.868739
1.7 3.640062 1.96844
1.7 3.739982 2.068173
1.7 3.839906 2.16793
1.7 3.939833 2.267706
1.7 4.039764 2.367503
1.7 4.139698 2.467315
1.7 4.239636 2.567143
1.7 4.339576 2.666984
1.7 4.439518 2.766834
1.7 4.539464 2.866697
1.7 4.639411 2.966567
1.7 4.739362 3.066448
1.7 4.839314 3.166336
1.8 2.591033 0.82854
1.8 2.690857 0.926934
1.8 2.790694 1.025642
1.8 2.890542 1.124578
1.8 2.9904 1.223684
1.8 3.090267 1.322927
1.8 3.190142 1.422274
1.8 3.290026 1.521708
1.8 3.389916 1.621213
1.8 3.489811 1.720772
1.8 3.589714 1.820381
1.8 3.68962 1.920029
1.8 3.789533 2.019714
1.8 3.88945 2.119429
1.8 3.98937 2.219167
1.8 4.089295 2.31893
1.8 4.189222 2.41871
1.8 4.289154 2.51851
1.8 4.389089 2.618325
1.8 4.489026 2.718151
1.8 4.588966 2.817992
1.8 4.688908 2.917841
1.8 4.788854 3.017703
1.8 4.888802 3.117573
1.9 2.740525 0.880024
1.9 2.840349 0.978432
1.9 2.940186 1.077133
1.9 3.040033 1.17605
1.9 3.13989 1.275139
1.9 3.239755 1.374358
1.9 3.339629 1.473684
1.9 3.43951 1.573096
1.9 3.539397 1.672575
1.9 3.639291 1.772115
1.9 3.73919 1.871702
1.9 3.839095 1.971333
1.9 3.939005 2.071
1.9 4.038918 2.170694
1.9 4.138836 2.270418
1.9 4.238758 2.370163
1.9 4.338683 2.469931
1.9 4.438613 2.569717
1.9 4.538544 2.669516
1.9 4.638479 2.769332
1.9 4.738416 2.869159
1.9 4.838356 2.968999
1.9 4.938299 3.06885
2.0 2.790204 0.833474
2.0 2.890017 0.931513
2.0 2.989842 1.02993
2.0 3.089677 1.128621
2.0 3.189524 1.227528
2.0 3.289379 1.326595
2.0 3.389244 1.425795
2.0 3.489116 1.5251
2.0 3.588994 1.624487
2.0 3.68888 1.723948
2.0 3.788771 1.823465
2.0 3.888668 1.923035
2.0 3.988571 2.022647
2.0 4.088477 2.122293
2.0 4.188389 2.221973
2.0 4.288304 2.321678
2.0 4.388224 2.42141
2.0 4.488147 2.521163
2.0 4.588072 2.620933
2.0 4.688002 2.720721
2.0 4.787934 2.820523
2.0 4.887869 2.92034
2.0 4.987807 3.020169
2.1 2.939695 0.884932
2.1 3.039509 0.983003
2.1 3.139333 1.081424
2.1 3.23917 1.180114
2.1 3.339015 1.279004
2.1 3.43887 1.378057
2.1 3.538733 1.477237
2.1 3.638602 1.576519
2.1 3.73848 1.675888
2.1 3.838363 1.775326
2.1 3.938253 1.874825
2.1 4.038148 1.974376
2.1 4.138047 2.073967
2.1 4.237952 2.173598
2.1 4.33786 2.273259
2.1 4.437774 2.372951
2.1 4.537691 2.472667
2.1 4.637611 2.572404
2.1 4.737535 2.672162
2.1 4.837461 2.771935
2.1 4.937392 2.871726
2.1 5.037325 2.971532
2.2 2.989385 0.838745
2.2 3.089187 0.936395
2.2 3.189 1.03449
2.2 3.288826 1.132922
2.2 3.388661 1.231603
2.2 3.488506 1.330484
2.2 3.58836 1.429521
2.2 3.688221 1.52868
2.2 3.78809 1.627945
2.2 3.887965 1.727292
2.2 3.987847 1.826712
2.2 4.087735 1.926193
2.2 4.187627 2.025722
2.2 4.287526 2.125298
2.2 4.387427 2.224909
2.2 4.487334 2.324556
2.2 4.587246 2.424233
2.2 4.687159 2.523932
2.2 4.787078 2.623656
2.2 4.886999 2.723399
2.2 4.986924 2.823161
2.2 5.086852 2.922941
2.3 3.138875 0.890155
2.3 3.238677 0.987857
2.3 3.338493 1.085982
2.3 3.438317 1.184417
2.3 3.538153 1.283096
2.3 3.637998 1.381966
2.3 3.73785 1.480985
2.3 3.837711 1.580129
2.3 3.937578 1.679373
2.3 4.037452 1.778703
2.3 4.137332 1.878105
2.3 4.237217 1.977565
2.3 4.337109 2.077079
2.3 4.437004 2.176634
2.3 4.536904 2.276232
2.3 4.63681 2.375863
2.3 4.736717 2.475521
2.3 4.83663 2.575208
2.3 4.936545 2.674916
2.3 5.036465 2.774648
2.3 5.136388 2.874398
2.4 3.188573 0.844343
2.4 3.288364 0.94157
2.4 3.388169 1.039327
2.4 3.487984 1.13747
2.4 3.58781 1.235914
2.4 3.687646 1.33459
2.4 3.787489 1.433446
2.4 3.887341 1.532453
2.4 3.9872 1.631579
2.4 4.087066 1.730807
2.4 4.186939 1.83012
2.4 4.286817 1.929501
2.4 4.386701 2.028945
2.4 4.486589 2.128439
2.4 4.586484 2.227981
2.4 4.686383 2.327562
2.4 4.786285 2.427174
2.4 4.886192 2.52682
2.4 4.986101 2.62649
2.4 5.086015 2.726187
2.4 5.185933 2.825905
2.5 3.33806 0.895682
2.5 3.437855 0.992998
2.5 3.537659 1.090795
2.5 3.637476 1.188963
2.5 3.737303 1.287412
2.5 3.837137 1.38608
2.5 3.936981 1.48493
2.5 4.036831 1.583921
2.5 4.13669 1.683034
2.5 4.236555 1.782246
2.5 4.336426 1.881538
2.5 4.436303 1.980905
2.5 4.536184 2.080329
2.5 4.636072 2.179809
2.5 4.735965 2.279334
2.5 4.835861 2.378896
2.5 4.935762 2.478496
2.5 5.035666 2.578125
2.5 5.135574 2.677784
2.5 5.235487 2.777467
2.6 3.387765 0.850258
2.6 3.487549 0.947042
2.6 3.587344 1.044428
2.6 3.687151 1.14227
2.6 3.786968 1.240456
2.6 3.886794 1.338907
2.6 3.986629 1.437575
2.6 4.086471 1.536412
2.6 4.186322 1.635393
2.6 4.28618 1.734491
2.6 4.386043 1.833684
2.6 4.485913 1.932963
2.6 4.585788 2.03231
2.6 4.685669 2.131721
2.6 4.785556 2.231184
2.6 4.885445 2.330691
2.6 4.985341 2.43024
2.6 5.085239 2.529823
2.6 5.185142 2.62944
2.6 5.285049 2.729084
2.7 3.437479 0.805376
2.7 3.537253 0.901517
2.7 3.637038 0.998412
2.7 3.736835 1.095869
2.7 3.836643 1.193746
2.7 3.93646 1.291945
2.7 4.036287 1.390405
2.7 4.13612 1.489066
2.7 4.235963 1.587897
2.7 4.335814 1.686867
2.7 4.435669 1.785948
2.7 4.535533 1.885129
2.7 4.6354 1.984389
2.7 4.735275 2.083723
2.7 4.835155 2.183118
2.7 4.935038 2.282563
2.7 5.034928 2.382056
2.7 5.13482 2.481588
2.7 5.234718 2.581159
2.7 5.334619 2.680761
2.8 3.586964 0.856491
2.8 3.686739 0.952797
2.8 3.786527 1.049798
2.8 3.886326 1.147314
2.8 3.986134 1.245221
2.8 4.085952 1.343439
2.8 4.185778 1.441899
2.8 4.285613 1.54056
2.8 4.385455 1.639384
2.8 4.485304 1.738339
2.8 4.58516 1.83741
2.8 4.685021 1.936574
2.8 4.784889 2.035822
2.8 4.884762 2.13514
2.8 4.98464 2.234516
2.8 5.084523 2.333949
2.8 5.184409 2.433425
2.8 5.284301 2.532945
2.8 5.384197 2.632501
2.9 3.636684 0.812047
2.9 3.736449 0.907645
2.9 3.836227 1.004104
2.9 3.936017 1.101195
2.9 4.035816 1.198761
2.9 4.135626 1.296701
2.9 4.235443 1.39493
2.9 4.33527 1.493397
2.9 4.435105 1.592055
2.9 4.534946 1.690868
2.9 4.634795 1.789815
2.9 4.734649 1.888871
2.9 4.834511 1.988024
2.9 4.934378 2.087257
2.9 5.034249 2.186558
2.9 5.134126 2.285922
2.9 5.234007 2.385337
2.9 5.333893 2.484801
2.9 5.433783 2.584307
3.0 3.786166 0.863026
3.0 3.885935 0.958839
3.0 3.985716 1.055429
3.0 4.085506 1.152597
3.0 4.185307 1.250215
3.0 4.285117 1.348178
3.0 4.384936 1.446424
3.0 4.484763 1.544895
3.0 4.584597 1.643547
3.0 4.684438 1.742356
3.0 4.784286 1.84129
3.0 4.88414 1.940337
3.0 4.984001 2.039476
3.0 5.083865 2.138693
3.0 5.183737 2.237982
3.0 5.283611 2.337329
3.0 5.383492 2.436732
3.0 5.483377 2.536182
3.1 3.835891 0.81903
3.1 3.93565 0.914068
3.1 4.035422 1.010064
3.1 4.135203 1.106766
3.1 4.234996 1.20401
3.1 4.334797 1.301668
3.1 4.434609 1.399661
3.1 4.534428 1.497918
3.1 4.634254 1.596389
3.1 4.734089 1.695042
3.1 4.833929 1.793841
3.1 4.933777 1.892769
3.1 5.033631 1.991804
3.1 5.13349 2.090928
3.1 5.233355 2.190134
3.1 5.333223 2.289407
3.1 5.433098 2.388743
3.1 5.532978 2.488132
3.2 3.985373 0.869867
3.2 4.085135 0.965158
3.2 4.184908 1.061312
3.2 4.284692 1.158121
3.2 4.384485 1.255427
3.2 4.484289 1.353129
3.2 4.584101 1.451144
3.2 4.68392 1.54941
3.2 4.783747 1.647887
3.2 4.88358 1.746534
3.2 4.983422 1.84533
3.2 5.083269 1.944249
3.2 5.183121 2.04327
3.2 5.28298 2.142385
3.2 5.382843 2.241575
3.2 5.482712 2.340838
3.2 5.582586 2.44016
3.3 4.035102 0.826327
3.3 4.134856 0.920777
3.3 4.23462 1.016285
3.3 4.334396 1.112587
3.3 4.43418 1.209484
3.3 4.533976 1.306854
3.3 4.63378 1.404592
3.3 4.733592 1.502625
3.3 4.833412 1.600905
3.3 4.933238 1.699381
3.3 5.033073 1.79803
3.3 5.132914 1.896819
3.3 5.232759 1.995726
3.3 5.332612 2.09474
3.3 5.432469 2.193841
3.3 5.532332 2.293022
3.3 5.6322 2.392271
3.4 2.591038 0.828554
3.4 4.184582 0.877001
3.4 4.284338 0.971744
3.4 4.384105 1.067452
3.4 4.483882 1.163877
3.4 4.58367 1.260862
3.4 4.683467 1.358286
3.4 4.783271 1.456054
3.4 4.883084 1.554111
3.4 4.982903 1.652396
3.4 5.082731 1.750879
3.4 5.182565 1.849525
3.4 5.282405 1.948306
3.4 5.382251 2.047208
3.4 5.482102 2.146209
3.4 5.58196 2.245301
3.4 5.681822 2.34447
3.5 2.640949 0.877707
3.5 4.234316 0.833925
3.5 4.334063 0.92776
3.5 4.433822 1.022769
3.5 4.533591 1.118644
3.5 4.63337 1.215188
3.5 4.73316 1.31225
3.5 4.832956 1.409719
3.5 4.932762 1.507522
3.5 5.032575 1.605593
3.5 5.132396 1.703891
3.5 5.232224 1.802377
3.5 5.332057 1.901018
3.5 5.431897 1.999796
3.5 5.531742 2.098687
3.5 5.631593 2.197682
3.5 5.73145 2.296763
3.6 2.790209 0.833492
3.6 4.383794 0.884416
3.6 4.483545 0.978601
3.6 4.583305 1.073835
3.6 4.683077 1.169868
3.6 4.782859 1.266515
3.6 4.882648 1.363642
3.6 4.982447 1.46116
3.6 5.082253 1.558989
3.6 5.182067 1.65708
3.6 5.281888 1.755387
3.6 5.381715 1.853872
3.6 5.481549 1.952513
3.6 5.581388 2.051284
3.6 5.681234 2.15017
3.6 5.781085 2.249156
3.7 2.840114 0.882456
3.7 4.433531 0.841809
3.7 4.533274 0.935021
3.7 4.633026 1.029503
3.7 4.732791 1.124944
3.7 4.832564 1.221114
3.7 4.932347 1.317851
3.7 5.032138 1.415045
3.7 5.131937 1.512601
3.7 5.231744 1.61046
3.7 5.331559 1.708568
3.7 5.43138 1.806879
3.7 5.531208 1.905369
3.7 5.63104 2.004006
3.7 5.73088 2.102775
3.7 5.830726 2.201654
3.8 2.890022 0.93153
3.8 2.989389 0.838761
3.8 4.483274 0.800059
3.8 4.583008 0.892115
3.8 4.682753 0.985714
3.8 4.78251 1.080466
3.8 4.882276 1.176087
3.8 4.982051 1.272377
3.8 5.081835 1.369202
3.8 5.181627 1.466451
3.8 5.281428 1.564049
3.8 5.381236 1.661934
3.8 5.48105 1.760052
3.8 5.580872 1.858375
3.8 5.680699 1.956864
3.8 5.780533 2.055502
3.8 5.880373 2.154266
3.9 2.939933 0.980698
3.9 3.039289 0.88752
3.9 4.632749 0.849984
3.9 4.732486 0.942544
3.9 4.832234 1.036491
3.9 4.931993 1.131477
3.9 5.031761 1.227255
3.9 5.131539 1.323661
3.9 5.231323 1.420561
3.9 5.331118 1.517866
3.9 5.430919 1.615501
3.9 5.530727 1.713405
3.9 5.630542 1.811541
3.9 5.730363 1.909867
3.9 5.830191 2.008362
3.9 5.930025 2.106998
4.0 2.989848 1.029946
4.0 3.089192 0.93641
4.0 3.188577 0.84436
4.0 4.682495 0.80875
4.0 4.782224 0.90008
4.0 4.881965 0.993087
4.0 4.981717 1.087336
4.0 5.081477 1.182525
4.0 5.181247 1.278454
4.0 5.281025 1.374958
4.0 5.380813 1.471933
4.0 5.480608 1.569287
4.0 5.580409 1.666952
4.0 5.680219 1.764881
4.0 5.780034 1.863027
4.0 5.879856 1.961363
4.0 5.979684 2.05986
1.0 1.798612 0.803073
1.0 1.898585 0.902943
1.0 1.998561 1.002839
1.0 2.098538 1.102753
1.0 2.198519 1.202682
1.0 2.2985 1.302621
1.0 2.398484 1.40257
1.0 2.498469 1.502526
1.0 2.598444 1.602477
1.0 2.698431 1.702443
1.0 2.798419 1.802412
1.0 2.898408 1.902385
1.0 2.998398 2.002361
1.0 3.098388 2.102339
1.0 3.198379 2.202319
1.0 3.29837 2.3023
1.0 3.398363 2.402284
1.0 3.498356 2.502269
1.0 3.598338 2.602245
1.0 3.698332 2.702232
1.0 3.798325 2.80222
1.0 3.89832 2.902209
1.0 3.998315 3.002199
1.0 4.098309 3.102189
1.0 4.198304 3.20218
1.0 4.298299 3.302171
1.0 4.398295 3.402164
1.0 4.498291 3.502157
1.1 1.948484 0.853428
1.1 2.048456 0.953288
1.1 2.14843 1.053173
1.1 2.248408 1.15308
1.1 2.348386 1.253
1.1 2.448367 1.352933
1.1 2.548349 1.452876
1.1 2.648322 1.552815
1.1 2.748307 1.652771
1.1 2.848293 1.752731
1.1 2.94828 1.852697
1.1 3.048268 1.952666
1.1 3.148256 2.052637
1.1 3.248246 2.152612
1.1 3.348235 2.252588
1.1 3.448226 2.352568
1.1 3.548218 2.452549
1.1 3.648199 2.55252
1.1 3.748192 2.652504
1.1 3.848184 2.752489
1.1 3.948177 2.852475
1.1 4.048171 2.952462
1.1 4.148164 3.052449
1.1 4.248158 3.152439
1.1 4.348152 3.252427
1.1 4.448147 3.352418
1.1 4.548142 3.452409
1.2 1.998389 0.803974
1.2 2.098357 0.903786
1.2 2.198327 1.003635
1.2 2.298301 1.103513
1.2 2.398277 1.203409
1.2 2.498255 1.303323
1.2 2.598234 1.40325
1.2 2.698205 1.503175
1.2 2.798188 1.603119
1.2 2.898171 1.703069
1.2 2.998156 1.803025
1.2 3.098142 1.902986
1.2 3.198129 2.00295
1.2 3.298116 2.102919
1.2 3.398104 2.202889
1.2 3.498094 2.302863
1.2 3.598084 2.40284
1.2 3.698064 2.502807
1.2 3.798055 2.602787
1.2 3.898046 2.702767
1.2 3.998038 2.80275
1.2 4.09803 2.902734
1.2 4.198022 3.002719
1.2 4.298016 3.102705
1.2 4.398009 3.202691
1.2 4.498002 3.302679
1.2 4.597997 3.402668
1.3 2.148262 0.854343
1.3 2.248229 0.954145
1.3 2.348199 1.053987
1.3 2.448172 1.153855
1.3 2.548147 1.253745
1.3 2.648124 1.353651
1.3 2.748092 1.453559
1.3 2.848072 1.553489
1.3 2.948053 1.653427
1.3 3.048036 1.753372
1.3 3.14802 1.853324
1.3 3.248005 1.95328
1.3 3.347991 2.053241
1.3 3.447977 2.153204
1.3 3.547965 2.253172
1.3 3.647953 2.353143
1.3 3.747932 2.453105
1.3 3.847921 2.55308
1.3 3.947911 2.653057
1.3 4.047902 2.753036
1.3 4.147893 2.853016
1.3 4.247884 2.952997
1.3 4.347876 3.05298
1.3 4.447868 3.152964
1.3 4.547861 3.252949
1.3 4.647854 3.352935
1.4 2.198171 0.804968
1.4 2.298135 0.904712
1.4 2.398102 1.004508
1.4 2.498071 1.10434
1.4 2.598043 1.204201
1.4 2.698017 1.304083
1.4 2.797983 1.403972
1.4 2.897961 1.503884
1.4 2.997939 1.603807
1.4 3.09792 1.70374
1.4 3.197902 1.80368
1.4 3.297885 1.903626
1.4 3.397869 2.003578
1.4 3.497854 2.103534
1.4 3.59784 2.203495
1.4 3.697826 2.303459
1.4 3.797803 2.403416
1.4 3.897792 2.503386
1.4 3.99778 2.603357
1.4 4.097769 2.703332
1.4 4.197759 2.803308
1.4 4.297749 2.903285
1.4 4.39774 3.003265
1.4 4.497731 3.103245
1.4 4.597723 3.203227
1.4 4.697715 3.30321
1.5 2.348045 0.855344
1.5 2.448008 0.955083
1.5 2.547974 1.054871
1.5 2.647943 1.154696
1.5 2.747915 1.25455
1.5 2.847878 1.354414
1.5 2.947853 1.454307
1.5 3.047829 1.554212
1.5 3.147808 1.65413
1.5 3.247788 1.754057
1.5 3.347768 1.853991
1.5 3.447751 1.953933
1.5 3.547733 2.05388
1.5 3.647718 2.153833
1.5 3.747703 2.25379
1.5 3.847678 2.353739
1.5 3.947665 2.453703
1.5 4.047652 2.553669
1.5 4.14764 2.653639
1.5 4.247629 2.75361
1.5 4.347617 2.853583
1.5 4.447607 2.953559
1.5 4.547597 3.053535
1.5 4.647587 3.153514
1.5 4.747579 3.253494
1.6 2.397958 0.806054
1.6 2.497918 0.905722
1.6 2.597881 1.005454
1.6 2.697847 1.105237
1.6 2.797816 1.205055
1.6 2.897776 1.30489
1.6 2.997749 1.404759
1.6 3.097723 1.504643
1.6 3.197699 1.604544
1.6 3.297677 1.704456
1.6 3.397655 1.804376
1.6 3.497636 1.904307
1.6 3.597617 2.004243
1.6 3.697599 2.104186
1.6 3.797583 2.204135
1.6 3.897556 2.304077
1.6 3.997542 2.404034
1.6 4.097527 2.503994
1.6 4.197514 2.603957
1.6 4.297501 2.703924
1.6 4.397488 2.803892
1.6 4.497477 2.903863
1.6 4.597465 3.003835
1.6 4.697455 3.10381
1.6 4.797445 3.203786
1.7 2.547832 0.856435
1.7 2.647792 0.956099
1.7 2.747755 1.055828
1.7 2.84772 1.155604
1.7 2.947678 1.255404
1.7 3.047648 1.355244
1.7 3.14762 1.455104
1.7 3.247594 1.554984
1.7 3.347569 1.654878
1.7 3.447546 1.754784
1.7 3.547524 1.8547
1.7 3.647503 1.954624
1.7 3.747484 2.054557
1.7 3.847466 2.154496
1.7 3.947438 2.254429
1.7 4.047421 2.354379
1.7 4.147405 2.454331
1.7 4.24739 2.554288
1.7 4.347376 2.654249
1.7 4.447362 2.754211
1.7 4.54735 2.854177
1.7 4.647337 2.954145
1.7 4.747325 3.054115
1.7 4.847314 3.154088
1.8 2.597749 0.807235
1.8 2.697705 0.906813
1.8 2.797665 1.006477
1.8 2.897628 1.106201
1.8 2.997583 1.20596
1.8 3.097551 1.305766
1.8 3.19752 1.405598
1.8 3.297491 1.505453
1.8 3.397465 1.605327
1.8 3.497439 1.705214
1.8 3.597415 1.805116
1.8 3.697393 1.905026
1.8 3.797371 2.004946
1.8 3.897351 2.104874
1.8 3.997322 2.204798
1.8 4.097304 2.304739
1.8 4.197286 2.404683
1.8 4.29727 2.504633
1.8 4.397255 2.604587
1.8 4.497239 2.704543
1.8 4.597225 2.804503
1.8 4.697211 2.904465
1.8 4.797198 3.004431
1.8 4.897186 3.104399
1.9 2.747622 0.857611
1.9 2.847579 0.957194
1.9 2.947539 1.056855
1.9 3.047491 1.156564
1.9 3.147456 1.256329
1.9 3.247423 1.356128
1.9 3.347392 1.455955
1.9 3.447363 1.555805
1.9 3.547336 1.655671
1.9 3.64731 1.755554
1.9 3.747285 1.855449
1.9 3.847262 1.955355
1.9 3.94724 2.055271
1.9 4.047209 2.155184
1.9 4.147189 2.255114
1.9 4.24717 2.355049
1.9 4.347152 2.454991
1.9 4.447135 2.554937
1.9 4.547119 2.654887
1.9 4.647103 2.754841
1.9 4.747088 2.854797
1.9 4.847074 2.954758
1.9 4.94706 3.054721
2.0 2.797542 0.808506
2.0 2.897496 0.907989
2.0 2.997453 1.007574
2.0 3.097402 1.107223
2.0 3.197365 1.206939
2.0 3.297329 1.306698
2.0 3.397296 1.406492
2.0 3.497265 1.506314
2.0 3.597235 1.606156
2.0 3.697207 1.706019
2.0 3.79718 1.805895
2.0 3.897155 1.905786
2.0 3.997132 2.005688
2.0 4.097099 2.105587
2.0 4.197078 2.205507
2.0 4.297057 2.305432
2.0 4.397037 2.405364
2.0 4.497019 2.505302
2.0 4.597001 2.605244
2.0 4.696984 2.705191
2.0 4.796967 2.805141
2.0 4.896952 2.905095
2.0 4.996937 3.005053
2.1 2.947416 0.858876
2.1 3.04737 0.958367
2.1 3.147316 1.057943
2.1 3.247276 1.157602
2.1 3.347238 1.257313
2.1 3.447202 1.357069
2.1 3.547169 1.456858
2.1 3.647137 1.556673
2.1 3.747107 1.656511
2.1 3.847078 1.756367
2.1 3.947051 1.856239
2.1 4.047026 1.956125
2.1 4.146991 2.056011
2.1 4.246968 2.155917
2.1 4.346946 2.255831
2.1 4.446925 2.355753
2.1 4.546905 2.455682
2.1 4.646885 2.555615
2.1 4.746867 2.655554
2.1 4.846849 2.755497
2.1 4.946833 2.855445
2.1 5.046817 2.955396
2.2 2.997338 0.809871
2.2 3.097289 0.909247
2.2 3.197233 1.008734
2.2 3.29719 1.108323
2.2 3.39715 1.207979
2.2 3.497112 1.307689
2.2 3.597076 1.40744
2.2 3.697042 1.507223
2.2 3.896979 1.706866
2.2 3.99695 1.806718
2.2 4.096923 1.906586
2.2 4.196886 2.006455
2.2 4.296862 2.106347
2.2 4.396837 2.206248
2.2 4.496815 2.306159
2.2 4.596794 2.406077
2.2 4.696772 2.506001
2.2 4.796753 2.605931
2.2 4.896734 2.705866
2.2 4.996716 2.805807
2.2 5.096698 2.905751
2.3 3.147211 0.860228
2.3 3.247152 0.959607
2.3 3.347107 1.059113
2.3 3.447064 1.158702
2.3 3.547023 1.258358
2.3 3.646985 1.358065
2.3 3.746949 1.45781
2.3 3.846915 1.55759
2.3 3.946882 1.657395
2.3 4.046851 1.757224
2.3 4.146822 1.857071
2.4 3.197136 0.811328
2.4 3.297074 0.910575
2.4 3.397026 1.009979
2.4 3.49698 1.10949
2.4 3.596938 1.209082
2.4 3.696897 1.308737
2.4 3.796858 1.40844
2.4 3.896822 1.508183
2.4 3.996787 1.607957
2.4 4.096755 1.707759
2.4 4.196724 1.807582
2.4 4.296684 1.907414
2.4 4.396656 2.007272
2.4 4.496628 2.107142
2.4 4.596602 2.207025
2.4 4.696578 2.306919
2.4 4.796554 2.40682
2.4 4.896531 2.506731
2.4 4.996509 2.606647
2.4 5.096488 2.70657
2.4 5.196469 2.806499
2.5 3.346998 0.861654
2.5 3.446948 0.960936
2.5 3.546899 1.060351
2.5 3.646854 1.159869
2.5 3.746811 1.259463
2.5 3.846771 1.359115
2.5 3.946732 1.458816
2.5 4.046695 1.558555
2.5 4.146661 1.658326
2.5 4.246628 1.758123
2.5 5.0464 2.55706
2.5 5.146378 2.656974
2.5 5.246357 2.756894
2.6 3.396925 0.812864
2.6 3.496871 0.911996
2.6 3.59682 1.011297
2.6 3.696773 1.110725
2.6 3.796728 1.210248
2.6 3.896685 1.309841
2.6 3.996644 1.409494
2.6 4.096605 1.509192
2.6 4.196569 1.608928
2.6 4.296534 1.708696
2.6 4.39649 1.808477
2.6 4.496459 1.908292
2.6 4.596428 2.008124
2.6 4.696399 2.107974
2.6 4.796371 2.207837
2.6 4.896344 2.307711
2.6 5.096293 2.507489
2.6 5.19627 2.607392
2.6 5.296248 2.707302
2.7 3.546797 0.863178
2.7 3.646744 0.96234
2.7 3.746694 1.061661
2.7 3.846647 1.1611
2.7 3.946601 1.260625
2.7 4.046559 1.360222
2.7 4.146518 1.459872
2.7 4.246479 1.559569
2.7 4.346442 1.659302
2.7 5.246164 2.557827
2.7 5.34614 2.657726
2.8 3.596725 0.814503
2.8 3.696669 0.913496
2.8 3.796617 1.012689
2.8 3.896567 1.112028
2.8 3.99652 1.211473
2.8 4.096475 1.311004
2.8 4.196432 1.4106
2.8 4.296391 1.510252
2.8 4.396353 1.609946
2.8 4.496305 1.709665
2.8 4.59627 1.809425
2.8 4.696236 1.909209
2.8 4.796204 2.009016
2.8 4.896173 2.108841
2.8 4.996142 2.208681
2.8 5.096114 2.308536
2.8 5.196086 2.408402
2.8 5.29606 2.50828
2.8 5.396035 2.608167
2.9 3.746597 0.864784
2.9 3.846542 0.963823
2.9 3.94649 1.063042
2.9 4.04644 1.162393
2.9 4.146394 1.261848
2.9 4.246348 1.361382
2.9 4.346306 1.460981
2.9 4.446265 1.560631
2.9 5.345958 2.45875
2.9 5.445931 2.558624
3.0 3.796526 0.816229
3.0 3.896469 0.915079
3.0 3.996415 1.014155
3.0 4.096363 1.113395
3.0 4.196314 1.212761
3.0 4.296267 1.312222
3.0 4.396222 1.411761
3.0 4.49618 1.511361
3.0 5.395858 2.40924
3.0 5.49583 2.5091
3.1 3.946398 0.866479
3.1 4.046341 0.965383
3.1 4.146287 1.06449
3.1 4.246236 1.163752
3.1 4.346187 1.263129
3.1 4.44614 1.362599
3.1 4.546096 1.462141
3.1 4.646043 1.56173
3.1 4.746002 1.661379
3.1 4.845963 1.761066
3.1 4.945926 1.860788
3.1 5.04589 1.960539
3.1 5.145855 2.060313
3.1 5.245822 2.160108
3.1 5.34579 2.259921
3.1 5.445759 2.359751
3.1 5.54573 2.459595
3.2 3.996328 0.818046
3.2 4.09627 0.916743
3.2 4.196213 1.015692
3.2 4.29616 1.114831
3.2 4.396109 1.214109
3.2 4.49606 1.313499
3.2 4.596014 1.412975
3.2 4.695959 1.512509
3.2 4.795917 1.61211
3.2 4.895876 1.711757
3.2 4.995837 1.811444
3.2 5.095799 1.911164
3.2 5.195763 2.01091
3.2 5.395694 2.210473
3.2 5.495663 2.310284
3.2 5.595632 2.41011
3.3 4.1462 0.868257
3.3 4.246141 0.967017
3.3 4.346086 1.06601
3.3 4.446033 1.165173
3.3 4.545982 1.26447
3.3 4.645934 1.36387
3.3 5.345636 2.061283
3.3 5.445601 2.16105
3.3 5.545568 2.26084
3.3 5.645535 2.360647
3.4 2.597755 0.80725
3.4 4.196131 0.819953
3.4 4.296071 0.918484
3.4 4.396013 1.017303
3.4 4.495958 1.116331
3.4 4.595906 1.21552
3.4 4.695856 1.314832
3.4 4.795797 1.41423
3.4 4.895751 1.513717
3.4 4.995707 1.613266
3.4 5.095664 1.712869
3.4 5.195624 1.812516
3.4 5.295584 1.912199
3.4 5.395546 2.011914
3.4 5.495509 2.111655
3.4 5.595474 2.211421
3.4 5.695441 2.311207
3.5 4.346002 0.870117
3.5 4.445943 0.968729
3.5 4.545885 1.067597
3.5 4.645831 1.16666
3.5 4.745779 1.26587
3.5 5.545419 2.062289
3.5 5.645383 2.162029
3.5 5.745348 2.261792
3.6 2.797548 0.808522
3.6 4.395935 0.821945
3.6 4.495873 0.920307
3.6 4.595814 1.018984
3.6 4.695758 1.1179
3.6 4.795704 1.216992
3.6 5.695293 2.112665
3.6 5.795257 2.212403
3.7 2.847524 0.858247
3.7 4.545805 0.872063
3.7 4.645744 0.970513
3.7 4.745686 1.069254
3.7 4.84563 1.168209
3.7 4.945566 1.267317
3.7 5.045515 1.366565
3.7 5.145465 1.465913
3.7 5.245418 1.565346
3.7 5.345372 1.664848
3.7 5.445328 1.764404
3.7 5.545285 1.864009
3.7 5.645244 1.963652
3.7 5.745205 2.063332
3.7 5.845167 2.163042
3.8 2.897501 0.908003
3.8 2.997334 0.809894
3.8 4.595739 0.824028
3.8 4.695676 0.922206
3.8 4.795616 1.02074
3.8 4.895558 1.119534
3.8 4.995492 1.218513
3.8 5.095439 1.317657
3.8 5.195388 1.416919
3.8 5.295338 1.51628
3.8 5.395291 1.61572
3.8 5.495245 1.715224
3.8 5.795118 2.014032
3.8 5.895078 2.113711
3.9 2.947479 0.957784
3.9 3.047308 0.859563
3.9 4.745609 0.874088
3.9 4.845547 0.972376
3.9 4.945487 1.070981
3.9 5.04542 1.16981
3.9 5.145365 1.268834
3.9 5.245312 1.367998
3.9 5.345261 1.467277
3.9 5.445212 1.566648
3.9 5.545164 1.666092
3.9 5.745075 1.865161
3.9 5.845032 1.964768
3.9 5.944992 2.064412
4.0 2.997457 1.007587
4.0 3.097284 0.909268
4.0 3.197131 0.81135
4.0 4.795543 0.826195
4.0 4.89548 0.924186
4.0 4.995418 1.022567
4.0 5.095349 1.121222
4.0 5.195292 1.220106
4.0 5.295237 1.319157
4.0 5.395185 1.418343
4.0 5.495134 1.517636
4.0 5.595085 1.617014
4.0 5.794992 1.815978
4.0 5.894949 1.915541
4.0 5.994906 2.015148
1	1.499942	0.500145
1	1.599935	0.600127
1	1.699929	0.700114
1	1.799933	0.800112
1	1.899927	0.900102
1	1.999931	1.000103
1	2.099926	1.100095
1	2.19992	1.200087
1	2.299925	1.30009
1	2.399919	1.400083
1	2.499924	1.500087
1	2.599918	1.60008
1	2.699913	1.700074
1	2.799918	1.800078
1	2.899913	1.900072
1	2.999918	2.000076
1	3.099912	2.100071
1	3.199907	2.200065
1	3.299912	2.300069
1	3.399907	2.400064
1	3.499912	2.500069
1	3.599907	2.600063
1	3.699902	2.700058
1	3.799907	2.800063
1	3.899902	2.900058
1	3.999907	3.000062
1	4.099902	3.100057
1	4.199897	3.200052
1	4.299902	3.300057
1	4.399897	3.400052
1	4.499902	3.500057
1.1	1.649932	0.550155
1.1	1.749925	0.650138
1.1	1.849929	0.750133
1.1	1.949923	0.850121
1.1	2.049927	0.950121
1.1	2.149921	1.050111
1.1	2.249916	1.150103
1.1	2.34992	1.250105
1.1	2.449915	1.350098
1.1	2.549919	1.450101
1.1	2.649914	1.550094
1.1	2.749908	1.650087
1.1	2.849913	1.750091
1.1	2.949908	1.850085
1.1	3.049912	1.950089
1.1	3.149907	2.050083
1.1	3.249902	2.150077
1.1	3.349907	2.250081
1.1	3.449902	2.350075
1.1	3.549906	2.45008
1.1	3.649901	2.550074
1.1	3.749896	2.650069
1.1	3.849901	2.750073
1.1	3.949896	2.850068
1.1	4.049901	2.950073
1.1	4.149896	3.050068
1.1	4.249891	3.150062
1.1	4.349896	3.250067
1.1	4.449891	3.350062
1.1	4.549896	3.450067
1.2	1.699928	0.500189
1.2	1.799922	0.600166
1.2	1.899925	0.700158
1.2	1.999919	0.800143
1.2	2.099923	0.900141
1.2	2.199917	1.00013
1.2	2.299912	1.10012
1.2	2.399916	1.200121
1.2	2.49991	1.300113
1.2	2.599915	1.400116
1.2	2.699909	1.500108
1.2	2.799903	1.600101
1.2	2.899908	1.700104
1.2	2.999903	1.800098
1.2	3.099907	1.900101
1.2	3.199902	2.000095
1.2	3.299897	2.100089
1.2	3.399901	2.200093
1.2	3.499896	2.300087
1.2	3.599901	2.400092
1.2	3.699896	2.500086
1.2	3.799891	2.60008
1.2	3.899896	2.700085
1.2	3.99989	2.800079
1.2	4.099895	2.900084
1.2	4.19989	3.000078
1.2	4.299885	3.100073
1.2	4.39989	3.200078
1.2	4.499885	3.300073
1.2	4.59989	3.400077
1.3 1.849919 0.550199
1.3 1.949922 0.650186
1.3 2.049916 0.750168
1.3 2.14992 0.850163
1.3 2.249913 0.950151
1.3 2.349907 1.05014
1.3 2.449911 1.150139
1.3 2.549906 1.25013
1.3 2.64991 1.350132
1.3 2.749904 1.450123
1.3 2.849899 1.550116
1.3 2.949903 1.650119
1.3 3.049898 1.750112
1.3 3.149902 1.850115
1.3 3.249897 1.950108
1.3 3.349892 2.050102
1.3 3.449896 2.150106
1.3 3.549891 2.2501
1.3 3.649896 2.350104
1.3 3.749891 2.450098
1.3 3.849885 2.550092
1.3 3.94989 2.650096
1.3 4.049885 2.750091
1.3 4.14989 2.850095
1.3 4.249885 2.95009
1.3 4.34988 3.050084
1.3 4.449885 3.150089
1.3 4.54988 3.250083
1.3 4.649885 3.350088
1.4 1.899916 0.500239
1.4 1.999919 0.600219
1.4 2.099912 0.700197
1.4 2.199916 0.800189
1.4 2.29991 0.900173
1.4 2.399904 1.00016
1.4 2.499907 1.100159
1.4 2.599902 1.200148
1.4 2.699906 1.300149
1.4 2.7999 1.40014
1.4 2.899894 1.500132
1.4 2.999899 1.600134
1.4 3.099893 1.700126
1.4 3.199898 1.800129
1.4 3.299892 1.900122
1.4 3.399887 2.000116
1.4 3.499891 2.100119
1.4 3.599886 2.200113
1.4 3.699891 2.300116
1.4 3.799885 2.40011
1.4 3.89988 2.500104
1.4 3.999885 2.600108
1.4 4.09988 2.700103
1.4 4.199885 2.800107
1.4 4.299879 2.900101
1.4 4.399874 3.000096
1.4 4.499879 3.1001
1.4 4.599874 3.200094
1.4 4.699879 3.300099
1.5 2.049916 0.550258
1.5 2.149909 0.650229
1.5 2.249912 0.750217
1.5 2.349906 0.850199
1.5 2.4499 0.950184
1.5 2.549904 1.05018
1.5 2.649898 1.150168
1.5 2.749902 1.250168
1.5 2.849896 1.350158
1.5 2.94989 1.450149
1.5 3.049894 1.55015
1.5 3.149889 1.650142
1.5 3.249893 1.750144
1.5 3.349888 1.850137
1.5 3.449882 1.95013
1.5 3.549887 2.050133
1.5 3.649881 2.150126
1.5 3.749886 2.25013
1.5 3.84988 2.350123
1.5 3.949875 2.450117
1.5 4.04988 2.550121
1.5 4.149875 2.650115
1.5 4.249879 2.750119
1.5 4.349874 2.850113
1.5 4.449869 2.950107
1.5 4.549874 3.050112
1.5 4.649869 3.150106
1.5 4.749873 3.25011
1.6 2.099913 0.500305
1.6 2.199906 0.600268
1.6 2.299909 0.70025
1.6 2.399903 0.800228
1.6 2.499896 0.900209
1.6 2.5999 1.000204
1.6 2.699894 1.10019
1.6 2.799898 1.200188
1.6 2.899892 1.300177
1.6 2.999886 1.400167
1.6 3.09989 1.500167
1.6 3.199884 1.600159
1.6 3.299889 1.70016
1.6 3.399883 1.800152
1.6 3.499877 1.900145
1.6 3.599882 2.000147
1.6 3.699876 2.10014
1.6 3.799881 2.200144
1.6 3.899876 2.300137
1.6 3.99987 2.40013
1.6 4.099875 2.500134
1.6 4.19987 2.600128
1.6 4.299874 2.700132
1.6 4.399869 2.800125
1.6 4.499864 2.90012
1.6 4.599868 3.000124
1.6 4.699863 3.100118
1.6 4.799868 3.200122
1.7 2.249903 0.550313
1.7 2.349906 0.650288
1.7 2.449899 0.75026
1.7 2.549893 0.850238
1.7 2.649896 0.95023
1.7 2.74989 1.050214
1.7 2.849894 1.15021
1.7 2.949888 1.250198
1.7 3.049882 1.350186
1.7 3.149886 1.450186
1.7 3.24988 1.550176
1.7 3.349884 1.650177
1.7 3.449879 1.750169
1.7 3.549873 1.850161
1.7 3.649877 1.950163
1.7 3.749872 2.050155
1.7 3.849876 2.150158
1.7 3.949871 2.250151
1.7 4.049865 2.350144
1.7 4.14987 2.450147
1.7 4.249865 2.550141
1.7 4.349869 2.650145
1.7 4.449864 2.750138
1.7 4.549859 2.850132
1.7 4.649863 2.950136
1.7 4.749858 3.05013
1.7 4.849863 3.150134
1.8 2.2999 0.500367
1.8 2.399903 0.600332
1.8 2.499896 0.700297
1.8 2.599889 0.800271
1.8 2.699893 0.900258
1.8 2.799886 1.00024
1.8 2.89989 1.100234
1.8 2.999884 1.20022
1.8 3.099878 1.300207
1.8 3.199882 1.400206
1.8 3.299876 1.500195
1.8 3.39988 1.600195
1.8 3.499874 1.700186
1.8 3.599869 1.800177
1.8 3.699873 1.900179
1.8 3.799867 2.000171
1.8 3.899872 2.100173
1.8 3.999866 2.200166
1.8 4.099861 2.300159
1.8 4.199865 2.400161
1.8 4.29986 2.500155
1.8 4.399864 2.600158
1.8 4.499859 2.700152
1.8 4.599854 2.800145
1.8 4.699858 2.900149
1.8 4.799853 3.000143
1.8 4.899858 3.100147
1.9 2.4499 0.550383
1.9 2.549893 0.65034
1.9 2.649886 0.750307
1.9 2.74989 0.850291
1.9 2.849883 0.950269
1.9 2.949887 1.050261
1.9 3.04988 1.150244
1.9 3.149874 1.25023
1.9 3.249878 1.350227
1.9 3.349872 1.450215
1.9 3.449876 1.550215
1.9 3.54987 1.650204
1.9 3.649864 1.750195
1.9 3.749869 1.850196
1.9 3.849863 1.950187
1.9 3.949867 2.050189
1.9 4.049862 2.150181
1.9 4.149856 2.250174
1.9 4.24986 2.350176
1.9 4.349855 2.450169
1.9 4.44986 2.550172
1.9 4.549854 2.650165
1.9 4.649849 2.750159
1.9 4.749853 2.850162
1.9 4.849848 2.950156
1.9 4.949853 3.05016
2.0 2.499897 0.500446
2.0 2.59989 0.60039
2.0 2.699883 0.700349
2.0 2.799886 0.800327
2.0 2.89988 0.900301
2.0 2.999883 1.00029
2.0 3.099877 1.100271
2.0 3.199871 1.200255
2.0 3.299874 1.30025
2.0 3.399868 1.400237
2.0 3.499872 1.500235
2.0 3.599866 1.600224
2.0 3.69986 1.700214
2.0 3.799864 1.800214
2.0 3.899859 1.900205
2.0 3.999863 2.000206
2.0 4.099857 2.100197
2.0 4.199852 2.200189
2.0 4.299856 2.300192
2.0 4.39985 2.400184
2.0 4.499855 2.500187
2.0 4.599849 2.60018
2.0 4.699844 2.700173
2.0 4.799848 2.800176
2.0 4.899843 2.900169
2.0 4.999848 3.000173
2.1 2.649887 0.550449
2.1 2.74988 0.650398
2.1 2.849883 0.750368
2.1 2.949876 0.850337
2.1 3.04988 0.950322
2.1 3.149873 1.0503
2.1 3.249867 1.150281
2.1 3.349871 1.250275
2.1 3.449864 1.35026
2.1 3.549868 1.450257
2.1 3.649862 1.550245
2.1 3.749856 1.650233
2.1 3.84986 1.750233
2.1 3.949855 1.850223
2.1 4.049859 1.950224
2.1 4.149853 2.050214
2.1 4.249847 2.150206
2.1 4.349852 2.250208
2.1 4.449846 2.3502
2.1 4.54985 2.450202
2.1 4.649845 2.550195
2.1 4.749839 2.650187
2.1 4.849844 2.75019
2.1 4.949838 2.850183
2.1 5.049843 2.950187
2.2 1.699932 0.50021
2.2 2.699884 0.50052
2.2 2.799877 0.600454
2.2 2.89988 0.700415
2.2 2.999873 0.800378
2.2 3.099877 0.900357
2.2 3.19987 1.000332
2.2 3.299864 1.100311
2.2 3.399867 1.200302
2.2 3.499861 1.300285
2.2 3.599865 1.400281
2.2 3.699858 1.500267
2.2 3.799852 1.600254
2.2 3.899856 1.700253
2.2 3.99985 1.800242
2.2 4.099855 1.900242
2.2 4.199849 2.000232
2.2 4.299843 2.100223
2.2 4.399847 2.200224
2.2 4.499842 2.300216
2.2 4.599846 2.400218
2.2 4.69984 2.50021
2.2 4.799835 2.600203
2.2 4.899839 2.700205
2.2 4.999834 2.800198
2.2 5.099838 2.900201
2.3 1.749931 0.5502
2.3 2.849875 0.550521
2.3 2.949877 0.650469
2.3 3.04987 0.750423
2.3 3.149874 0.850397
2.3 3.249867 0.950367
2.3 3.34986 1.050343
2.3 3.449864 1.150331
2.3 3.549857 1.250312
2.3 3.649861 1.350306
2.3 3.749855 1.45029
2.3 3.849849 1.550277
2.3 3.949852 1.650274
2.3 4.049846 1.750262
2.3 4.149851 1.850262
2.3 4.249845 1.950251
2.3 4.349839 2.050241
2.3 4.449843 2.150242
2.3 4.549837 2.250233
2.3 4.649842 2.350235
2.3 4.749836 2.450226
2.3 4.84983 2.550218
2.3 4.949835 2.65022
2.3 5.049829 2.750213
2.3 5.149834 2.850216
2.4 1.79993 0.600191
2.4 1.899919 0.500269
2.4 2.899872 0.500601
2.4 2.999875 0.600533
2.4 3.099867 0.700476
2.4 3.199871 0.800442
2.4 3.299864 0.900407
2.4 3.399857 1.000378
2.4 3.49986 1.100363
2.4 3.599854 1.200342
2.4 3.699857 1.300333
2.4 3.799851 1.400316
2.4 3.899845 1.500301
2.4 3.999849 1.600297
2.4 4.099843 1.700284
2.4 4.199847 1.800282
2.4 4.299841 1.900271
2.4 4.399835 2.00026
2.4 4.499839 2.10026
2.4 4.599833 2.200251
2.4 4.699837 2.300252
2.4 4.799832 2.400243
2.4 4.899826 2.500235
2.4 4.99983 2.600236
2.4 5.099825 2.700229
2.4 5.199829 2.800231
2.5 1.84993 0.650184
2.5 1.949918 0.550256
2.5 3.049872 0.550607
2.5 3.149865 0.650536
2.5 3.249868 0.750493
2.5 3.349861 0.850451
2.5 3.449854 0.950416
2.5 3.549857 1.050398
2.5 3.649851 1.150373
2.5 3.749854 1.250362
2.5 3.849848 1.350343
2.5 3.949841 1.450326
2.5 4.049845 1.550321
2.5 4.149839 1.650307
2.5 4.249843 1.750304
2.5 4.349837 1.850292
2.5 4.449831 1.95028
2.5 4.549835 2.05028
2.5 4.649829 2.150269
2.5 4.749833 2.25027
2.5 4.849827 2.350261
2.5 4.949822 2.450252
2.5 5.049826 2.550253
2.5 5.14982 2.650245
2.5 5.249825 2.750247
2.6 1.899929 0.700178
2.6 1.999917 0.600244
2.6 2.099916 0.500325
2.6 3.099869 0.500697
2.6 3.199862 0.600607
2.6 3.299865 0.700551
2.6 3.399858 0.8005
2.6 3.499851 0.90046
2.6 3.599854 1.000436
2.6 3.699847 1.100408
2.6 3.799851 1.200394
2.6 3.899844 1.300372
2.6 3.999838 1.400354
2.6 4.099841 1.500346
2.6 4.199835 1.600331
2.6 4.299839 1.700327
2.6 4.399833 1.800314
2.6 4.499827 1.900301
2.6 4.599831 2.0003
2.6 4.699825 2.100289
2.6 4.799829 2.200289
2.6 4.899823 2.300279
2.6 4.999817 2.400269
2.6 5.099822 2.50027
2.6 5.199816 2.600262
2.6 5.29982 2.700263
2.7 1.949928 0.750173
2.7 2.049916 0.650235
2.7 2.149915 0.550307
2.7 3.249859 0.55069
2.7 3.349862 0.650618
2.7 3.449855 0.750556
2.7 3.549848 0.850508
2.7 3.649851 0.950478
2.7 3.749844 1.050446
2.7 3.849847 1.150428
2.7 3.949841 1.250404
2.7 4.049834 1.350383
2.7 4.149838 1.450374
2.7 4.249832 1.550357
2.7 4.349835 1.650351
2.7 4.449829 1.750337
2.7 4.549823 1.850324
2.7 4.649827 1.950321
2.7 4.749821 2.050309
2.7 4.849825 2.150309
2.7 4.949819 2.250298
2.7 5.049813 2.350288
2.7 5.149817 2.450288
2.7 5.249812 2.550279
2.7 5.349816 2.65028
2.8 1.999927 0.800169
2.8 2.099916 0.700227
2.8 2.199914 0.600292
2.8 2.299904 0.500397
2.8 3.299857 0.50079
2.8 3.399859 0.600696
2.8 3.499852 0.70062
2.8 3.599845 0.800562
2.8 3.699848 0.900525
2.8 3.799841 1.000488
2.8 3.899844 1.100466
2.8 3.999838 1.200438
2.8 4.099831 1.300415
2.8 4.199834 1.400403
2.8 4.299828 1.500384
2.8 4.399832 1.600377
2.8 4.499825 1.700361
2.8 4.599819 1.800347
2.8 4.699823 1.900343
2.8 4.799817 2.000331
2.8 4.899821 2.100329
2.8 4.999815 2.200318
2.8 5.099809 2.300307
2.8 5.199813 2.400307
2.8 5.299807 2.500297
2.8 5.399812 2.600298
2.9 2.049927 0.850164
2.9 2.149915 0.75022
2.9 2.249913 0.65028
2.9 2.349903 0.550374
2.9 3.449857 0.550788
2.9 3.549849 0.650694
2.9 3.649842 0.750623
2.9 3.749845 0.850578
2.9 3.849838 0.950534
2.9 3.949841 1.050507
2.9 4.049834 1.150476
2.9 4.149828 1.250449
2.9 4.249831 1.350435
2.9 4.349825 1.450414
2.9 4.449828 1.550405
2.9 4.549822 1.650388
2.9 4.649816 1.750372
2.9 4.749819 1.850367
2.9 4.849813 1.950354
2.9 4.949817 2.050351
2.9 5.049811 2.150339
2.9 5.149805 2.250327
2.9 5.249809 2.350326
2.9 5.349803 2.450316
2.9 5.449808 2.550316
3.0 2.399901 0.600356
3.0 2.499901 0.500465
3.0 3.499854 0.500899
3.0 3.599847 0.60078
3.0 3.699839 0.700694
3.0 3.799842 0.800637
3.0 3.899835 0.900585
3.0 3.999838 1.000553
3.0 4.099831 1.100516
3.0 4.199825 1.200486
3.0 4.299828 1.300469
3.0 4.399821 1.400446
3.0 4.499825 1.500435
3.0 4.599818 1.600415
3.0 4.699812 1.700398
3.0 4.799816 1.800392
3.0 4.89981 1.900377
3.0 4.999813 2.000374
3.0 5.099807 2.100361
3.0 5.199801 2.200348
3.0 5.299805 2.300347
3.0 5.399799 2.400336
3.0 5.499803 2.500336
3.1 2.149925 0.950158
3.1 2.249913 0.850208
3.1 2.349911 0.75026
3.1 2.4499 0.65034
3.1 2.5499 0.550437
3.1 3.649844 0.550881
3.1 3.749837 0.650775
3.1 3.849839 0.750704
3.1 3.949832 0.850643
3.1 4.049835 0.950603
3.1 4.149828 1.050561
3.1 4.249821 1.150526
3.1 4.349825 1.250506
3.1 4.449818 1.350479
3.1 4.549822 1.450466
3.1 4.649815 1.550445
3.1 4.749809 1.650426
3.1 4.849812 1.750418
3.1 4.949806 1.850402
3.1 5.04981 1.950398
3.1 5.149804 2.050383
3.1 5.249797 2.150371
3.1 5.349801 2.250368
3.1 5.449795 2.350356
3.1 5.549799 2.450355
3.2 2.399911 0.800252
3.2 2.499899 0.700326
3.2 2.599899 0.600414
3.2 2.699888 0.500548
3.2 3.699842 0.501003
3.2 3.799834 0.600869
3.2 3.899837 0.700781
3.2 3.999829 0.800707
3.2 4.099832 0.900658
3.2 4.199825 1.00061
3.2 4.299818 1.10057
3.2 4.399822 1.200545
3.2 4.499815 1.300516
3.2 4.599818 1.4005
3.2 4.699812 1.500476
3.2 4.799805 1.600455
3.2 4.899809 1.700446
3.2 4.999802 1.800429
3.2 5.099806 1.900423
3.2 5.1998 2.000408
3.2 5.299794 2.100394
3.2 5.399798 2.20039
3.2 5.499792 2.300378
3.2 5.599796 2.400376
3.3 2.249924 1.050152
3.3 2.349912 0.950199
3.3 2.44991 0.850245
3.3 2.549898 0.750314
3.3 2.649898 0.650394
3.3 2.749887 0.550515
3.3 3.849832 0.55098
3.3 3.949834 0.65087
3.3 4.049827 0.75078
3.3 4.14983 0.850721
3.3 4.249822 0.950664
3.3 4.349815 1.050618
3.3 4.449818 1.150589
3.3 4.549812 1.250555
3.3 4.649815 1.350536
3.3 4.749808 1.45051
3.3 4.849802 1.550487
3.3 4.949805 1.650476
3.3 5.049799 1.750457
3.3 5.149803 1.850449
3.3 5.249796 1.950433
3.3 5.34979 2.050418
3.3 5.449794 2.150414
3.3 5.549788 2.2504
3.3 5.649792 2.350398
3.4 2.299924 1.10015
3.4 2.399911 1.000195
3.4 2.499909 0.900238
3.4 2.599897 0.800304
3.4 2.699896 0.700378
3.4 2.799886 0.600487
3.4 2.899876 0.500639
3.4 3.899829 0.501114
3.4 3.999832 0.600973
3.4 4.099824 0.700864
3.4 4.199827 0.800791
3.4 4.29982 0.900724
3.4 4.399813 1.000671
3.4 4.499815 1.100636
3.4 4.599809 1.200598
3.4 4.699812 1.300575
3.4 4.799805 1.400546
3.4 4.899799 1.50052
3.4 4.999802 1.600507
3.4 5.099795 1.700486
3.4 5.199799 1.800477
3.4 5.299793 1.90046
3.4 5.399786 2.000443
3.4 5.49979 2.100438
3.4 5.599784 2.200424
3.4 5.699788 2.30042
3.5 2.349923 1.150148
3.5 2.44991 1.050191
3.5 2.549908 0.950233
3.5 2.649897 0.850295
3.5 2.749895 0.750363
3.5 2.849885 0.650463
3.5 2.949874 0.550599
3.5 4.049829 0.551095
3.5 4.149822 0.65096
3.5 4.249824 0.75087
3.5 4.349817 0.850792
3.5 4.44981 0.950729
3.5 4.549813 1.050688
3.5 4.649806 1.150644
3.5 4.749809 1.250617
3.5 4.849802 1.350585
3.5 4.949795 1.450556
3.5 5.049799 1.550541
3.5 5.149792 1.650518
3.5 5.249796 1.750507
3.5 5.349789 1.850488
3.5 5.449783 1.95047
3.5 5.549787 2.050463
3.5 5.64978 2.150448
3.5 5.749784 2.250444
3.6 2.399923 1.200146
3.6 2.49991 1.100188
3.6 2.599907 1.000227
3.6 2.699896 0.900287
3.6 2.799894 0.80035
3.6 2.899884 0.700443
3.6 2.999873 0.600566
3.6 3.099873 0.500724
3.6 4.099827 0.501241
3.6 4.199819 0.601072
3.6 4.299822 0.70096
3.6 4.399814 0.800867
3.6 4.399814 0.800867
3.6 4.499807 0.900794
3.6 4.59981 1.000744
3.6 4.699803 1.100695
3.6 4.799806 1.200663
3.6 4.899799 1.300626
3.6 4.999792 1.400595
3.6 5.099795 1.500576
3.6 5.199789 1.600551
3.6 5.299792 1.700538
3.6 5.399786 1.800517
3.6 5.499779 1.900498
3.6 5.599783 2.00049
3.6 5.699777 2.100474
3.6 5.799781 2.200469
3.7 2.549909 1.150185
3.7 2.649907 1.050223
3.7 2.749895 0.95028
3.7 2.849893 0.850339
3.7 2.949882 0.750426
3.7 3.049872 0.650537
3.7 3.149872 0.550678
3.7 4.249817 0.551205
3.7 4.349819 0.651065
3.7 4.449812 0.750953
3.7 4.549804 0.850867
3.7 4.649807 0.950807
3.7 4.7498 1.050751
3.7 4.849803 1.150713
3.7 4.949796 1.250672
3.7 5.049789 1.350636
3.7 5.149792 1.450614
3.7 5.249786 1.550587
3.7 5.349789 1.650572
3.7 5.449782 1.750549
3.7 5.549776 1.850528
3.7 5.649779 1.950518
3.7 5.749773 2.050501
3.7 5.849777 2.150494
3.8 2.699906 1.100219
3.8 2.799894 1.000273
3.8 2.899893 0.900329
3.8 2.999881 0.80041
3.8 3.099871 0.700513
3.8 3.19987 0.600639
3.8 3.299861 0.500827
3.8 4.299814 0.501364
3.8 4.399817 0.601187
3.8 4.499809 0.701051
3.8 4.599802 0.800948
3.8 4.699804 0.900877
3.8 4.799797 1.000811
3.8 4.8998 1.100767
3.8 4.999793 1.20072
3.8 5.099786 1.30068
3.8 5.199789 1.400655
3.8 5.299782 1.500625
3.8 5.399786 1.600607
3.8 5.499779 1.700582
3.8 5.599773 1.800559
3.8 5.699776 1.900548
3.8 5.79977 2.000529
3.8 5.899773 2.100521
3.9 2.749905 1.150215
3.9 2.849893 1.050268
3.9 2.949892 0.95032
3.9 3.04988 0.850397
3.9 3.14987 0.750492
3.9 3.249869 0.650606
3.9 3.349859 0.550773
3.9 4.449814 0.551331
3.9 4.549806 0.651164
3.9 4.649799 0.751041
3.9 4.749802 0.850955
3.9 4.849794 0.950879
3.9 4.949797 1.050826
3.9 5.04979 1.150773
3.9 5.149783 1.250728
3.9 5.249786 1.350699
3.9 5.349779 1.450665
3.9 5.449783 1.550645
3.9 5.549776 1.650617
3.9 5.649769 1.750592
3.9 5.749773 1.850579
3.9 5.849766 1.950559
3.9 5.94977 2.05055
4.0 2.999891 1.000312
4.0 3.099879 0.900385
4.0 3.199869 0.800474
4.0 4.799799 0.801043
4.0 4.899792 0.900954
4.0 4.999794 1.000892
4.0 5.099787 1.100831
4.0 5.19978 1.20078
4.0 5.299783 1.300746
4.0 5.399776 1.400708
4.0 5.49978 1.500685
4.0 5.599773 1.600654
4.0 5.699766 1.700627
4.0 5.799769 1.800612
4.0 5.899763 1.90059
4.0 5.999766 2.000579
2.3 1.157678 1.142358
2.3 1.188735 1.112164
2.4 1.207677 1.192357
2.4 1.238717 1.162145
2.5 1.257676 1.242357
2.5 1.288701 1.212126
2.6 1.307676 1.292356
2.7 1.357675 1.342355
2.7 1.388672 1.312094
2.8 1.407675 1.392355
2.8 1.438659 1.362079
2.9 1.457674 1.442354
2.9 1.488647 1.412066
3.0 1.507674 1.492354
3.0 1.538636 1.462053
2.3 1.158204 1.141824
2.3 1.191295 1.109421
2.4 1.208204 1.191824
2.4 1.241281 1.159405
2.5 1.258203 1.241823
2.5 1.291268 1.20939
2.6 1.308203 1.291823
2.7 1.358202 1.341822
2.7 1.391245 1.309364
2.8 1.408202 1.391822
2.8 1.441235 1.359352
2.9 1.458201 1.441821
2.9 1.491226 1.409342
3.0 1.508201 1.491821
3.0 1.541217 1.459332
2.3 1.158671 1.141351
2.3 1.193562 1.106982
2.4 1.20867 1.19135
2.4 1.243551 1.15697
2.5 1.25867 1.24135
2.5 1.293542 1.206959
2.6 1.30867 1.29135
2.7 1.358669 1.341349
2.7 1.393524 1.306939
2.8 1.408669 1.391349
2.8 1.443517 1.35693
2.9 1.458669 1.441349
2.9 1.493509 1.406922
3.0 1.508668 1.491348
3.0 1.543502 1.456915
2.3 1.159068 1.140948
2.3 1.195497 1.104892
2.4 1.245489 1.154883
2.5 1.259067 1.240947
2.5 1.295482 1.204875
2.6 1.309067 1.290947
2.7 1.359067 1.340947
2.7 1.39547 1.304861
2.8 1.409066 1.390946
2.8 1.445464 1.354855
2.9 1.459066 1.440946
2.9 1.495459 1.404849
3.0 1.509066 1.490946
3.0 1.545454 1.454843
2.3 1.159395 1.140615
2.3 1.197102 1.103153
2.4 1.209395 1.190615
2.4 1.247097 1.153147
2.5 1.259395 1.240615
2.5 1.297093 1.203142
2.6 1.309394 1.290615
2.7 1.359394 1.340614
2.7 1.397085 1.303132
2.8 1.409394 1.390614
2.8 1.447081 1.353128
2.9 1.459394 1.440614
2.9 1.497078 1.403124
3.0 1.509394 1.490614
3.0 1.547075 1.453121
2.3 1.159653 1.140353
2.3 1.19836 1.101786
2.4 1.209653 1.190353
2.4 1.248357 1.151783
2.5 1.259653 1.240353
2.5 1.298354 1.20178
2.6 1.309653 1.290353
2.7 1.359652 1.340352
2.7 1.39835 1.301774
2.8 1.409652 1.390352
2.8 1.448348 1.351772
2.9 1.459652 1.440352
2.9 1.498346 1.40177
3.0 1.509652 1.490352
3.0 1.548344 1.451768
2.3 1.159841 1.140161
2.3 1.199271 1.100794
2.4 1.209841 1.190161
2.4 1.24927 1.150793
2.5 1.259841 1.240161
2.5 1.299269 1.200791
2.6 1.309841 1.290161
2.7 1.359841 1.340161
2.7 1.399267 1.300789
2.8 1.409841 1.390161
2.8 1.449266 1.350788
2.9 1.459841 1.440161
2.9 1.499265 1.400787
3.0 1.509841 1.490161
3.0 1.549264 1.450786
2.3 1.15996 1.14004
2.3 1.199808 1.100209
2.4 1.20996 1.19004
2.4 1.249808 1.150208
2.5 1.25996 1.24004
2.5 1.299807 1.200208
2.6 1.30996 1.29004
2.7 1.35996 1.34004
2.7 1.399807 1.300207
2.8 1.40996 1.39004
2.8 1.449807 1.350207
2.9 1.45996 1.44004
2.9 1.499806 1.400207
3.0 1.50996 1.49004
3.0 1.549806 1.450207
2.3 1.15999 1.14001
2.3 1.19999 1.10001
2.4 1.20999 1.19001
2.4 1.24999 1.15001
2.5 1.25999 1.24001
2.5 1.29999 1.20001
2.6 1.30999 1.29001
2.7 1.35999 1.34001
2.7 1.39999 1.30001
2.8 1.40999 1.39001
2.8 1.44999 1.35001
2.9 1.45999 1.44001
2.9 1.49999 1.40001
3.0 1.50999 1.49001
3.0 1.54999 1.45001
0.7	100.000612	100.000612
0.75	100.000703	100.000703
0.8	100.0008	100.0008
0.85	100.000903	100.000903
0.9	100.001012	100.001012
0.95	100.001128	100.001128
100.000528	0.65	100.000528
100.000612	0.7	100.000612
100.000703	0.75	100.000703
100.0008	0.8	100.0008
100.000903	0.85	100.000903
100.001012	0.9	100.001012
100.001128	0.95	100.001128
4.0 3.0005 6.9998
4.0 4.0005 7.9998
4.0 5.0005 9.9998
4.0 6.0005 11.9998
5.0 2.6926 2.6926
6.0 3.1623 3.1623
6.0 3.9699 3.9699
5.0 3.2016 3.2016
6.0 3.8419 3.8419
5.0 3.6069 3.6069
2.1	100.005512	100.005512
2.2	100.00605	100.00605
2.3	100.006612	100.006612
2.4	100.0072	100.0072
2.5	100.007812	100.007812
2.6	100.00845	100.00845
2.7	100.009112	100.009112
2.8	100.0098	100.0098
2.9	100.010512	100.010512
3	100.011249	100.011249
3.1	100.012012	100.012012
3.2	100.012799	100.012799
3.3	100.013612	100.013612
3.4	100.014449	100.014449
3.5	100.015311	100.015311
3.6	100.016199	100.016199
3.7	100.017111	100.017111
3.8	100.018048	100.018048
4.9	100.019011	100.019011
5.0 2.6926 2.6926
5.8 9.6462 9.6462
7.0 3.6401 3.6401
8.0 4.1231 4.1231
4.5 5.6998 1.2008   
5.0 6.1998 1.2012   
5.6 4.3998 1.2006 
7.0 8.1997 1.2021 
2.00	5.10	5.10
2.00	6.08	6.08
2.00	7.07	7.07
2.00	5.75	4.35
2.00	6.74	5.34
2.00	7.74	6.33
2.00	5.00	3.00
2.00	6.00	4.00
2.00	7.00	5.00
2.00	8.00	6.00
3.00	6.50	3.50
3.00	7.50	4.50
3.00	8.50	5.50
3.00	9.50	6.50
2.6	1.300908	1.299168
3.2	1.60176	1.5983
2.5	1.253455	1.246615
3	1.503449	1.496609
2.3	1.154256	1.145816
2.4	1.205021	1.195041
2.1	1.059068	1.040949
3.7	1.859652	1.840352
1.9	0.959842	0.940162
1.5	0.75996	0.740041
2.9	1.45996	1.44004
1.2	0.60999	0.59001
1.3	0.65999	0.64001
1.4	0.70999	0.69001
1.6	0.80999	0.79001
1.7	0.85999	0.84001
1.8	0.90999	0.89001
2	1.00999	0.99001
2.2	1.10999	1.09001
2.7	1.35999	1.34001
2.8	1.40999	1.39001
3.1	1.55999	1.54001
3.3	1.65999	1.64001
3.4	1.70999	1.69001
3.5	1.75999	1.74001
3.6	1.80999	1.79001
3.8	1.90999	1.89001
3.9	1.95999	1.94001
4	2.00999	1.99001
1.9	0.955249	0.955249
2.2	1.104536	1.104536
2.3	1.15434	1.15434
2.4	1.204159	1.204159
2.5	1.253994	1.253994
2.6	1.30384	1.30384
2.7	1.353699	1.353699
2.8	1.403567	1.403567
2.9	1.453444	1.453444
3.1	1.553222	1.553222
3.2	1.603122	1.603122
3.3	1.653028	1.653028
2.2	1.113176	1.095827
2.3	1.162984	1.145629
2.4	1.212807	1.195447
2.5	1.262645	1.24528
2.6	1.312495	1.295126
2.7	1.362356	1.344984
2.8	1.412227	1.394851
2.9	1.462107	1.444728
3.1	1.56189	1.544505
3.2	1.611791	1.594405
3.3	1.661698	1.64431
2.2	1.121691	1.08711
2.3	1.171507	1.136913
2.4	1.221337	1.186733
2.5	1.27118	1.236568
2.6	1.321036	1.286415
2.7	1.370902	1.336274
2.8	1.420777	1.386143
2.9	1.470661	1.436021
3.1	1.570451	1.535801
3.2	1.620355	1.585701
3.3	1.670266	1.635607
2.2	1.130016	1.078454
2.3	1.17984	1.128262
2.4	1.229679	1.178086
2.5	1.279531	1.227925
2.6	1.329394	1.277776
2.7	1.379266	1.327638
2.8	1.429148	1.377511
2.9	1.479037	1.427392
3.1	1.578837	1.527178
3.2	1.628747	1.577081
3.3	1.678661	1.62699
1.9	0.988675	0.920607
2.2	1.138085	1.069934
2.3	1.187922	1.119749
2.4	1.237771	1.16958
2.5	1.287633	1.219425
2.6	1.337504	1.269283
2.7	1.387385	1.319151
2.8	1.437275	1.369028
2.9	1.487171	1.418914
3.1	1.586984	1.518709
3.2	1.636899	1.568617
3.3	1.686819	1.61853
2.2	1.14584	1.061626
2.3	1.19569	1.111451
2.4	1.245552	1.161292
2.5	1.295424	1.211146
2.6	1.345306	1.261011
2.7	1.395197	1.310887
2.8	1.445095	1.360771
2.9	1.495	1.410664
3.1	1.594827	1.510471
3.2	1.644749	1.560384
3.3	1.694675	1.610302
2.2	1.153246	1.053575
2.3	1.203111	1.103414
2.4	1.252986	1.153266
2.5	1.302871	1.203131
2.6	1.352765	1.253006
2.7	1.402666	1.302891
2.8	1.452574	1.352785
2.9	1.502488	1.402686
3.1	1.602332	1.502508
3.2	1.652261	1.552427
3.3	1.702194	1.602352
3.4	1.752131	1.652281
2.2	1.160245	1.045862
2.3	1.210125	1.095716
2.4	1.260015	1.145582
2.5	1.309913	1.195459
2.6	1.359819	1.245347
2.7	1.409732	1.295243
2.8	1.45965	1.345146
2.9	1.509574	1.395057
3.1	1.609436	1.494896
3.2	1.659373	1.544823
3.3	1.709314	1.594755
3.4	1.759258	1.644691
1.9	1.017158	0.889036
2.2	1.166787	1.038559
2.3	1.216684	1.088429
2.4	1.266588	1.13831
2.5	1.3165	1.188202
2.6	1.366419	1.238102
2.7	1.416343	1.28801
2.8	1.466272	1.337925
2.9	1.516206	1.387846
3.1	1.616086	1.487703
3.2	1.666032	1.537639
3.3	1.715981	1.587579
3.4	1.765932	1.637523
1.9	1.023156	0.882129
2.2	1.172843	1.031716
2.3	1.222756	1.081604
2.4	1.272676	1.131502
2.5	1.322602	1.181408
2.6	1.372533	1.231322
2.7	1.422469	1.281243
2.8	1.472409	1.331169
2.9	1.522353	1.381101
3.1	1.622252	1.480979
3.2	1.672206	1.530924
3.3	1.722162	1.580872
3.4	1.772121	1.630824
1.9	1.02861	0.875762
2.2	1.178355	1.025417
2.3	1.228283	1.075323
2.4	1.278217	1.125238
2.5	1.328156	1.175159
2.6	1.3781	1.225088
2.7	1.428047	1.275021
2.8	1.477998	1.32496
2.9	1.527953	1.374903
3.1	1.62787	1.474802
3.2	1.677832	1.524756
3.3	1.727796	1.574713
3.4	1.777762	1.624672
1.9	1.033502	0.869982
2.2	1.183301	1.019704
2.3	1.233244	1.069629
2.4	1.283192	1.11956
2.5	1.333144	1.169497
2.6	1.3831	1.219439
2.7	1.433058	1.269386
2.8	1.483019	1.319337
2.9	1.532983	1.369292
3.1	1.632917	1.46921
3.2	1.682887	1.519173
3.3	1.732859	1.569138
3.4	1.782833	1.619106
1.9	1.037805	0.864847
2.2	1.187653	1.014633
2.3	1.23761	1.064575
2.4	1.287571	1.114522
2.5	1.337535	1.164474
2.6	1.387501	1.21443
2.7	1.43747	1.264389
2.8	1.487441	1.314351
2.9	1.537413	1.364317
3.1	1.637364	1.464254
3.2	1.687341	1.514226
3.3	1.73732	1.564199
3.4	1.7873	1.614175
1.9	1.041488	0.860408
2.2	1.19138	1.010254
2.3	1.24135	1.060213
2.4	1.291322	1.110175
2.5	1.341296	1.16014
2.6	1.391272	1.210108
2.7	1.44125	1.260079
2.8	1.491229	1.310052
2.9	1.541209	1.360027
3.1	1.641174	1.459982
3.2	1.691158	1.509961
3.3	1.741143	1.559943
3.4	1.791129	1.609925
2.2	1.19445	1.006621
2.3	1.24443	1.056594
2.4	1.294412	1.106569
2.5	1.344395	1.156546
2.6	1.394379	1.206525
2.7	1.444365	1.256506
2.8	1.494351	1.306488
2.9	1.544339	1.356471
3.1	1.644316	1.456442
3.2	1.694305	1.506428
3.3	1.744295	1.556416
3.4	1.794286	1.606404
3.9	2.044246	1.856355
2.2	1.19687	1.003744
2.3	1.246859	1.053728
2.4	1.296848	1.103713
2.5	1.346839	1.1537
2.6	1.39683	1.203688
2.7	1.446821	1.253677
2.8	1.496814	1.303667
2.9	1.546807	1.353657
3.1	1.646793	1.45364
3.2	1.696787	1.503633
3.3	1.746782	1.553626
3.4	1.796776	1.603619
3.7	1.946762	1.753601
3.9	2.046754	1.853591
2.2	1.198606	1.00167
2.3	1.248601	1.051663
2.4	1.298596	1.101657
2.5	1.348592	1.151651
2.6	1.398588	1.201645
2.7	1.448584	1.25164
2.8	1.498581	1.301636
2.9	1.548577	1.351631
3.1	1.648571	1.451624
3.2	1.698569	1.50162
3.3	1.748566	1.551617
3.4	1.798564	1.601614
3.5	1.848562	1.651611
3.7	1.948557	1.751606
3.8	1.998555	1.801604
3.9	2.048554	1.851601
2.2	1.199642	1.000428
2.3	1.24964	1.050426
2.4	1.299639	1.100424
2.5	1.349638	1.150423
2.6	1.399637	1.200422
2.8	1.499635	1.300419
2.9	1.549634	1.350418
3.1	1.649633	1.450416
3.2	1.699632	1.500415
3.3	1.749632	1.550414
3.4	1.799631	1.600414
3.5	1.849631	1.650413
3.7	1.949629	1.750412
3.8	1.999629	1.800411
3.9	2.049629	1.85041
4	2.099628	1.90041
2.2	1.199981	1.000022
2.3	1.249981	1.050021
2.4	1.299981	1.100021
2.5	1.349981	1.150021
2.6	1.399981	1.200021
2.8	1.499981	1.300021
2.9	1.549981	1.350021
3.1	1.649981	1.450021
3.2	1.699981	1.500021
3.3	1.749981	1.550021
3.4	1.799981	1.600021
3.5	1.849981	1.650021
3.6	1.899981	1.700021
3.7	1.949981	1.750021
3.8	1.999981	1.800021
3.9	2.049981	1.850021
4	2.099981	1.900021
2.2	1.118034	1.118034
2.3	1.167262	1.167262
2.4	1.216553	1.216553
2.5	1.265899	1.265899
2.6	1.315295	1.315295
2.7	1.364734	1.364734
2.8	1.414214	1.414214
2.9	1.463728	1.463728
3.1	1.56285	1.56285
3.2	1.612452	1.612452
2.2	1.135042	1.10076
2.3	1.184298	1.14997
2.4	1.233614	1.199245
2.5	1.282983	1.248578
2.6	1.332399	1.297961
2.7	1.381857	1.347391
2.8	1.431353	1.396861
2.9	1.480883	1.446367
3.1	1.580031	1.545475
3.2	1.629644	1.595071
2.2	1.151687	1.083335
2.3	1.200981	1.132538
2.4	1.250331	1.181808
2.5	1.29973	1.231137
2.6	1.349174	1.280518
2.7	1.398657	1.329945
2.8	1.448176	1.379414
2.9	1.497727	1.428919
3.1	1.596913	1.528027
3.2	1.646543	1.577623
2.2	1.167848	1.065892
2.3	1.217188	1.115101
2.4	1.266579	1.164377
2.5	1.316016	1.213712
2.6	1.365494	1.2631
2.7	1.415009	1.312534
2.8	1.464556	1.362009
2.9	1.514134	1.411522
3.1	1.613367	1.510643
3.2	1.663018	1.560245
2.2	1.183417	1.048578
2.3	1.232808	1.097805
2.4	1.282247	1.147099
2.5	1.331727	1.196452
2.6	1.381244	1.245856
2.7	1.430796	1.295305
2.8	1.480377	1.344796
2.9	1.529986	1.394323
3.1	1.629275	1.493471
3.2	1.678951	1.543087
2.2	1.198298	1.03154
2.3	1.247746	1.080798
2.4	1.297236	1.130121
2.5	1.346764	1.179501
2.6	1.396325	1.228931
2.7	1.445916	1.278405
2.8	1.495535	1.327919
2.9	1.545178	1.377468
3.1	1.64453	1.476657
3.2	1.694234	1.526291
2.2	1.212425	1.014898
2.3	1.261932	1.064199
2.4	1.311477	1.113562
2.5	1.361055	1.162979
2.6	1.410663	1.212445
2.7	1.460298	1.261952
2.8	1.509956	1.311497
2.9	1.559637	1.361075
3.1	1.659056	1.460318
3.2	1.70879	1.509976
2.2	1.225708	0.998818
2.3	1.275277	1.048173
2.4	1.324878	1.097586
2.5	1.374509	1.14705
2.6	1.424165	1.196559
2.7	1.473844	1.246107
2.8	1.523544	1.295689
2.9	1.573263	1.345303
3.1	1.672752	1.44461
3.2	1.722519	1.494298
2.2	1.238065	0.983456
2.3	1.287696	1.032875
2.4	1.337354	1.082347
2.5	1.387037	1.131866
2.7	1.486466	1.23102
2.8	1.536208	1.280646
2.9	1.585967	1.330301
3.1	1.685527	1.429682
3.2	1.735326	1.479404
2.2	1.249449	0.968956
2.3	1.29914	1.018446
2.4	1.348854	1.067985
2.5	1.398588	1.117564
2.6	1.448341	1.167179
2.7	1.49811	1.216826
2.8	1.547894	1.2665
2.9	1.597691	1.3162
3.1	1.697322	1.415661
3.2	1.747153	1.46542
2.2	1.259777	0.955488
2.3	1.309526	1.005056
2.4	1.359293	1.054665
2.5	1.409077	1.104309
2.6	1.458876	1.153983
2.7	1.508687	1.203685
2.8	1.558511	1.253411
2.9	1.608346	1.303157
3.1	1.708045	1.402704
3.2	1.757907	1.452501
3.4	1.857654	1.552133
2.2	1.269015	0.943182
2.3	1.318818	0.992829
2.4	1.368636	1.04251
2.5	1.418466	1.09222
2.6	1.468308	1.141956
2.7	1.51816	1.191714
2.8	1.568021	1.241491
2.9	1.617892	1.291285
3.1	1.717655	1.390918
3.2	1.767546	1.440754
3.4	1.867347	1.540457
2.2	1.277121	0.932179
2.3	1.326973	0.981905
2.4	1.376836	1.031658
2.5	1.426709	1.081433
2.6	1.47659	1.131229
2.7	1.526479	1.181041
2.8	1.576375	1.230869
2.9	1.626277	1.28071
3.1	1.726099	1.380427
3.2	1.776018	1.4303
3.4	1.875867	1.530071
2.2	1.284045	0.92262
2.3	1.33394	0.97242
2.4	1.383843	1.02224
2.5	1.433753	1.072077
2.6	1.483669	1.121928
2.7	1.533591	1.171792
2.8	1.583517	1.221667
2.9	1.633448	1.271552
3.1	1.733322	1.371347
3.2	1.783264	1.421255
3.4	1.883158	1.52109
2.2	1.289745	0.914631
2.3	1.339677	0.964498
2.4	1.389614	1.014379
2.5	1.439556	1.06427
2.6	1.489501	1.114172
2.7	1.53945	1.164081
2.8	1.589402	1.213998
2.9	1.639358	1.263922
3.1	1.739275	1.363786
3.2	1.789238	1.413726
3.3	1.839202	1.463669
3.4	1.889169	1.513616
3.8	2.08905	1.713436
3.9	2.139024	1.763397
2.2	1.294215	0.908296
2.3	1.344177	0.958219
2.4	1.394141	1.00815
2.5	1.444108	1.058087
2.6	1.494077	1.10803
2.7	1.544048	1.157977
2.8	1.594021	1.207929
2.9	1.643995	1.257885
3.1	1.743948	1.357807
3.2	1.793927	1.407772
3.3	1.843907	1.457739
3.4	1.893887	1.507709
3.8	2.09382	1.707605
3.9	2.143805	1.757582
2.2	1.297425	0.903708
2.3	1.347408	0.953673
2.4	1.397392	1.003641
2.5	1.447377	1.053613
2.6	1.497363	1.103587
2.7	1.54735	1.153563
2.8	1.597338	1.203541
2.9	1.647326	1.253521
3.1	1.747305	1.353486
3.2	1.797296	1.40347
3.3	1.847287	1.453455
3.4	1.897278	1.503441
3.8	2.097248	1.703394
3.9	2.147241	1.753384
2.2	1.299347	0.900939
2.3	1.349343	0.95093
2.4	1.399339	1.000922
2.5	1.449335	1.050915
2.6	1.499331	1.100908
2.7	1.549328	1.150902
2.8	1.599325	1.200896
2.9	1.649322	1.250891
3.1	1.749317	1.350882
3.2	1.799314	1.400878
3.3	1.849312	1.450875
3.4	1.89931	1.500871
3.8	2.099302	1.700859
3.9	2.149301	1.750857
4	2.199299	1.800854
2.2	1.299965	0.900047
2.3	1.349965	0.950046
2.4	1.399964	1.000046
2.5	1.449964	1.050046
2.6	1.499964	1.100046
2.7	1.549964	1.150045
2.8	1.599964	1.200045
2.9	1.649964	1.250045
3.1	1.749963	1.350045
3.2	1.799963	1.400044
3.3	1.849963	1.450044
3.4	1.899963	1.500044
3.5	1.949963	1.550044
3.6	1.999963	1.600044
3.7	2.049963	1.650044
3.8	2.099963	1.700044
3.9	2.149963	1.750043
4	2.199963	1.800043
2.2	1.140175	1.140175
2.3	1.188486	1.188486
2.4	1.236932	1.236932
2.5	1.285496	1.285496
2.6	1.334166	1.334166
2.8	1.431782	1.431782
2.9	1.480709	1.480709
3.2	1.627882	1.627882
2.2	1.165109	1.114678
2.3	1.213504	1.162925
2.4	1.262025	1.211314
2.5	1.310656	1.259829
2.6	1.359387	1.308456
2.8	1.457106	1.405998
2.9	1.506078	1.454894
3.1	1.604212	1.552898
3.2	1.653363	1.601992
2.2	1.189358	1.08877
2.3	1.237853	1.136975
2.4	1.286464	1.185329
2.5	1.335177	1.233814
2.6	1.383982	1.282415
2.8	1.48183	1.379918
2.9	1.530859	1.428798
3.1	1.629093	1.526777
3.2	1.678289	1.575862
2.2	1.212767	1.062632
2.3	1.261375	1.110821
2.4	1.310088	1.159163
2.5	1.358895	1.20764
2.6	1.407785	1.256237
2.7	1.456751	1.304939
2.8	1.505784	1.353737
2.9	1.55488	1.402618
3.1	1.653233	1.500603
3.2	1.702481	1.549692
2.2	1.235198	1.036472
2.3	1.283929	1.084672
2.4	1.332754	1.133029
2.5	1.381664	1.181522
2.6	1.430648	1.230136
2.7	1.479701	1.278857
2.8	1.528815	1.327673
2.9	1.577984	1.376573
3.1	1.676471	1.474596
3.2	1.725779	1.523704
2.2	1.256538	1.010495
2.3	1.305399	1.058737
2.4	1.354342	1.107135
2.5	1.40336	1.155669
2.6	1.452445	1.204323
2.7	1.50159	1.253083
2.8	1.55079	1.301937
2.9	1.60004	1.350874
3.1	1.698671	1.448968
3.2	1.748044	1.498109
2.2	1.276703	0.984893
2.3	1.325696	1.033207
2.4	1.374761	1.081673
2.5	1.423892	1.130273
2.6	1.473081	1.178991
2.7	1.522323	1.227811
2.8	1.571612	1.276723
2.9	1.620945	1.325716
3.1	1.719727	1.423912
3.2	1.76917	1.4731
2.2	1.295579	0.959927
2.3	1.344705	1.008343
2.4	1.393893	1.056905
2.5	1.443136	1.105596
2.6	1.49243	1.154399
2.7	1.54177	1.2033
2.8	1.591151	1.252288
2.9	1.640569	1.301353
3.1	1.739505	1.399681
3.2	1.789018	1.448931
2.2	1.313096	0.935826
2.3	1.362353	0.984371
2.4	1.411661	1.033056
2.5	1.461017	1.08186
2.6	1.510415	1.130769
2.7	1.559852	1.179769
2.8	1.609323	1.22885
2.9	1.658826	1.278002
3.1	1.757916	1.376489
3.2	1.807499	1.425812
2.2	1.329167	0.912859
2.3	1.378549	0.961561
2.4	1.427974	1.010389
2.5	1.477438	1.059327
2.6	1.526937	1.108359
2.7	1.576467	1.157475
2.8	1.626027	1.206662
2.9	1.675612	1.255915
3.1	1.774852	1.354583
3.2	1.824504	1.403988
2.2	1.34371	0.891311
2.3	1.39321	0.940189
2.4	1.442746	0.989179
2.5	1.492312	1.038266
2.6	1.541906	1.087435
2.7	1.591526	1.136677
2.8	1.641169	1.185983
2.9	1.690833	1.235344
3.1	1.790217	1.33421
3.2	1.839934	1.383703
3.9	2.188313	1.730975
2.2	1.356696	0.871417
2.3	1.406307	0.920486
2.4	1.455944	0.96965
2.5	1.505605	1.018895
2.6	1.555288	1.06821
2.7	1.60499	1.117586
2.8	1.654711	1.167015
2.9	1.704448	1.216491
3.1	1.803965	1.315562
3.2	1.853743	1.365148
3.9	2.202472	1.712924
2.2	1.368048	0.853485
2.3	1.417757	0.902749
2.4	1.467486	0.95209
2.5	1.517233	1.001497
2.6	1.566996	1.05096
2.7	1.616773	1.100471
2.8	1.666564	1.150024
2.9	1.716367	1.199615
3.1	1.816006	1.29889
3.2	1.865839	1.348568
3.9	2.214885	1.696843
2.2	1.377736	0.837759
2.3	1.427531	0.887215
2.4	1.47734	0.936729
2.5	1.527162	0.986292
2.6	1.576994	1.035897
2.7	1.626838	1.085539
2.8	1.67669	1.135212
2.9	1.726551	1.184912
3.1	1.826296	1.284382
3.2	1.876178	1.334147
3.9	2.225504	1.682892
2.2	1.385704	0.82451
2.3	1.435572	0.874143
2.4	1.485448	0.923816
2.5	1.535333	0.973523
2.6	1.585224	1.023258
2.7	1.635123	1.073017
2.8	1.685027	1.122798
2.9	1.734937	1.172598
3.1	1.834771	1.272245
3.2	1.884695	1.322088
3.3	1.934623	1.371943
3.8	2.184311	1.62135
3.9	2.234257	1.671253
2.2	1.391937	0.813941
2.3	1.441862	0.863727
2.4	1.491792	0.913535
2.5	1.541726	0.963364
2.6	1.591665	1.013209
2.7	1.641607	1.063069
2.8	1.691553	1.112941
2.9	1.741502	1.162825
3.1	1.841408	1.262619
3.2	1.891364	1.312528
3.3	1.941323	1.362444
3.4	1.991284	1.412366
3.8	2.191146	1.612101
3.9	2.241115	1.662044
2.2	1.396412	0.806244
2.3	1.446378	0.856146
2.4	1.496347	0.906059
2.6	1.59629	1.00591
2.7	1.646264	1.055846
2.8	1.69624	1.105788
2.9	1.746217	1.155734
3.1	1.846175	1.255641
3.2	1.896156	1.3056
3.3	1.946137	1.355561
3.4	1.99612	1.405526
3.5	2.046103	1.455492
3.6	2.096087	1.505461
3.7	2.146072	1.555432
3.8	2.196058	1.605405
3.9	2.246044	1.65538
2.2	1.399094	0.801576
2.3	1.449086	0.851551
2.4	1.499078	0.901529
2.6	1.599064	1.001491
2.7	1.649057	1.051475
2.8	1.699051	1.10146
2.9	1.749045	1.151447
3.1	1.849035	1.251423
3.2	1.89903	1.301413
3.3	1.949025	1.351403
3.4	1.999021	1.401394
3.5	2.049017	1.451385
3.6	2.099013	1.501378
3.7	2.149009	1.55137
3.8	2.199005	1.601363
3.9	2.249002	1.651357
2.2	1.39996	0.800067
2.3	1.449959	0.850066
2.4	1.499959	0.900065
2.6	1.599959	1.000064
2.7	1.649958	1.050063
2.8	1.699958	1.100062
2.9	1.749958	1.150062
3.1	1.849957	1.250061
3.2	1.899957	1.300061
3.3	1.949957	1.35006
3.4	1.999957	1.40006
3.5	2.049957	1.450059
3.6	2.099957	1.500059
3.7	2.149956	1.550059
3.8	2.199956	1.600059
3.9	2.249956	1.650058
4	2.299956	1.700058
2.4	1.264911	1.264911
2.7	1.408013	1.408013
2.8	1.456022	1.456022
2.9	1.504161	1.504161
3.2	1.649242	1.649242
2.2	1.202773	1.137244
2.4	1.297549	1.231403
2.7	1.441037	1.37419
2.8	1.489152	1.422116
2.9	1.537387	1.47018
3.2	1.68271	1.615077
2.2	1.234012	1.103271
2.3	1.281496	1.150114
2.4	1.329164	1.197212
2.7	1.473096	1.339769
2.9	1.569682	1.43565
3.2	1.715295	1.580429
2.2	1.264015	1.068759
2.3	1.311711	1.115524
2.4	1.359573	1.162559
2.5	1.407583	1.209831
2.7	1.503993	1.304985
2.8	1.552368	1.352825
2.9	1.600843	1.400815
3.1	1.698058	1.49719
3.2	1.746784	1.545551
2.2	1.292653	1.03394
2.3	1.340572	1.080672
2.4	1.388637	1.127685
2.5	1.436834	1.174944
2.6	1.485151	1.222421
2.7	1.533575	1.270092
2.8	1.582097	1.317935
2.9	1.630709	1.365933
3.1	1.72817	1.462331
3.2	1.777007	1.510706
2.2	1.319795	0.999063
2.3	1.36794	1.045812
2.4	1.416215	1.092849
2.5	1.464605	1.140139
2.6	1.513099	1.187651
2.7	1.561689	1.235359
2.8	1.610365	1.283241
2.9	1.65912	1.331279
3.1	1.756839	1.42776
3.2	1.805793	1.476176
2.2	1.345353	0.964374
2.3	1.393726	1.011197
2.4	1.442211	1.05831
2.5	1.490795	1.105677
2.6	1.539471	1.153266
2.7	1.588228	1.201051
2.8	1.637061	1.249009
2.9	1.685962	1.297122
3.1	1.783946	1.393746
3.2	1.83302	1.44223
2.2	1.369204	0.930199
2.3	1.417801	0.977153
2.4	1.466493	1.024396
2.5	1.51527	1.071888
2.6	1.564125	1.119599
2.7	1.613049	1.167502
2.8	1.662038	1.215573
2.9	1.711085	1.263795
3.1	1.809336	1.360622
2.2	1.391271	0.896856
2.3	1.440085	0.944002
2.4	1.488978	0.991428
2.5	1.537943	1.039095
2.6	1.586972	1.086971
2.7	1.636059	1.135031
2.8	1.6852	1.183252
2.9	1.734391	1.231614
3.1	1.832903	1.328703
2.2	1.411469	0.864725
2.3	1.460489	0.912121
2.4	1.509574	0.959782
2.5	1.558716	1.007669
2.6	1.607912	1.055752
2.7	1.657156	1.104006
2.8	1.706443	1.152408
2.9	1.755771	1.200942
3.1	1.854535	1.298342
3.2	1.903966	1.347186
2.2	1.42971	0.834213
2.3	1.478922	0.881914
2.4	1.528186	0.929856
2.5	1.577495	0.978004
2.6	1.626847	1.026329
2.7	1.676237	1.074808
2.8	1.725663	1.12342
2.9	1.77512	1.172148
3.1	1.874122	1.269902
3.2	1.923661	1.318905
2.2	1.445968	0.805706
2.3	1.495355	0.853755
2.4	1.544782	0.902016
2.5	1.594245	0.950457
2.6	1.64374	0.999051
2.7	1.693265	1.047777
2.8	1.742817	1.096619
2.9	1.792394	1.14556
3.1	1.891615	1.243695
3.2	1.941255	1.29287
3.8	2.239434	1.589001
2.2	1.460162	0.779688
2.3	1.509706	0.828114
2.4	1.55928	0.876717
2.5	1.608879	0.925469
2.6	1.658503	0.974347
2.7	1.708149	1.023334
2.8	1.757815	1.072415
2.9	1.807499	1.121576
3.1	1.906917	1.220104
3.2	1.956648	1.269454
3.8	2.255286	1.56642
2.2	1.472257	0.756605
2.3	1.521937	0.805419
2.4	1.571637	0.85437
2.5	1.621356	0.903435
2.6	1.671092	0.952598
2.7	1.720843	1.001844
2.8	1.770608	1.051161
2.9	1.820385	1.10054
3.2	1.969787	1.248972
3.5	2.119272	1.397739
3.8	2.268826	1.546745
2.2	1.482197	0.73694
2.3	1.531991	0.786126
2.4	1.581797	0.835408
2.5	1.631616	0.884771
2.6	1.681445	0.934202
2.7	1.731284	0.98369
2.8	1.781132	1.033228
2.9	1.830988	1.082808
3.2	1.980601	1.231751
3.4	2.080373	1.331179
3.5	2.130268	1.380924
3.8	2.279978	1.530258
2.2	1.489961	0.721111
2.3	1.539844	0.770626
2.4	1.589735	0.8202
2.5	1.639632	0.869823
2.6	1.689535	0.919487
2.7	1.739444	0.969185
2.8	1.789358	1.018913
2.9	1.839276	1.068667
3.2	1.989056	1.218048
3.3	2.03899	1.267874
3.4	2.088927	1.317713
3.5	2.138867	1.367564
3.8	2.288703	1.517176
2.2	1.495534	0.709488
2.3	1.545482	0.759264
2.4	1.595433	0.809067
2.5	1.645387	0.858893
2.6	1.695344	0.908738
2.7	1.745303	0.9586
2.8	1.795264	1.008475
2.9	1.845228	1.058362
3.2	1.995129	1.208078
3.3	2.0451	1.257999
3.4	2.095072	1.307926
3.5	2.145045	1.357858
3.7	2.244995	1.457736
3.8	2.294971	1.507681
2.2	1.498875	0.702396
2.3	1.548862	0.752338
2.4	1.59885	0.802288
2.5	1.648839	0.852243
2.6	1.698828	0.902204
2.7	1.748817	0.952168
2.8	1.798808	1.002136
2.9	1.848799	1.052108
3.1	1.948782	1.152058
3.2	1.998774	1.202036
3.3	2.048767	1.252015
3.4	2.09876	1.301997
3.5	2.148753	1.351979
3.7	2.24874	1.451949
3.8	2.298734	1.501935
3.9	2.348729	1.551922
2.2	1.499946	0.700105
2.3	1.549946	0.750102
2.4	1.599945	0.8001
2.5	1.649945	0.850099
2.6	1.699944	0.900097
2.7	1.749944	0.950096
2.8	1.799944	1.000094
2.9	1.849943	1.050093
3.1	1.949942	1.150091
3.2	1.999942	1.20009
3.3	2.049942	1.250089
3.4	2.099942	1.300089
3.5	2.149941	1.350088
3.6	2.199941	1.400087
3.7	2.249941	1.450087
3.8	2.299941	1.500086
3.9	2.34994	1.550086
4	2.39994	1.600085
2.6	1.392839	1.392839
2.7	1.439618	1.439618
2.8	1.486607	1.486607
2.9	1.533786	1.533786
3.2	1.676305	1.676305
2.6	1.432916	1.351568
2.7	1.4799	1.39817
2.8	1.527075	1.444999
2.9	1.574425	1.492035
3.2	1.717377	1.634197
2.4	1.377802	1.21723
2.5	1.424612	1.263119
2.6	1.471632	1.309308
2.7	1.518842	1.355768
2.8	1.566225	1.402471
2.9	1.613767	1.449395
3.2	1.75721	1.591289
2.2	1.320861	1.084119
2.4	1.41441	1.174493
2.6	1.508786	1.266315
2.7	1.556237	1.312675
2.8	1.603844	1.359292
2.9	1.651592	1.406142
3.2	1.795571	1.547874
2.2	1.355061	1.041053
2.4	1.449272	1.13119
2.5	1.49666	1.176856
2.6	1.544212	1.222862
2.7	1.591914	1.269169
2.8	1.639753	1.315747
2.9	1.687718	1.362568
3.2	1.832264	1.504257
2.2	1.387381	0.997572
2.3	1.434732	1.042363
2.4	1.482257	1.087609
2.5	1.529939	1.133253
2.6	1.577765	1.179252
2.7	1.625722	1.225563
2.8	1.673798	1.272154
2.9	1.721984	1.318995
3.1	1.81865	1.413326
3.2	1.867114	1.460774
2.2	1.417734	0.953947
2.3	1.465425	0.998757
2.4	1.513264	1.044039
2.5	1.561239	1.089733
2.6	1.609337	1.13579
2.7	1.657548	1.182167
2.8	1.705862	1.228829
2.9	1.75427	1.275744
3.1	1.851341	1.370228
3.2	1.89999	1.417753
2.2	1.445997	0.910535
2.3	1.494016	0.955456
2.4	1.542162	1.000859
2.5	1.590421	1.046681
2.6	1.638786	1.092869
2.7	1.687245	1.139379
2.8	1.735792	1.186173
2.9	1.784419	1.233219
3.1	1.88189	1.327958
3.2	1.930722	1.375607
2.2	1.472092	0.86772
2.3	1.520425	0.912852
2.4	1.568863	0.958467
2.5	1.617396	1.0045
2.6	1.666016	1.050896
2.7	1.714715	1.097608
2.8	1.763487	1.144598
2.9	1.812326	1.191833
3.1	1.910185	1.286929
3.2	1.959195	1.334746
2.2	1.49593	0.825945
2.3	1.544558	0.871396
2.4	1.593272	0.91732
2.5	1.642063	0.963649
2.6	1.690924	1.010329
2.7	1.739851	1.057313
2.8	1.788836	1.104561
2.9	1.837877	1.152042
3.1	1.936104	1.247594
3.2	1.985285	1.295622
2.2	1.517438	0.785731
2.3	1.566339	0.831608
2.4	1.615308	0.877935
2.5	1.664338	0.924646
2.6	1.713424	0.971683
2.7	1.762561	1.019003
2.8	1.811746	1.066568
2.9	1.860974	1.114345
3.1	1.959547	1.210439
3.2	2.008887	1.258715
2.2	1.536571	0.747624
2.3	1.58572	0.794031
2.4	1.63492	0.84085
2.5	1.684168	0.888015
2.6	1.733458	0.935475
2.7	1.782789	0.983187
2.8	1.832155	1.031116
2.9	1.881555	1.079233
3.1	1.980445	1.175938
3.2	2.029931	1.224489
3.4	2.128975	1.321915
3.9	2.376935	1.566899
2.2	1.553261	0.712303
2.3	1.602629	0.759325
2.4	1.652036	0.806705
2.5	1.701477	0.854384
2.6	1.750949	0.902315
2.7	1.800451	0.950458
2.8	1.84998	0.998784
2.9	1.899533	1.047267
3.1	1.998707	1.144625
3.2	2.048324	1.193468
3.4	2.147611	1.291419
3.9	2.396088	1.537452
2.2	1.567459	0.68049
2.3	1.617016	0.728184
2.4	1.6666	0.776168
2.5	1.716209	0.824392
2.6	1.765839	0.872815
2.7	1.815489	0.921408
2.8	1.865159	0.970143
2.9	1.914845	1.019
3.1	2.014265	1.117019
3.2	2.063995	1.166155
3.4	2.163494	1.264629
3.9	2.412422	1.511692
2.2	1.579128	0.652954
2.3	1.628843	0.701331
2.4	1.678575	0.749921
2.5	1.728322	0.798685
2.6	1.778084	0.847593
2.7	1.827858	0.896621
2.8	1.877645	0.945751
2.9	1.927442	0.994968
3.1	2.027067	1.093615
3.2	2.076893	1.143026
3.3	2.126727	1.192487
3.4	2.176569	1.241991
3.9	2.425876	1.490007
2.2	1.588241	0.630464
2.3	1.63808	0.679477
2.4	1.687928	0.728624
2.5	1.737785	0.77788
2.6	1.78765	0.827225
2.7	1.837523	0.876644
2.8	1.887402	0.926126
2.9	1.937287	0.97566
3.1	2.037075	1.074859
3.2	2.086976	1.124511
3.3	2.136882	1.174193
3.4	2.186792	1.223901
3.9	2.436399	1.472737
2.2	1.594766	0.613773
2.3	1.644694	0.663308
2.4	1.694626	0.712908
2.5	1.744562	0.76256
2.6	1.794502	0.812254
2.7	1.844445	0.861984
2.8	1.894391	0.911744
2.9	1.94434	0.961529
3.1	2.044245	1.061158
3.2	2.094201	1.110998
3.3	2.144159	1.160852
3.4	2.194119	1.210718
3.7	2.344009	1.360374
3.9	2.443943	1.460184
4	2.493912	1.510098
2.2	1.598684	0.603486
2.3	1.648666	0.653365
2.4	1.698649	0.703262
2.5	1.748633	0.753172
2.6	1.798618	0.803093
2.7	1.848604	0.853024
2.8	1.89859	0.902962
2.9	1.948577	0.952907
3.1	2.048554	1.052812
3.2	2.098543	1.102771
3.3	2.148532	1.152734
3.4	2.198522	1.2027
3.5	2.248512	1.252668
3.7	2.348494	1.352612
3.8	2.398486	1.402587
3.9	2.448478	1.452564
4	2.49847	1.502542
2.2	1.599944	0.600143
2.3	1.649943	0.650139
2.4	1.699942	0.700134
2.5	1.749942	0.750131
2.6	1.799941	0.800128
2.7	1.849941	0.850125
2.8	1.89994	0.900122
2.9	1.94994	0.95012
3.1	2.049939	1.050116
3.2	2.099938	1.100115
3.3	2.149938	1.150113
3.4	2.199937	1.200112
3.5	2.249937	1.25011
3.6	2.299937	1.300109
3.7	2.349936	1.350108
3.8	2.399936	1.400107
3.9	2.449936	1.450106
4	2.499935	1.500105
2.7	1.477329	1.477329
2.9	1.569235	1.569235
2.7	1.524342	1.428762
2.9	1.616809	1.520167
2.2	1.341329	1.157936
2.7	1.569634	1.378852
2.9	1.662704	1.469829
3	1.709532	1.515744
2.2	1.382608	1.10832
2.7	1.612993	1.327868
2.9	1.706693	1.418513
3	1.753804	1.464292
3.1	1.801071	1.510338
3.2	1.848482	1.556629
2.2	1.42177	1.057615
2.4	1.51409	1.143463
2.7	1.654246	1.276107
2.8	1.701337	1.321147
2.9	1.748591	1.366532
3	1.795992	1.412228
3.1	1.843532	1.458207
3.2	1.891198	1.504443
2.2	1.458696	1.006069
2.4	1.551936	1.091542
2.7	1.693242	1.223887
2.8	1.740668	1.268875
2.9	1.788234	1.314226
3	1.835929	1.359902
3.1	1.883743	1.405873
3.2	1.931669	1.45211
2.2	1.493298	0.953953
2.3	1.540272	0.996257
2.4	1.58743	1.039245
2.6	1.68224	1.126958
2.7	1.729864	1.171553
2.8	1.777618	1.216568
2.9	1.825493	1.261959
3	1.873479	1.307686
3.1	1.921567	1.353715
3.2	1.969751	1.400017
2.2	1.525475	0.901611
2.3	1.572891	0.943922
2.4	1.620463	0.986953
2.6	1.71602	1.074826
2.7	1.763984	1.119525
2.8	1.812057	1.164656
2.9	1.860232	1.21017
3	1.908501	1.256025
3.1	1.956857	1.302185
3.2	2.005294	1.348619
4	2.395101	1.727272
2.2	1.555132	0.849431
2.3	1.602967	0.891889
2.4	1.650929	0.935094
2.5	1.69901	0.978945
2.6	1.747198	1.023361
2.7	1.795485	1.068271
2.8	1.843863	1.113614
2.9	1.892326	1.15934
3	1.940867	1.205406
3.1	1.98948	1.251774
3.2	2.03816	1.298411
4	2.429532	1.678495
2.2	1.582203	0.797885
2.3	1.630427	0.840652
2.4	1.678755	0.884177
2.5	1.727178	0.928355
2.6	1.775688	0.973097
2.7	1.824279	1.018328
2.8	1.872944	1.063985
2.9	1.921678	1.110018
3.2	2.068242	1.249944
4	2.461104	1.631856
2.2	1.60659	0.747562
2.3	1.655172	0.790814
2.4	1.703835	0.834821
2.5	1.752574	0.879469
2.6	1.801382	0.924664
2.7	1.850253	0.970332
2.8	1.899184	1.016407
2.9	1.948168	1.062836
3.1	2.046285	1.15659
3.2	2.09541	1.203843
4	2.489665	1.587939
2.2	1.628265	0.699096
2.3	1.677169	0.743026
2.4	1.726136	0.78768
2.5	1.77516	0.832942
2.6	1.824237	0.878717
2.7	1.873363	0.92493
2.8	1.922534	0.971518
2.9	1.971746	1.01843
3.1	2.070285	1.113061
3.2	2.119606	1.160713
4	2.515137	1.547279
2.2	1.64716	0.65334
2.3	1.696348	0.698134
2.4	1.745583	0.743593
2.5	1.794859	0.789601
2.6	1.844175	0.836067
2.7	1.893526	0.88292
2.8	1.942911	0.9301
2.9	1.992326	0.977561
3.1	2.09124	1.073175
3.2	2.140735	1.121268
3.8	2.438137	1.412613
4	2.537407	1.510482
2.2	1.663223	0.611292
2.3	1.712655	0.657115
2.4	1.76212	0.703507
2.5	1.811614	0.750363
2.6	1.861135	0.7976
2.7	1.910681	0.845156
2.8	1.96025	0.892978
2.9	2.00984	0.941027
3.1	2.109079	1.037678
3.2	2.158724	1.086231
3.3	2.208386	1.13491
3.4	2.258063	1.183699
3.7	2.407173	1.330605
3.8	2.4569	1.379721
4	2.556387	1.478132
2.2	1.676409	0.57413
2.3	1.726043	0.621084
2.4	1.775699	0.66848
2.5	1.825373	0.71623
2.6	1.875064	0.764268
2.7	1.924772	0.812543
2.8	1.974494	0.861014
2.9	2.02423	0.909651
3.1	2.123739	1.007326
3.2	2.17351	1.056327
3.3	2.223292	1.105417
3.4	2.273083	1.154585
3.5	2.322883	1.203821
3.7	2.422508	1.302469
3.8	2.472332	1.351867
4	2.572	1.450788
2.2	1.686714	0.543124
2.3	1.736507	0.591209
2.4	1.786313	0.639588
2.5	1.836129	0.688199
2.6	1.885954	0.736996
2.7	1.935789	0.785944
2.8	1.985632	0.835017
2.9	2.035482	0.884194
3.1	2.135204	0.982796
3.2	2.185075	1.032198
3.3	2.234951	1.081655
3.4	2.284833	1.13116
3.5	2.33472	1.180707
3.8	2.484408	1.32955
4	2.58422	1.428913
2.2	1.694087	0.519672
2.3	1.743995	0.568745
2.4	1.793908	0.617967
2.5	1.843826	0.667304
2.6	1.893748	0.716733
2.7	1.943675	0.766237
2.8	1.993604	0.815801
2.9	2.043538	0.865415
3.1	2.143414	0.964763
3.2	2.193356	1.014484
3.3	2.243301	1.064232
3.4	2.293248	1.114003
3.5	2.343198	1.163793
3.6	2.393149	1.213601
3.8	2.493058	1.31326
4	2.592974	1.412967
2.2	1.698515	0.505004
2.3	1.748492	0.55476
2.4	1.79847	0.604556
2.5	1.84845	0.654383
2.6	1.89843	0.704234
2.7	1.948412	0.754105
2.8	1.998394	0.803992
2.9	2.048378	0.853893
3.1	2.148346	0.953725
3.2	2.198332	1.003653
3.3	2.248318	1.053588
3.4	2.298305	1.10353
3.5	2.348292	1.153476
3.6	2.39828	1.203427
3.8	2.498257	1.303339
3.9	2.548247	1.353301
4	2.598236	1.403265
2.2	1.699932	0.50021
2.3	1.749931	0.5502
2.4	1.79993	0.600191
2.5	1.84993	0.650184
2.6	1.899929	0.700178
2.7	1.949928	0.750173
2.8	1.999927	0.800169
2.9	2.049927	0.850164
3.1	2.149925	0.950158
3.2	2.199925	1.000155
3.3	2.249924	1.050152
3.4	2.299924	1.10015
3.5	2.349923	1.150148
3.6	2.399923	1.200146
3.8	2.499922	1.300142
3.9	2.549921	1.350141
4	2.599921	1.400139
2.2	1.30384	1.30384
2.3	1.346291	1.346291
2.2	1.354314	1.251324
2.3	1.397414	1.29314
2.7	1.5739	1.465543
2.9	1.664139	1.554226
2.2	1.402632	1.196913
2.3	1.446386	1.238122
2.7	1.625007	1.408663
2.9	1.716087	1.496671
3	1.76199	1.541223
2.2	1.448633	1.140803
2.3	1.493035	1.181447
2.7	1.673803	1.350316
2.9	1.765743	1.437748
3	1.812033	1.482061
2.2	1.492202	1.083193
2.3	1.53724	1.123328
2.6	1.674045	1.248017
2.7	1.720136	1.290778
2.9	1.812939	1.377762
3	1.85962	1.421896
3.1	1.90647	1.466406
3.2	1.953476	1.51126
2.2	1.533219	1.024303
2.3	1.578874	1.06401
2.4	1.624784	1.104552
2.5	1.670929	1.145842
2.6	1.71729	1.187802
2.7	1.76385	1.230363
2.8	1.810593	1.273464
2.9	1.857506	1.317054
3	1.904576	1.361084
3.1	1.951792	1.405514
3.2	1.999143	1.450306
2.2	1.571606	0.964382
2.3	1.617851	1.00376
2.4	1.664314	1.044048
2.5	1.710976	1.085145
2.6	1.757822	1.126961
2.7	1.804836	1.16942
2.8	1.852008	1.212454
2.9	1.899324	1.256004
3	1.946774	1.300019
3.1	1.994349	1.344452
3.2	2.042039	1.389263
2.2	1.607252	0.903717
2.3	1.654058	0.942897
2.4	1.701046	0.983059
2.5	1.748201	1.024088
2.6	1.79551	1.065884
2.7	1.842961	1.108359
2.8	1.890543	1.151438
2.9	1.938247	1.195057
3	1.986064	1.239158
3.1	2.033986	1.283691
3.2	2.082006	1.328613
2.2	1.640075	0.84268
2.3	1.687406	0.881825
2.4	1.734887	0.922021
2.5	1.782506	0.963134
2.6	1.830252	1.005054
2.7	1.878115	1.047683
2.8	1.926087	1.090938
2.9	1.974159	1.134748
3	2.022325	1.17905
3.1	2.070578	1.223791
3.2	2.118911	1.268925
3.3	2.167321	1.314411
3.4	2.215801	1.360214
2.2	1.670007	0.781701
2.3	1.717825	0.821011
2.4	1.765763	0.861431
2.5	1.813812	0.90281
2.6	1.861965	0.945023
2.7	1.910212	0.987963
2.8	1.958547	1.03154
2.9	2.006964	1.075675
3	2.055456	1.120304
3.1	2.104019	1.165368
3.2	2.152648	1.210821
3.3	2.201339	1.256618
3.4	2.250086	1.302725
2.2	1.696952	0.721334
2.3	1.745213	0.761053
2.4	1.793569	0.801923
2.5	1.842013	0.843777
2.6	1.890537	0.886476
2.7	1.939137	0.929902
2.8	1.987806	0.97396
2.9	2.03654	1.018566
3.1	2.134183	1.109159
3.2	2.183084	1.155038
3.3	2.232035	1.201246
3.4	2.28103	1.247746
2.2	1.720885	0.662215
2.3	1.769543	0.70263
2.4	1.818275	0.744211
2.5	1.867073	0.786773
2.6	1.915933	0.830164
2.7	1.964851	0.874262
2.8	2.013822	0.918964
2.9	2.062842	0.964186
3	2.111908	1.00986
3.1	2.161017	1.055925
3.2	2.210166	1.102333
3.3	2.259352	1.149043
3.4	2.308574	1.196019
2.2	1.741738	0.605251
2.3	1.790747	0.64669
2.4	1.839808	0.689265
2.5	1.888919	0.732779
2.6	1.938075	0.777074
2.7	1.987274	0.822024
2.8	2.036511	0.867527
2.9	2.085785	0.9135
3	2.135093	0.959875
3.1	2.184432	1.006598
3.2	2.2338	1.053622
3.3	2.283196	1.100908
3.4	2.332618	1.148424
2.2	1.759458	0.551624
2.3	1.808766	0.594431
2.4	1.858111	0.638285
2.5	1.90749	0.682983
2.6	1.9569	0.728372
2.7	2.00634	0.774328
2.8	2.055806	0.820758
2.9	2.105298	0.867584
3	2.154814	0.914747
3.1	2.204351	0.962196
3.2	2.253908	1.009891
3.3	2.303485	1.057799
3.4	2.35308	1.105892
2.2	1.774	0.502881
2.3	1.823555	0.547369
2.4	1.873134	0.592735
2.5	1.922735	0.638794
2.6	1.972355	0.685406
2.7	2.021995	0.732465
2.8	2.071651	0.779889
2.9	2.121324	0.827617
3	2.171012	0.875599
3.1	2.220714	0.923795
3.2	2.270429	0.972172
3.3	2.320156	1.020707
3.4	2.369895	1.069376
2.3	1.835106	0.507316
2.4	1.884868	0.554306
2.5	1.934642	0.601782
2.6	1.984428	0.649636
2.7	2.034225	0.697792
2.8	2.084031	0.74619
2.9	2.133846	0.794786
3	2.183669	0.843547
3.1	2.233501	0.892445
3.2	2.28334	0.941458
3.3	2.333185	0.99057
3.4	2.383037	1.039767
3.5	2.432896	1.089037
2.4	1.893267	0.52491
2.5	1.943166	0.573667
2.6	1.993071	0.622622
2.7	2.04298	0.671731
2.8	2.092893	0.720962
2.9	2.142811	0.770292
3	2.192732	0.819704
3.1	2.242657	0.869182
3.2	2.292585	0.918718
3.3	2.342516	0.968301
3.4	2.39245	1.017924
3.5	2.442387	1.067583
3.8	2.592212	1.216728
2.4	1.898311	0.506359
2.5	1.948285	0.556027
2.6	1.998262	0.60575
2.7	2.048239	0.655515
2.8	2.098217	0.705314
2.9	2.148197	0.755139
3	2.198177	0.804985
3.1	2.248158	0.85485
3.2	2.29814	0.904729
3.3	2.348123	0.954622
3.4	2.398106	1.004524
3.5	2.44809	1.054437
3.8	2.598046	1.204216
2.4	1.899919	0.500269
2.5	1.949918	0.550256
2.6	1.999917	0.600244
2.7	2.049916	0.650235
2.8	2.099916	0.700227
2.9	2.149915	0.75022
3	2.199914	0.800213
3.1	2.249913	0.850208
3.2	2.299912	0.900203
3.3	2.349912	0.950199
3.4	2.399911	1.000195
3.5	2.44991	1.050191
3.6	2.49991	1.100188
3.7	2.549909	1.150185
3.8	2.599909	1.200182
3.9	2.649908	1.25018
4	2.699908	1.300177
2.2	1.360147	1.360147
2.4	1.442221	1.442221
2.2	1.415389	1.302554
2.3	1.456982	1.342452
2.4	1.499089	1.383007
2.5	1.541667	1.424162
2.2	1.468184	1.242741
2.3	1.510614	1.281801
2.4	1.553494	1.321599
2.5	1.596789	1.36207
2.6	1.640465	1.403155
2.2	1.518376	1.180885
2.3	1.561624	1.219133
2.4	1.605264	1.258206
2.5	1.649266	1.298028
2.6	1.6936	1.338534
3.2	1.965326	1.592937
2.2	1.565856	1.117168
2.3	1.609896	1.154645
2.4	1.654275	1.19304
2.5	1.698966	1.232268
2.6	1.743945	1.272252
2.9	1.880406	1.396082
3.2	2.018788	1.52462
2.2	1.610506	1.05177
2.3	1.655305	1.088537
2.4	1.700395	1.126324
2.5	1.745752	1.165032
2.6	1.791356	1.204571
2.9	1.929476	1.32743
3.1	2.022496	1.412253
3.2	2.069251	1.455387
2.2	1.652253	0.9849
2.3	1.697774	1.021043
2.4	1.743541	1.058315
2.5	1.789534	1.096601
2.6	1.835737	1.135797
2.7	1.882134	1.175814
2.9	1.975456	1.257991
3	2.022356	1.300017
3.1	2.069401	1.342589
3.2	2.116582	1.385658
2.2	1.690984	0.916804
2.3	1.737185	0.952442
2.4	1.78359	0.989324
2.5	1.830185	1.027316
2.6	1.876956	1.066299
2.7	1.923888	1.106169
2.9	2.018196	1.18821
3	2.06555	1.230227
3.1	2.113027	1.272821
3.2	2.160617	1.315937
2.2	1.726635	0.847761
2.3	1.773468	0.88305
2.4	1.82047	0.919704
2.5	1.867628	0.957566
2.6	1.914929	0.996499
2.7	1.962365	1.036383
2.8	2.009925	1.07711
2.9	2.057601	1.118591
3	2.105384	1.160742
3.1	2.153268	1.203495
3.2	2.201247	1.246787
2.2	1.759114	0.778133
2.3	1.80653	0.81328
2.4	1.854082	0.849915
2.5	1.901759	0.887856
2.6	1.949553	0.926941
2.7	1.997454	0.967032
2.8	2.045456	1.00801
2.9	2.093552	1.049769
3	2.141735	1.092221
3.1	2.189999	1.135288
3.2	2.23834	1.178903
2.2	1.78834	0.708376
2.3	1.836285	0.74365
2.4	1.884336	0.780535
2.5	1.932486	0.818812
2.6	1.980728	0.858296
2.7	2.029055	0.898828
2.8	2.077462	0.940272
2.9	2.125942	0.982512
3	2.17449	1.025451
3.1	2.223104	1.069003
3.2	2.271777	1.113098
2.2	1.814297	0.638992
2.3	1.862715	0.674744
2.4	1.911213	0.712214
2.5	1.959788	0.751144
2.6	2.008432	0.79132
2.7	2.057141	0.83256
2.8	2.105911	0.874714
2.9	2.154737	0.917657
3	2.203616	0.961282
3.1	2.252544	1.005501
3.2	2.301518	1.050238
2.2	1.836891	0.570792
2.3	1.885722	0.607472
2.4	1.934614	0.645942
2.5	1.98356	0.685901
2.6	2.032558	0.727104
2.7	2.081603	0.76935
2.8	2.130693	0.812476
2.9	2.179824	0.856351
3	2.228994	0.900864
3.1	2.2782	0.945925
3.2	2.32744	0.99146
2.2	1.856092	0.504876
2.3	1.905277	0.543043
2.4	1.954503	0.583002
2.5	2.003768	0.62441
2.6	2.053069	0.666996
2.7	2.102402	0.710549
2.8	2.151767	0.754901
3	2.250579	0.845499
3.1	2.300024	0.891551
3.2	2.349493	0.938008
3.3	2.398983	0.984813
2.4	1.970828	0.525177
2.5	2.020356	0.568451
2.6	2.069906	0.61275
2.7	2.119477	0.657867
2.8	2.169069	0.703644
3	2.268305	0.796722
3.1	2.317947	0.843856
3.2	2.367605	0.891302
3.3	2.417277	0.939012
2.5	2.0333	0.52025
2.6	2.083047	0.566469
2.7	2.132805	0.613282
2.8	2.182574	0.660562
2.9	2.232354	0.708215
3	2.282143	0.756172
3.1	2.331941	0.804377
3.2	2.381748	0.852789
3.3	2.431562	0.901375
3.4	2.481384	0.950107
3.7	2.630891	1.096989
4	2.780451	1.244615
2.6	2.092457	0.530666
2.7	2.142349	0.57907
2.8	2.192246	0.627725
2.9	2.242148	0.676576
3	2.292054	0.725583
3.1	2.341964	0.774717
3.2	2.391878	0.823955
3.3	2.441795	0.87328
3.4	2.491716	0.922678
3.7	2.641496	1.071206
3.9	2.741362	1.170434
4	2.791299	1.220095
2.6	2.098109	0.507858
2.7	2.148082	0.557427
2.8	2.198056	0.607067
2.9	2.248031	0.656761
3	2.298008	0.706499
3.1	2.347985	0.756271
3.2	2.397964	0.806071
3.3	2.447943	0.855894
3.4	2.497923	0.905737
3.6	2.597886	1.00547
3.7	2.647868	1.055355
3.9	2.747835	1.155156
4	2.797819	1.205069
2.6	2.099916	0.500325
2.7	2.149915	0.550307
2.8	2.199914	0.600292
2.9	2.249913	0.65028
3	2.299912	0.700269
3.1	2.349911	0.75026
3.2	2.399911	0.800252
3.3	2.44991	0.850245
3.4	2.499909	0.900238
3.5	2.549908	0.950233
3.6	2.599907	1.000227
3.7	2.649907	1.050223
3.8	2.699906	1.100219
3.9	2.749905	1.150215
4	2.799905	1.200211
2.4	1.5	1.5
2.5	1.540292	1.540292
2.7	1.622498	1.622498
2.2	1.480705	1.359222
2.3	1.520799	1.397191
2.4	1.561464	1.435898
2.5	1.602657	1.475283
2.7	1.686474	1.555885
2.2	1.53745	1.294685
2.3	1.578568	1.331571
2.4	1.620187	1.36929
2.5	1.662267	1.407775
2.7	1.747679	1.486801
2.2	1.591349	1.227821
2.3	1.633458	1.263627
2.4	1.676	1.30037
2.5	1.718944	1.337972
2.7	1.805922	1.41548
2.2	1.642298	1.158802
2.3	1.685355	1.193542
2.4	1.728787	1.229334
2.5	1.772564	1.26609
2.7	1.86106	1.342171
3.1	2.041241	1.502765
2.2	1.690176	1.087769
2.3	1.734136	1.121476
2.4	1.778415	1.156363
2.5	1.82299	1.192327
2.6	1.86784	1.229272
2.7	1.912945	1.267114
2.9	2.003853	1.345181
3	2.049624	1.385272
3.1	2.095589	1.425989
3.2	2.141734	1.467281
2.2	1.734916	1.0149
2.3	1.779728	1.047628
2.4	1.824809	1.081677
2.5	1.870141	1.116928
2.6	1.915705	1.153269
2.7	1.961485	1.190601
2.8	2.007466	1.228834
2.9	2.053636	1.267886
3	2.09998	1.307684
3.1	2.146489	1.348162
3.2	2.193152	1.389259
2.2	1.776404	0.940388
2.3	1.822013	0.972219
2.4	1.867846	1.00553
2.5	1.913889	1.040178
2.6	1.960125	1.076035
2.7	2.006542	1.112983
2.8	2.053127	1.150917
2.9	2.099869	1.189744
3	2.146758	1.229378
3.1	2.193785	1.269744
3.2	2.24094	1.310775
2.2	1.814573	0.864451
2.3	1.860921	0.895503
2.4	1.907453	0.928211
2.5	1.954156	0.962406
2.6	2.001019	0.997936
2.7	2.04803	1.034662
2.8	2.095179	1.072463
2.9	2.142458	1.111227
3	2.189858	1.150859
3.1	2.23737	1.191271
3.2	2.284989	1.232386
3.4	2.38052	1.316463
2.2	1.849336	0.787354
2.3	1.89636	0.817794
2.4	1.943533	0.850087
2.5	1.990844	0.88403
2.6	2.038283	0.91944
2.7	2.085842	0.956155
2.8	2.133513	0.994028
2.9	2.181288	1.032934
3	2.22916	1.07276
3.1	2.277124	1.113407
3.4	2.42151	1.239459
2.2	1.880605	0.709415
2.3	1.928241	0.739479
2.4	1.975995	0.771614
2.5	2.023857	0.805572
2.6	2.07182	0.841133
2.7	2.119877	0.878103
2.8	2.168022	0.91631
2.9	2.216249	0.955606
3	2.264553	0.995862
3.1	2.312929	1.036967
3.2	2.361373	1.078823
3.4	2.458448	1.164464
3.9	2.702068	1.387001
2.2	1.908369	0.630954
2.3	1.956551	0.66097
2.4	2.004823	0.693296
2.5	2.053177	0.727624
2.6	2.101609	0.763685
2.7	2.150112	0.801244
2.8	2.198682	0.840102
2.9	2.247315	0.880085
3	2.296007	0.921047
3.1	2.344753	0.962863
3.2	2.393552	1.005427
3.4	2.491292	1.092446
3.9	2.736356	1.318078
2.2	1.932533	0.55252
2.3	1.981192	0.582955
2.4	2.029917	0.615951
2.5	2.078703	0.651118
2.6	2.127545	0.688123
2.7	2.176439	0.726686
2.8	2.225383	0.766572
2.9	2.274372	0.807583
3	2.323405	0.849559
3.1	2.372478	0.892361
3.2	2.421589	0.935878
3.4	2.519915	1.024688
3.9	2.766257	1.254106
2.3	2.00213	0.506402
2.4	2.051241	0.540718
2.5	2.100395	0.577329
2.6	2.149587	0.615826
2.7	2.198816	0.655877
2.8	2.248079	0.697214
2.9	2.297374	0.739622
3	2.346698	0.782926
3.1	2.396051	0.826987
3.2	2.44543	0.871688
3.4	2.544261	0.962656
3.8	2.742176	1.149103
3.9	2.791701	1.196399
2.5	2.118197	0.508143
2.6	2.167679	0.548761
2.7	2.217183	0.59082
2.8	2.26671	0.634032
2.9	2.316256	0.678178
3	2.365822	0.723087
3.1	2.415406	0.768625
3.2	2.465006	0.814686
3.3	2.514623	0.861186
3.4	2.564254	0.908059
3.8	2.762912	1.098311
3.9	2.812606	1.146392
2.7	2.231511	0.534148
2.8	2.281244	0.579554
2.9	2.330988	0.62566
3	2.380743	0.672323
3.1	2.430508	0.719435
3.2	2.480283	0.766912
3.3	2.530066	0.814692
3.4	2.579858	0.862723
3.6	2.679465	0.959389
3.8	2.7791	1.056675
3.9	2.828927	1.1055
2.8	2.291656	0.53693
2.9	2.341542	0.584946
3	2.391433	0.633269
3.1	2.441328	0.681834
3.2	2.491227	0.730593
3.3	2.541131	0.779509
3.4	2.591038	0.828554
3.6	2.690863	0.926951
3.8	2.7907	1.025658
4	2.890548	1.124593
2.8	2.297909	0.509504
2.9	2.347881	0.558961
3	2.397853	0.608507
3.1	2.447827	0.658121
3.2	2.497802	0.70779
3.3	2.547778	0.757502
3.4	2.597755	0.80725
3.6	2.697711	0.906829
3.8	2.79767	1.006491
3.9	2.847651	1.056346
4	2.897632	1.106215
2.8	2.299904	0.500397
2.9	2.349903	0.550374
3	2.399901	0.600356
3.1	2.4499	0.65034
3.2	2.499899	0.700326
3.3	2.549898	0.750314
3.4	2.599897	0.800304
3.5	2.649897	0.850295
3.6	2.699896	0.900287
3.7	2.749895	0.95028
3.8	2.799894	1.000273
3.9	2.849893	1.050268
4	2.899893	1.100262
