# Supplementary material for: Automated Learning of a Dense Manifold of Electronic States and Electronic Energy Transfer and Reactions in Singlet O Collisions with N2
Source: Research (Wash D C). 2026 Jan 14;9:0992. doi: 10.34133/research.0992 (PMC12799922; doi:10.34133/research.0992)
Supplement: Supplementary 1 — Figs. S1 to S10 Tables S1 to S13 [file research.0992.f1.zip › SI_Meng_y.dat]

0.745102163 5.6459667 11.10364944 14.82948696 15.9532851 16.65751613 17.11073785 17.79034812 18.88423314 19.03690307 19.6853422 19.7773888 20.30134135
-2.847201366 2.895270024 9.689209088 9.781038787 11.8448889 12.27701446 12.96446835 13.03377306 14.61345536 14.72240654 15.30506828 15.52540262 16.38527781
-4.867126679 1.378466806 5.621511315 8.148115871 8.56253975 9.367422858 9.838132079 11.11772078 11.25200849 11.33946496 11.91360799 12.19881688 12.94537579
-5.92809725 0.554119707 2.256333783 5.407602613 5.813567423 7.847360729 8.172172704 8.532442275 8.881302948 8.920165862 9.481313916 9.564082651 10.18737504
-6.465039353 -0.358372517 0.170284037 3.318209908 3.781254454 4.559673148 6.191980612 6.435555703 6.568520335 6.667922527 6.682877727 7.463929035 8.30046858
-6.711396176 -2.224738619 0.006218771 1.562809436 1.756739011 2.345647451 3.18796465 4.680727302 4.900340454 5.216346321 5.524120863 5.785956155 7.22320888
-6.799213239 -3.581613923 -0.693601075 0.018004531 0.364753149 1.141856891 1.413704792 3.449444769 3.904689077 4.20907457 4.355063999 4.685027329 5.763526066
-6.78887257 -4.553636843 -2.433731843 -1.017060141 0.204226051 0.311062463 0.794048179 2.664792934 3.088413339 3.101478805 3.383366428 3.83232337 4.215261619
-6.766773253 -5.242115572 -3.726944521 -2.116747219 -0.111581896 0.361467126 0.521148317 1.957012887 2.304924627 2.620249972 2.708240555 3.158498893 3.525847512
-6.76250305 -5.727880309 -4.672088207 -2.900436563 -0.304405284 0.439396297 0.547997727 1.27866335 2.072102314 2.226727042 2.324521469 2.570615302 3.086070828
-6.778805736 -6.067427873 -5.355735507 -3.438642104 -0.34217828 0.477421438 0.806506327 0.832268529 1.812105243 2.022028422 2.234947522 2.293954949 2.705385619
-6.809345143 -6.304056767 -5.846190689 -3.799611175 -0.271179038 0.526418968 0.582658219 0.705198133 1.444851518 2.010446005 2.095798552 2.211961629 2.456154882
-6.845594422 -6.466492578 -6.195159812 -4.038007797 -0.130739517 0.348298633 0.684834009 0.710127167 1.159539599 2.086642694 2.133349226 2.311675614 2.320747423
-6.871785 -6.577927253 -6.438303815 -4.191008493 0.038501506 0.25427283 0.661967411 0.826949077 0.950972039 2.142843988 2.251594536 2.259318858 2.487789631
-6.888551308 -6.636294828 -6.584561657 -4.29066283 0.266294468 0.734224669 0.8947599 0.957058773 2.229671449 2.299578061 2.387126712 2.573730516 2.978250236
-6.883972024 -6.688375037 -6.667615072 -4.323512214 0.948282489 1.222792828 1.293116971 1.460815299 2.349367273 2.369313865 2.389892177 3.238483184 3.290194665
-6.901508324 -6.772689178 -6.709270563 -4.373873497 1.149727621 1.179491614 1.271196596 1.392191103 2.3562484 2.375002047 2.409245008 3.232052123 3.27772025
-6.91241022 -6.830560596 -6.739121316 -4.407904982 1.149695086 1.250070613 1.256241396 1.362784994 2.367418709 2.384203995 2.397982517 3.228310612 3.278623093
-6.917756786 -6.869456045 -6.759168224 -4.430505878 1.168318594 1.236370718 1.296039688 1.344397364 2.372372144 2.402420817 2.409689651 3.236148807 3.288619435
-6.91921001 -6.895079974 -6.771897496 -4.445222489 1.183024359 1.228456608 1.341718659 1.354819371 2.395588492 2.417742034 2.425509737 3.2670949 3.316222569
-6.918841282 -6.910227672 -6.779968858 -4.45390388 1.194991773 1.238507175 1.267251741 1.393961543 2.347819155 2.43423993 2.436661067 3.216031406 3.344609252
-6.923615775 -6.910192426 -6.78511208 -4.45692149 1.204871531 1.241860979 1.253288855 1.266240449 2.34328325 2.400338585 2.439976913 3.217270443 3.275605483
-6.927178345 -6.900375026 -6.789165384 -4.452667554 1.213775244 1.240630076 1.258147397 1.261392752 2.347249794 2.39578099 2.441340667 3.229541515 3.268241755
-6.923247047 -6.873823853 -6.793666042 -4.432978529 1.22194421 1.246955399 1.260159137 1.26429649 2.358455349 2.399020922 2.442278756 3.242772366 3.27636463
-6.894551283 -6.804895998 -6.794850854 -4.376901952 1.227204015 1.251607887 1.262165455 1.267894305 2.380898994 2.409705919 2.443173465 3.263426592 3.293800614
-6.908633463 -6.822679021 -6.789517845 -4.388581974 1.231842947 1.25347322 1.262116653 1.281407125 2.387606602 2.405668882 2.444165779 3.265405798 3.298588664
-6.917290452 -6.857076523 -6.793009922 -4.415396138 1.234418625 1.243091882 1.261178564 1.315126817 2.394463328 2.408212026 2.445301789 3.256106244 3.307701142
-6.921541677 -6.874550465 -6.791071386 -4.426547468 1.229275403 1.240274903 1.261910599 1.414065387 2.389623764 2.43002124 2.446868885 3.245188081 3.332324623
-6.923087084 -6.882518799 -6.788810211 -4.432598956 1.225100093 1.242883116 1.262889356 1.384464069 2.388444375 2.42324314 2.447676835 3.255509772 3.321748076
-6.923360919 -6.886249466 -6.7869259 -4.435505405 1.223194091 1.245312387 1.263862691 1.321292177 2.388306101 2.404641322 2.448349223 3.265243123 3.299635203
-6.923073527 -6.888535041 -6.785299156 -4.436861025 1.225533891 1.247408176 1.264789935 1.29720281 2.388056667 2.395680674 2.449200552 3.268827383 3.289966921
2.843338933 5.32011632 7.570244889 16.49067455 18.16031037 18.28853576 18.5169279 18.83476386 19.04444845 19.39974289 20.05621001 20.08387008 20.43463133
-2.440038187 1.186142285 4.863551638 11.63694221 12.17820603 12.75689581 13.05970607 13.59563959 13.77180784 14.59621187 14.67943881 15.42728285 15.63611069
-7.180310556 -2.203601792 3.627006588 3.764653531 5.559505256 5.791703984 6.044979891 7.356154533 7.538100427 7.905625277 8.031228892 8.701436575 9.158825474
-8.021860473 -2.748924338 0.67825383 2.943313197 3.186603607 4.030989481 4.340754074 5.347413085 5.429875449 5.867366558 5.896523233 6.016031981 7.55489927
-8.338923724 -2.869918846 -1.534332198 1.022367122 1.308242979 2.576506826 3.207203609 3.700486614 3.896032088 4.00227745 4.380698773 4.812170929 5.202367167
-8.381276004 -3.445544921 -2.892145591 -0.340125871 -0.127852047 0.216448321 1.989325446 2.191773736 2.2480401 2.672132261 2.740235898 3.542114952 4.124494727
-8.271928984 -4.680552699 -2.782202098 -1.822935562 -1.333651636 -0.975345002 -0.046178653 1.137101376 1.246190829 1.785798081 2.231206011 2.346886488 3.036593409
-8.124109468 -5.579889985 -3.438495697 -2.547910293 -2.330102828 -1.57754123 -1.391769776 0.492720966 0.499569558 1.188628493 1.442837066 1.787771864 2.20074523
-7.964485213 -6.217801377 -4.643528005 -3.195774647 -2.287671922 -2.005814123 -1.902139016 -0.073282919 0.007373759 0.658795261 0.736721721 0.807127201 1.573293801
-7.847478939 -6.671828339 -5.547176163 -3.879966906 -2.285836412 -2.060817049 -2.040501727 -0.489059707 -0.356610211 0.140002198 0.176213519 0.21253329 1.084123747
-7.77532742 -6.986117991 -6.198866077 -4.338993395 -2.268188951 -2.154251801 -1.781442745 -0.706872595 -0.546448524 -0.214652395 -0.174959842 0.477646471 0.742355677
-7.74939441 -7.367895829 -7.026181985 -4.894846397 -2.273307772 -2.084781699 -1.576253391 -1.04596467 -0.860044099 -0.665577698 -0.537908118 0.101906565 0.353580129
-7.762693042 -7.477066619 -7.271809484 -5.044525824 -2.260329066 -2.026742184 -1.576153075 -1.257452235 -0.84828274 -0.769759807 -0.639094306 0.004621851 0.238740136
-7.779158402 -7.552805108 -7.44499265 -5.143491506 -2.189552146 -1.965053341 -1.639579824 -1.409715474 -0.846268288 -0.824076789 -0.707753748 -0.023453039 0.134812884
-7.793644558 -7.605159153 -7.56607934 -5.210280192 -2.096762669 -1.908643281 -1.670623522 -1.5124064 -0.832072236 -0.810425695 -0.712213738 0.000980656 0.09487903
-7.84083369 -7.69079638 -7.636539045 -5.301131133 -1.970223675 -1.323359769 -1.176800979 -1.075780177 -0.845788399 -0.790226957 -0.759069387 0.075526199 0.11899551
-7.849590995 -7.750996752 -7.665440863 -5.334780333 -1.94255276 -1.292701067 -1.187751678 -1.125859491 -0.842496953 -0.789147884 -0.779834775 0.065049968 0.095605643
-7.854254328 -7.792039504 -7.685539285 -5.35773098 -1.966525544 -1.268901802 -1.197441649 -1.157220404 -0.839525434 -0.826994083 -0.767360359 0.049221749 0.066663156
-7.855569279 -7.819479964 -7.698577638 -5.372997972 -1.977047866 -1.250983217 -1.206030858 -1.176180105 -0.847499191 -0.836692189 -0.761685734 0.036891029 0.062769815
-7.854495628 -7.837219607 -7.706936391 -5.382750302 -1.980279664 -1.238251234 -1.214717671 -1.188272236 -0.85506084 -0.836055047 -0.760894052 0.03429095 0.061378949
-3.988657807 -1.323855926 1.001574622 9.157315314 9.655394503 10.38003575 10.60121329 10.83019377 10.94328773 11.32881521 11.40487363 11.97283774 12.49289424
-6.569899271 -3.155436819 0.208208862 6.039619769 6.783871417 6.899256369 7.137311374 7.589700747 7.983638496 8.302388138 8.422002625 8.769220286 9.441217388
-7.959366391 -4.02968429 0.199926024 3.330836153 3.965716378 4.384510776 4.564111448 5.278360513 5.791446416 5.837651368 6.03645033 6.778329642 6.962737342
-8.754692378 -4.404545755 -1.601370318 0.253603154 0.470995799 1.084272865 1.575145578 2.04200755 2.247191482 2.331272457 2.589778346 3.063697675 4.128317575
-8.654758783 -4.305317083 -3.154916261 -1.030545849 -0.768949146 -0.113937963 0.898791514 0.949163642 1.325659985 1.632632 1.831439095 2.228849943 2.727422578
-8.399780217 -4.376365127 -4.042288845 -2.113284965 -1.701659086 -1.468682233 0.016375076 0.087461078 0.153411991 0.834152841 0.925554164 1.527338283 1.826840832
-8.11838604 -5.180228808 -3.808588091 -3.212841903 -2.696019912 -2.051173168 -1.39142816 -0.573330469 -0.496157733 0.157861136 0.792142177 0.88524887 1.109772077
-7.853630743 -5.765902739 -4.219650032 -3.476951925 -3.330328066 -2.407988619 -2.151223346 -1.013367432 -0.977823076 -0.347405551 0.221255349 0.260836742 0.9887125
-7.603364312 -6.17506139 -5.035231693 -3.764085798 -3.172021474 -2.903551778 -2.378352055 -1.385298046 -1.356900519 -0.871314723 -0.436342356 -0.194027993 0.094911565
-7.430395334 -6.466573915 -5.677451245 -4.078700798 -3.199879465 -2.904882997 -2.42504503 -1.643389116 -1.642000961 -1.263688087 -0.900197563 -0.540472951 -0.471002849
-7.333834521 -6.674886618 -6.145072364 -4.303232139 -3.346384029 -2.692088614 -2.426232553 -1.851590658 -1.849245435 -1.571628015 -1.292175086 -0.793748858 -0.779010558
-7.297270738 -6.829633352 -6.500065863 -4.467568529 -3.397027281 -2.451550112 -2.136943245 -1.916701086 -1.730804916 -1.686722865 -1.29598709 -0.947427364 -0.871650917
-7.288459208 -6.935244284 -6.747805418 -4.577517445 -3.390560974 -2.325214462 -2.142167805 -1.976185692 -1.860768205 -1.812594893 -1.536002322 -1.054968699 -0.976787382
-7.293916935 -7.0096868 -6.925424172 -4.658404579 -3.358554786 -2.250186318 -2.138320555 -2.002143104 -1.936422646 -1.901008429 -1.711416839 -1.121776363 -1.037424264
-7.303368317 -7.063190411 -7.05017917 -4.717951543 -3.313030355 -2.201831352 -2.124645061 -2.017109149 -1.988424229 -1.960319516 -1.836733063 -1.161094766 -1.079136692
-7.311971082 -7.141184652 -7.097286965 -4.761515747 -3.284689763 -2.167900184 -2.092714787 -2.035317836 -2.009908095 -1.990330231 -1.925076107 -1.182302085 -1.118417137
-7.317990035 -7.202683709 -7.123423318 -4.792887506 -3.295358493 -2.13658265 -2.069327631 -2.030836157 -1.988388983 -1.943542362 -1.915673526 -1.192309272 -1.157681315
-7.321156763 -7.24495194 -7.142271859 -4.814891929 -3.300539672 -2.103662774 -2.077653849 -2.045512099 -2.027222074 -2.011786984 -1.917498191 -1.18699253 -1.132030273
-7.32187253 -7.273498586 -7.155079757 -4.82984984 -3.309454229 -2.125057169 -2.101653745 -2.077987332 -2.051769641 -2.022615677 -2.019126311 -1.200933726 -1.194285766
-7.320633494 -7.292382373 -7.163424953 -4.83984076 -3.310817983 -2.123213526 -2.111172909 -2.090667801 -2.081148637 -2.057631342 -2.043269903 -1.207134332 -1.198420407
-7.318095773 -7.30433623 -7.168513951 -4.846141682 -3.309885317 -2.124268198 -2.111419632 -2.099487465 -2.092337925 -2.057211099 -2.046591172 -1.211746152 -1.19890843
-7.316241285 -7.309842758 -7.171824375 -4.849910305 -3.308177235 -2.125157485 -2.11102108 -2.103906786 -2.097673645 -2.056302834 -2.046265824 -1.213858207 -1.198038122
-7.318543128 -7.306491666 -7.173963543 -4.851187299 -3.306488133 -2.125084282 -2.112425502 -2.104755404 -2.099555246 -2.055925972 -2.044427603 -1.214335386 -1.197254574
-7.320194273 -7.300521515 -7.175226981 -4.849950974 -3.304793608 -2.123302997 -2.112455326 -2.104378542 -2.099557957 -2.055654848 -2.042264033 -1.212958076 -1.196381554
-7.319627624 -7.291476819 -7.176628692 -4.844623387 -3.303199399 -2.119718738 -2.110139927 -2.103028344 -2.097893256 -2.055364745 -2.04013571 -1.2097317 -1.194619248
-7.315758684 -7.276074264 -7.178800395 -4.831918517 -3.301740752 -2.113838058 -2.105094309 -2.099736899 -2.093056403 -2.055036685 -2.038273088 -1.203875422 -1.190273131
-7.305350234 -7.241855704 -7.180654884 -4.802393113 -3.300414955 -2.103123238 -2.092999467 -2.090415656 -2.078827816 -2.054597464 -2.036570429 -1.19081809 -1.178582264
-7.292279346 -7.199476312 -7.171602053 -4.768510747 -3.299186764 -2.092980489 -2.086004468 -2.081558035 -2.075417076 -2.054057927 -2.034965375 -1.180645517 -1.169301689
-7.289668422 -7.223565679 -7.178157832 -4.775774159 -3.297980262 -2.088601836 -2.080150901 -2.077653849 -2.067456875 -2.053293358 -2.033460637 -1.175339621 -1.165110112
-7.289684689 -7.193514295 -7.170178652 -4.763286187 -3.296811717 -2.095097967 -2.0871459 -2.08412829 -2.074910074 -2.052580301 -2.032113151 -1.182077052 -1.17295373
-4.781437939 -2.664436677 -1.24106279 7.119869967 7.511554676 7.782082204 8.392244054 8.870935166 9.13907138 9.588397051 10.19153137 10.47420254 11.6390136
-6.836267756 -4.112214436 -1.850183524 4.535559379 5.692662386 5.826787429 6.375244169 6.615508835 6.807407691 6.960291803 7.060355538 8.002359609 9.176491914
-7.900518927 -4.768806272 -1.786702551 2.591941915 3.658828412 3.999387268 4.184494468 4.571526689 4.667577788 4.958350145 5.462369661 5.702398449 5.863017729
-8.358035255 -4.943228475 -1.332179432 1.021323295 1.698431083 1.966401911 2.237230386 2.908113168 3.186487024 3.598801558 3.840177833 4.199463224 4.253877811
-8.395534415 -4.842885482 -0.907539601 -0.646138108 0.447565263 0.741089528 0.994267831 1.79703346 1.883782295 2.075214818 2.270914832 2.73663266 3.522954619
-8.149540899 -4.525312519 -2.279673764 -0.773062097 -0.287148242 0.037213667 0.550947556 0.77152862 0.915088778 1.193175242 1.60956477 2.240706196 2.37280052
-7.816058379 -4.172325338 -3.278041803 -1.759503391 -1.095198078 -0.948804674 -0.085784447 0.35347439 0.798196376 0.917675301 1.095115114 1.337725003 1.453283474
-7.407572115 -4.144787273 -3.863677777 -2.563312848 -2.014457556 -1.432275702 -0.755726428 -0.466000611 -0.207988167 0.259009366 0.5848245 1.084728353 1.363644457
-7.0145833 -4.657512581 -3.545611367 -3.261958727 -2.882902974 -1.729156482 -1.413682018 -1.09467752 -0.63647796 -0.404816058 0.018942621 0.389916167 1.241541052
-6.68726614 -5.03883222 -3.911691126 -3.379960026 -3.227631717 -2.097931213 -1.743135635 -1.494387499 -0.991696491 -0.895943628 -0.433194607 -0.28045419 0.484484218
-6.417278149 -5.309552245 -4.482824677 -3.637535959 -2.96849411 -2.50113327 -1.885069049 -1.711736765 -1.373620736 -1.183039542 -0.767918875 -0.684740743 -0.172302827
-6.235448839 -5.498696481 -4.924287752 -3.715934175 -2.779244135 -2.691454184 -1.950827464 -1.82522656 -1.636499855 -1.385712866 -0.994616496 -0.932255265 -0.643700703
-6.128921508 -5.632976064 -5.25216885 -3.761431494 -2.998716302 -2.590064653 -2.028534314 -1.808159304 -1.790557934 -1.535132014 -1.126659307 -1.113406765 -0.933762714
-6.075830006 -5.726801236 -5.490500402 -3.715920619 -3.147072643 -2.482406735 -2.129083361 -1.985900065 -1.859342093 -1.641965715 -1.318278905 -1.258761764 -1.082585389
-6.053592416 -5.791827616 -5.660861168 -3.671949729 -3.273359491 -2.408793858 -2.208501003 -2.100731924 -1.864805242 -1.716974881 -1.483143987 -1.317725812 -1.197471473
-6.045876227 -5.836755574 -5.781199555 -3.633520613 -3.35891267 -2.362255423 -2.23849274 -2.157879441 -1.86733754 -1.767856722 -1.601649576 -1.349582882 -1.268294484
-6.04363132 -5.867449522 -5.864654234 -3.598811318 -3.415466425 -2.333017411 -2.242261363 -2.192675495 -1.868785342 -1.801432718 -1.684654189 -1.365169801 -1.31251752
-6.041614157 -5.921134785 -5.888361316 -3.559444114 -3.430679192 -2.306290007 -2.251658521 -2.198304029 -1.86921914 -1.822938273 -1.741766459 -1.358174801 -1.340524629
-6.039897942 -5.957481669 -5.90199072 -3.559696259 -3.468595884 -2.300230386 -2.262175421 -2.198331141 -1.868774497 -1.836226061 -1.780331137 -1.373037819 -1.356027499
-6.038111235 -5.979993095 -5.910566372 -3.550914553 -3.477673115 -2.289968342 -2.270441992 -2.194513715 -1.867573418 -1.844001897 -1.805819504 -1.372522684 -1.364849874
-6.032528792 -5.99061031 -5.915601145 -3.54154993 -3.480934737 -2.281886136 -2.274820644 -2.190921322 -1.865846358 -1.848388683 -1.822173704 -1.373387569 -1.366140425
-6.106936063 -6.086759015 -5.949928154 -3.629678786 -3.557348325 -2.327714225 -2.323300327 -2.255747071 -1.933882214 -1.912471552 -1.856714901 -1.410249588 -1.40880992
-6.104148908 -6.094759884 -5.952864427 -3.63268284 -3.557163961 -2.332041364 -2.322985823 -2.257501243 -1.937490875 -1.92429527 -1.857593343 -1.414297469 -1.409121712
-6.102177836 -6.097910345 -5.954442369 -3.634681024 -3.556082176 -2.334625176 -2.321912172 -2.257981133 -1.939169132 -1.928530227 -1.856861308 -1.416626425 -1.408292073
-6.103734088 -6.094892735 -5.955301832 -3.635703161 -3.554675042 -2.335856079 -2.32048606 -2.257986555 -1.938740756 -1.929256839 -1.855652095 -1.417553669 -1.407006945
-6.104902633 -6.089399762 -5.956115204 -3.635703161 -3.553213684 -2.336108224 -2.319236178 -2.257869972 -1.93632233 -1.927863261 -1.854280208 -1.417531979 -1.405778753
-6.104891788 -6.083348275 -5.956638473 -3.634127931 -3.551798417 -2.334885455 -2.318176083 -2.257696452 -1.932046705 -1.924531148 -1.852843251 -1.416447483 -1.404564118
-6.103387049 -6.075813739 -5.957408465 -3.629323613 -3.550475332 -2.329666318 -2.315847128 -2.257509377 -1.925515328 -1.918837544 -1.851403582 -1.411832952 -1.402875015
-6.100288102 -6.066281019 -5.958614967 -3.621173626 -3.549211894 -2.325219885 -2.314491508 -2.257151493 -1.916310668 -1.910446256 -1.849988315 -1.411922423 -1.400334583
-6.093865175 -6.04627749 -5.960727023 -3.603379758 -3.547986413 -2.308008933 -2.298606353 -2.256565865 -1.906555626 -1.90159948 -1.848619139 -1.400017368 -1.391796889
-6.08031982 -6.003239266 -5.958791198 -3.566200524 -3.546839559 -2.317861579 -2.309069028 -2.255847387 -1.909375316 -1.905319301 -1.847342145 -1.398393336 -1.390913024
-5.207137865 -3.371522647 -2.431514049 5.146778614 5.37674599 6.058866862 7.14193675 7.317527497 7.871398583 8.062733501 8.260529304 8.547560149 10.0610421
-6.705943872 -4.445352629 -3.019061447 3.603581474 4.183670251 4.398449261 5.406032805 5.625811342 6.054054411 6.229308965 6.524169871 7.172720169 7.805965517
-7.505453302 -4.926364562 -2.87659663 1.975658085 3.330906645 3.782233211 3.800726579 4.117957927 4.253793762 4.348410616 4.906663065 5.330489525 5.500665926
-7.774600808 -4.971761565 -2.386065533 1.003567384 1.764842907 2.087767859 2.222454128 2.660799278 2.788479703 3.18991132 3.350679718 3.5671885 3.8659075
-7.679010619 -4.738502742 -1.654296434 -0.020001631 0.752493004 0.845851842 1.089795661 1.732728269 1.979367061 2.074179124 2.366648716 2.397098653 3.33279909
-7.372822152 -4.388018036 -1.210683345 -0.902100854 -0.253233341 0.173881853 0.597675777 0.901529866 0.953059694 1.121568682 1.469683765 1.706982334 2.221450969
-6.96142944 -3.962600079 -2.153354381 -1.156632065 -0.43379108 -0.278369247 -0.014234823 0.305311923 0.569882856 0.845743392 1.322861985 1.492604588 1.602187486
-6.491932143 -3.574017029 -2.824513709 -1.746614156 -0.983457032 -0.786081472 -0.389679205 0.117097642 0.390276762 0.714863704 0.777501481 0.992830873 1.262753794
-6.043484913 -3.38770875 -3.237660594 -2.413153532 -1.804325611 -1.079348169 -0.865970869 -0.44868121 -0.206304487 0.085462894 0.289117687 0.977498811 1.330884544
-5.641031159 -3.704853337 -2.930620798 -2.82772924 -2.481639454 -1.285944657 -1.039495652 -0.939518677 -0.507130122 -0.416544882 -0.192056921 0.317306449 0.983948851
-5.282678434 -3.943130665 -3.178037715 -2.954466154 -2.658344521 -1.531309165 -1.276482429 -1.130224587 -0.860103746 -0.686676568 -0.49932175 -0.130994374 0.349147251
-5.007308632 -4.115554684 -3.546058722 -3.177853351 -2.444332792 -1.748029424 -1.482471599 -1.197357601 -1.154511875 -0.860537544 -0.713835059 -0.449917535 -0.113569234
-4.835256053 -4.251206155 -3.869306311 -3.265030562 -2.302591876 -1.877675498 -1.651289669 -1.412781886 -1.180531645 -1.017610523 -0.857856128 -0.599512913 -0.460892635
-4.731437251 -4.340484577 -4.09991354 -3.318870366 -2.200475732 -2.029892645 -1.762564381 -1.630578507 -1.199884477 -1.114125244 -0.949119178 -0.788562256 -0.699083202
-4.68097023 -4.404545755 -4.267994153 -3.312740252 -2.133117686 -2.079229079 -1.834141117 -1.755374173 -1.21701138 -1.18001651 -1.002701414 -0.92610075 -0.827704428
-4.655820767 -4.450894403 -4.38850606 -3.302771023 -2.102046875 -2.087379067 -1.886036962 -1.840165492 -1.237833703 -1.218537808 -1.046618079 -1.031502916 -0.905069661
-4.628103761 -4.48873518 -4.466538258 -3.300344463 -2.120290809 -2.061828341 -1.922969473 -1.893059074 -1.261993562 -1.233341178 -1.128706293 -1.046412025 -0.961458031
-4.614517737 -4.512450396 -4.489578375 -3.297657624 -2.144502182 -2.043841975 -1.951331755 -1.912528488 -1.276430915 -1.242814251 -1.173186896 -1.051636585 -0.999746162
-4.613696231 -4.536054452 -4.504121467 -3.293091896 -2.135140271 -2.025080194 -1.963361527 -1.918490505 -1.295509911 -1.253474846 -1.224939045 -1.048014368 -1.022650718
-4.609545323 -4.58419794 -4.517862031 -3.288642751 -2.092335214 -2.016043631 -1.981236732 -1.923365314 -1.303535182 -1.271694379 -1.240558499 -1.048862986 -1.037730635
-4.684822902 -4.646919766 -4.515259241 -3.299663942 -2.189218664 -2.003100171 -1.99408801 -1.905877816 -1.329807097 -1.294403725 -1.24574239 -1.068392048 -1.043860748
-4.683472704 -4.66028618 -4.52015574 -3.297481394 -2.196276021 -2.012340077 -2.004417834 -1.932485926 -1.34186127 -1.294116334 -1.23308361 -1.077173754 -1.059122318
-4.681612793 -4.668943169 -4.523680352 -3.294911138 -2.201221323 -2.011976771 -2.010897698 -1.935037203 -1.34262584 -1.220571238 -1.180293056 -1.079150248 -1.070110974
-4.679327218 -4.674278889 -4.525456214 -3.292568627 -2.204596817 -2.01457685 -2.009650527 -1.935685189 -1.344092621 -1.322974773 -1.252306302 -1.080337771 -1.073792838
-4.677806212 -4.67618218 -4.526153003 -3.290464704 -2.206844435 -2.016135813 -2.007370374 -1.935609274 -1.344905993 -1.334511099 -1.256760869 -1.080768858 -1.073508158
-4.679180811 -4.67316457 -4.526280431 -3.288602083 -2.208281392 -2.016431339 -2.006047289 -1.935308327 -1.344282408 -1.336368298 -1.257040127 -1.078984862 -1.071648247
-4.679782706 -4.669414925 -4.526204517 -3.286953649 -2.209143567 -2.015571875 -2.004686247 -1.934904352 -1.34190465 -1.335045213 -1.256313515 -1.075368068 -1.068215817
-4.679695947 -4.665109476 -4.526275009 -3.285473312 -2.209230326 -2.013983089 -2.00224342 -1.93444073 -1.338182118 -1.332049293 -1.255212751 -1.070986704 -1.063522661
-4.679240458 -4.66006928 -4.526464796 -3.284131248 -2.208991737 -2.012665426 -2.000820019 -1.933860524 -1.333451004 -1.327789935 -1.253943891 -1.068402893 -1.060827688
-4.678210187 -4.655080599 -4.526703385 -3.282897634 -2.207340592 -2.012218072 -2.001768953 -1.933087821 -1.327909229 -1.322486749 -1.252669608 -1.069641929 -1.062636085
-4.676363833 -4.649235165 -4.527299858 -3.281761624 -2.203319823 -2.011418256 -2.003314359 -1.932109063 -1.321863164 -1.316522021 -1.251360079 -1.073115028 -1.067125899
-4.38028558 -2.080297308 -0.890860053 3.894272493 5.272425609 5.69651777 6.04469521 6.689514842 7.962501669 8.080033923 8.569567284 8.817827397 9.401486877
-5.542618569 -3.80677156 -2.937816429 2.908574079 3.8415931 4.838711257 5.171553925 5.423279002 6.048314716 6.431391238 6.554237522 7.032999126 8.002595487
-6.476814268 -4.458201195 -3.516083252 2.517155071 2.994013385 3.191009372 4.417449631 4.997467915 5.055908694 5.095010197 5.37167326 5.5763285 6.935215545
-6.975937285 -4.719656913 -3.362255628 1.712358723 2.315151424 3.124765645 3.49328552 3.711087563 3.790263904 4.153296229 4.264001581 4.390559553 4.699472816
-7.081203889 -4.664816662 -2.81662129 0.917878644 2.008957534 2.260235258 2.411796285 2.599649971 2.857440092 3.239703242 3.365610517 3.558029931 3.771765114
-6.871264442 -4.383140516 -2.100807839 0.527912861 0.93586501 1.205749973 1.468848703 1.724925321 2.003358824 2.250219937 2.367871486 2.477345934 2.546634384
-6.499800161 -3.986055016 -1.266684008 -0.16153107 0.341569336 0.668712976 0.734430723 1.24070599 1.278085856 1.456897557 1.475496663 1.816144991 2.388400995
-6.037753352 -3.530753772 -0.975740843 -0.643586831 -0.402188866 0.219319524 0.594964537 0.719860519 0.786050021 1.028971703 1.231517598 1.673005075 1.838076211
-5.585214861 -3.129173037 -1.632633627 -1.073459355 -0.199464029 -0.097521405 0.053063576 0.438851338 0.666573808 1.007843009 1.165615487 1.306309865 1.635980381
-5.074043094 -2.773843345 -2.091961062 -1.485291289 -0.646704757 -0.437106926 -0.126404245 0.300637745 0.508676613 0.636804393 0.779632516 1.0892263 1.135295691
-4.607525449 -2.477168619 -2.39574466 -1.965720306 -1.27980912 -0.77427131 -0.269224234 -0.144133043 0.113207013 0.389495925 0.49189946 1.062455517 1.126261839
-4.206950584 -2.608067286 -2.276938123 -2.140150642 -1.796463015 -1.030822395 -0.533358657 -0.301845874 -0.070739776 0.059136754 0.115275689 0.672346038 1.130442571
-3.896928424 -2.766360323 -2.469441585 -2.194478469 -1.940749785 -1.157524063 -0.77407339 -0.338941059 -0.211068136 -0.208001724 -0.169854577 0.316089102 0.557121049
-3.641177155 -2.87390708 -2.634425962 -2.488078649 -1.770809262 -1.321648976 -0.974523496 -0.386287444 -0.348265014 -0.345941481 -0.301561194 0.02322638 0.237861694
-3.470501885 -2.95358229 -2.754010624 -2.687409014 -1.661649317 -1.397276305 -1.111769177 -0.488333095 -0.433915797 -0.405946645 -0.382733008 -0.138976265 0.002618244
-3.370522199 -3.010613223 -2.89187989 -2.768260902 -1.594109617 -1.425774148 -1.211222882 -0.577359371 -0.48827887 -0.446853834 -0.433210874 -0.251208044 -0.169396377
-3.320337147 -3.050704329 -3.006521962 -2.802143268 -1.552733384 -1.42147141 -1.284919808 -0.642789726 -0.523310802 -0.482490373 -0.46118816 -0.331910814 -0.293039766
-3.298164626 -3.091551871 -3.077377508 -2.817814235 -1.524804901 -1.403742612 -1.340565298 -0.689951746 -0.548563291 -0.502317671 -0.481611931 -0.394291024 -0.373615108
-3.289068416 -3.151825447 -3.095919678 -2.82269989 -1.489626562 -1.39691571 -1.378457588 -0.723427426 -0.567295248 -0.512563447 -0.497019908 -0.451793713 -0.384579362
-3.285462467 -3.194912473 -3.107461427 -2.82230676 -1.489829905 -1.412437559 -1.373767143 -0.747264648 -0.580488142 -0.516939388 -0.511419303 -0.492294216 -0.439747674
-3.283957728 -3.225186179 -3.114307308 -2.819777173 -1.456489786 -1.434675149 -1.334242686 -0.764139406 -0.589275271 -0.535449023 -0.507873001 -0.501620882 -0.465772867
-3.28319587 -3.246195578 -3.118059664 -2.816545375 -1.474457174 -1.440566674 -1.369377645 -0.776510794 -0.595362005 -0.556339128 -0.513723857 -0.509141862 -0.483482686
-3.282656333 -3.260505502 -3.120000912 -2.813340689 -1.475311214 -1.450061436 -1.381475198 -0.785650384 -0.598789012 -0.571505804 -0.516714355 -0.511454549 -0.493611879
-3.282181866 -3.270005687 -3.121136922 -2.81012787 -1.472304449 -1.457327559 -1.382936556 -0.792512533 -0.600594698 -0.582141999 -0.518183847 -0.510725226 -0.500959339
-3.281742645 -3.275940592 -3.122218706 -2.807096704 -1.469552541 -1.462275572 -1.382611208 -0.797766916 -0.601389091 -0.589126153 -0.518663737 -0.509963367 -0.505647073
-3.281848384 -3.278727747 -3.12318933 -2.804317683 -1.467131403 -1.465428745 -1.38156738 -0.801747016 -0.601722574 -0.592897488 -0.518446837 -0.510722515 -0.506850864
-3.28295457 -3.278630142 -3.123772247 -2.801847743 -1.467570624 -1.464731956 -1.380236161 -0.804667022 -0.60151652 -0.594006385 -0.517663289 -0.512167606 -0.505882951
-3.283624246 -3.277605293 -3.124127419 -2.799684173 -1.468489735 -1.462793419 -1.378766669 -0.806602847 -0.600426601 -0.593521073 -0.516614039 -0.512633939 -0.504652048
-3.283694738 -3.276073443 -3.124067772 -2.797821552 -1.468552093 -1.461079916 -1.377383937 -0.80816181 -0.598200673 -0.591943131 -0.51534789 -0.512021199 -0.503526884
-3.283339566 -3.274294869 -3.123696332 -2.796216497 -1.467942064 -1.459653803 -1.376003916 -0.80916768 -0.595234577 -0.589611465 -0.513921778 -0.510784873 -0.502480345
-3.282699713 -3.272369889 -3.123154084 -2.794890701 -1.466608134 -1.458317162 -1.374675408 -0.809701794 -0.591869928 -0.586585721 -0.512389927 -0.508382715 -0.500856312
-3.281959545 -3.269756253 -3.122910072 -2.793727579 -1.464403896 -1.456942563 -1.373398414 -0.810154571 -0.588236866 -0.583093644 -0.511015329 -0.504980108 -0.498543625
-5.881805538 -3.789942893 -2.915136906 1.165016303 2.659655134 2.836308688 3.558740276 3.944088817 4.542524555 5.227608812 5.696336117 6.078265784 6.554655053
-6.23610767 -4.293956987 -3.500889463 1.119532541 2.295980246 2.591749417 3.298848943 3.489403024 3.902783076 4.375441678 4.557487888 4.739067765 4.928136086
-6.451691919 -4.374741094 -3.421165451 1.312166143 1.563441155 2.278197223 2.737456877 2.810660357 3.071446399 3.398294515 3.589952071 3.90928734 4.041625676
-6.384336583 -4.213181014 -2.907287867 0.976452273 1.499754128 2.279232916 2.392958589 2.457562016 2.77539797 3.037642659 3.076901414 3.316244259 3.517941536
-6.095782021 -3.883928028 -2.213627957 0.777821408 1.341715948 1.467528329 1.767556859 1.810155861 2.204044809 2.473783365 2.591979873 2.686252399 2.824634088
-5.643999966 -3.428895196 -1.425958513 0.499734943 0.845157764 0.942681067 1.110373972 1.421906293 1.696571173 1.756446197 1.998031237 2.084267648 2.452985443
-5.163299826 -2.98931101 -0.716830979 -0.038638695 0.293954539 0.784672711 0.9788951 1.153959867 1.233307017 1.409233958 1.427898134 1.847617064 2.124865756
-4.666131613 -2.50351645 -0.549859264 -0.275717654 -0.045441196 0.539009966 0.66957244 0.957975172 1.002827215 1.117515379 1.49370264 1.671592519 1.909032073
-4.177075431 -2.147896655 -0.951719257 -0.726981862 0.10762457 0.23122729 0.666495182 0.74559832 0.896454425 1.037211161 1.345159223 1.362931401 1.822158521
-3.689938806 -1.809666754 -1.226587479 -1.05414177 -0.184403091 -0.050980259 0.424066946 0.57627596 0.775123724 0.895784749 1.061766862 1.100624353 1.443327801
-3.263447198 -1.537130198 -1.423437059 -1.321806228 -0.564963582 -0.285578434 0.084855576 0.447435124 0.601086517 0.833841049 0.917165588 1.229373007 1.311252455
-2.903131536 -1.559736517 -1.533491714 -1.306200331 -0.891201669 -0.501859471 -0.116527197 0.406178185 0.426585688 0.510143394 0.795292638 1.153181741 1.33074356
-2.667177741 -1.655101673 -1.644958924 -1.183747176 -1.078117266 -0.587605147 -0.314358246 0.292319661 0.378927512 0.41263907 0.645607789 0.943711338 1.193210488
-2.261421696 -2.010062636 -1.940961262 -1.8662666 -0.849144914 -0.770865993 -0.740472992 0.157950607 0.17326369 0.209672932 0.228616366 0.247467618 0.529043448
-2.255682001 -2.013600804 -1.955382347 -1.86921914 -0.843196453 -0.781870916 -0.742078046 0.15802381 0.169901752 0.196092331 0.211608757 0.238642531 0.521644474
-2.251156942 -2.015094697 -1.965083164 -1.870309059 -0.837451336 -0.789934144 -0.740234403 0.158639262 0.169340526 0.186649082 0.197914284 0.234741057 0.516254529
-2.24743712 -2.015726416 -1.971012646 -1.870184342 -0.832430119 -0.795614191 -0.73756112 0.159474323 0.17033284 0.180182775 0.188083328 0.232666958 0.512090064
-2.244235146 -2.016198172 -1.974794826 -1.869273365 -0.828181606 -0.799477708 -0.734698051 0.160642868 0.171767086 0.176153872 0.181218468 0.23159873 0.508657634
-2.241342253 -2.016423205 -1.977256632 -1.867698135 -0.82455939 -0.802232328 -0.731881073 0.162123205 0.172073456 0.17499075 0.17656598 0.231143242 0.505561398
-2.238679815 -2.016423205 -1.979108409 -1.865935829 -0.821438752 -0.804333539 -0.729196945 0.163833997 0.171154345 0.173610729 0.176118626 0.231083594 0.502429916
-2.236218009 -2.016314755 -1.980659238 -1.863471311 -0.818567549 -0.806103979 -0.726691759 0.165599015 0.17068259 0.172222574 0.177547449 0.231297782 0.499295723
-2.233959546 -2.016284932 -1.982001302 -1.861551754 -0.815840042 -0.807540936 -0.724389917 0.167204069 0.170910334 0.17227951 0.178924759 0.231726158 0.49620762
-2.231926116 -2.016103279 -1.983281007 -1.862150938 -0.813161337 -0.808413955 -0.722329374 0.168811834 0.171805043 0.173475167 0.180223443 0.232325342 0.49290533
-2.23025057 -2.01591078 -1.984454974 -1.864360598 -0.80988887 -0.808129275 -0.720561646 0.170864243 0.173434498 0.175335077 0.181785117 0.2330628 0.48975758
-2.228854281 -2.01579962 -1.985653342 -1.863178498 -0.805659336 -0.804808006 -0.719173491 0.17317693 0.176435841 0.177224812 0.183989356 0.233887016 0.487130389
-6.072633454 -3.664461284 -2.83033203 -0.060201186 1.146796771 1.9684977 2.163715114 2.966383138 3.543256384 3.958295715 4.592159225 5.460623622 5.537327313
-6.047565329 -3.970470809 -3.267337827 0.069734991 1.595366006 1.716710264 2.158899951 2.663410202 2.976821412 3.613366339 3.831371725 3.88875512 4.167560063
-5.974858006 -3.914375253 -3.196837454 0.485414174 1.538996615 1.780557254 2.307231892 2.407775516 2.603117647 2.60800059 3.114159274 3.500424215 3.606154441
-5.749572941 -3.684475657 -2.729652844 0.959954377 1.135493611 2.109555383 2.211389558 2.329404412 2.372044084 2.742982385 2.919589847 3.279596428 3.390404807
-5.378797314 -3.302117614 -2.06473479 1.012468385 1.324269119 1.722547563 1.84406534 1.879173187 2.440128743 2.489503134 2.681214915 2.744264801 2.845917322
-4.90082197 -2.845618001 -1.345193384 1.121400586 1.142323225 1.252502596 1.544120859 1.66647912 2.025851271 2.155467522 2.359482909 2.439692233 2.565550705
-4.383305901 -2.3874808 -0.645064457 0.638515185 0.823221122 1.240795461 1.311886885 1.533218963 1.69114327 1.76974754 2.035413814 2.184073815 2.538300032
-3.870510101 -1.907032805 0.000931853 0.31085912 0.399015089 1.076274707 1.228299356 1.357077834 1.48563399 1.652052612 1.926297249 2.11461998 2.449143616
-3.388082901 -1.573173422 -0.066686472 0.034266549 0.620051641 0.82133681 1.086769917 1.202192826 1.34069381 1.443796845 1.788140593 1.88847274 2.376617946
-2.908966124 -1.185653178 -0.274321365 -0.253621048 0.548320364 0.638187125 1.016543379 1.163389559 1.219468848 1.299602257 1.50857108 1.547238785 2.087843773
-2.506626242 -0.859352733 -0.47480943 -0.415652884 0.295302025 0.427252653 0.768397138 1.138009642 1.189425597 1.221824915 1.314457141 1.412742302 1.889684664
-2.200627562 -0.670021421 -0.648892728 -0.553394721 0.022567548 0.224682357 0.523238683 1.064404898 1.082713902 1.162001405 1.260123891 1.330881833 1.621252926
-2.005412859 -0.759554699 -0.641111469 -0.498277923 -0.199355579 0.046000796 0.340934905 0.956961168 1.035237378 1.062452805 1.274439239 1.284825999 1.484099428
-1.887224485 -0.808633566 -0.705476306 -0.385151434 -0.350550589 -0.04260795 0.207495806 0.897400648 0.998844404 1.004174702 1.212517228 1.308234845 1.436248753
-1.8309771 -0.819638489 -0.751651435 -0.491429331 -0.316565196 -0.05413072 0.108101748 0.862889274 0.93593008 0.973854905 1.135311958 1.321956431 1.425723719
-1.778018449 -0.810761889 -0.776169178 -0.605870771 -0.265553215 -0.113661417 0.059760339 0.867419756 0.902457111 0.953599231 1.076987763 1.11207392 1.339124002
-1.762521001 -0.817325801 -0.798143778 -0.683211603 -0.232419151 -0.131590847 0.006779998 0.864789853 0.876120125 0.934428053 1.021030481 1.03974617 1.355288415
-1.753267539 -0.823184791 -0.813033908 -0.737167991 -0.205192879 -0.138531621 -0.030643248 0.853446025 0.871974639 0.919616549 0.970013078 1.000094285 1.368706342
-1.74662229 -0.828290056 -0.822840463 -0.773504029 -0.183616831 -0.140242414 -0.05657897 0.841115306 0.878180668 0.907258717 0.932793175 0.974654721 1.379865806
-1.741357062 -0.83227829 -0.82913054 -0.797362941 -0.167129781 -0.139570026 -0.074109848 0.833198485 0.885528128 0.892674957 0.912437185 0.957346164 1.389021663
-1.736775066 -0.834994952 -0.833067261 -0.812803453 -0.155083741 -0.137756207 -0.085770891 0.828695115 0.874997672 0.894139026 0.904593568 0.946048427 1.396561622
-1.732233739 -0.836505113 -0.835439596 -0.822672367 -0.146459287 -0.135579081 -0.092915008 0.826566792 0.861807489 0.900637869 0.901302122 0.938955823 1.402708003
-1.733326369 -0.837025671 -0.836496979 -0.828807903 -0.140120408 -0.133279949 -0.100875209 0.825932362 0.852391353 0.899379853 0.907505439 0.935870432 1.407759043
-1.727676145 -0.836857574 -0.836667787 -0.832511457 -0.135340492 -0.131102824 -0.102396214 0.826233309 0.846047051 0.898908097 0.913681644 0.935038082 1.411896395
-1.724663957 -0.836342439 -0.836233989 -0.834528619 -0.131612537 -0.129044992 -0.103722011 0.827157842 0.84206424 0.899195489 0.919692463 0.936024973 1.415320691
-1.722128948 -0.83586526 -0.83540435 -0.835163049 -0.12862475 -0.127125434 -0.104218168 0.828491772 0.839827467 0.899981748 0.925415891 0.937743899 1.418175627
-1.719767458 -0.835954731 -0.834626224 -0.834414747 -0.126068051 -0.125338727 -0.103941621 0.83008327 0.838870399 0.901079801 0.93046422 0.939191701 1.420583208
-1.717815365 -0.83586526 -0.833972815 -0.833449546 -0.123866524 -0.123497795 -0.103103848 0.83181033 0.838875821 0.902348661 0.934303336 0.939720393 1.422641039
-1.715944609 -0.835412483 -0.832698532 -0.831988187 -0.122272315 -0.121708377 -0.102556178 0.833561791 0.839613279 0.903666324 0.936667537 0.939400467 1.424449437
-1.714190437 -0.836418353 -0.834740096 -0.83227829 -0.120810957 -0.117877395 -0.098497451 0.835296985 0.840892984 0.90494874 0.937554112 0.938519314 1.426054491
-1.712636897 -0.83474823 -0.832083081 -0.83063799 -0.119436358 -0.117985844 -0.100745069 0.836994221 0.842511594 0.906109151 0.936418103 0.938825684 1.427613454
-6.071201919 -3.443354239 -2.690719438 -0.88261246 0.031913193 1.065858123 1.265250846 2.249303538 2.752092151 2.935878977 3.827085255 4.64541069 4.929648958
-5.838306403 -3.627626377 -3.090502621 -0.602823337 0.621938664 1.227442604 1.475737964 2.213726647 2.271221202 2.909390162 3.118684334 3.528623822 4.166966301
-5.53527382 -3.403311936 -2.79403666 -0.098269707 1.330518527 1.485859023 1.582989196 1.971531577 2.225894692 2.280900329 2.718540556 3.166315398 3.417210837
-5.19131778 -3.114825155 -2.379081378 0.525711334 1.34906612 1.612221785 1.964783301 2.119418874 2.288136628 2.436004947 2.663570165 3.057556717 3.261940833
-4.750947334 -2.703717122 -1.775215027 1.064781761 1.286387673 1.772759728 1.874637282 1.946585458 2.269155237 2.489153385 2.649487984 2.802041325 2.907069341
-4.249370645 -2.231318798 -1.07036583 1.398727903 1.467051151 1.522824069 1.698984176 1.812053729 2.291926942 2.410372884 2.55349111 2.615798116 2.833795368
-3.71362691 -1.809035035 -0.470376552 1.086669601 1.200170241 1.440912086 1.550419069 1.84375897 2.027263827 2.132473495 2.494055306 2.549630304 2.927487689
-3.215420293 -1.356884251 0.167854766 0.808789191 0.932153322 1.417264651 1.46987084 1.802165837 1.879943179 2.265866503 2.401461038 2.521430697 2.955177583
-2.733942026 -0.968702464 0.578125026 0.657323057 0.747444675 1.303021131 1.468756521 1.598180273 1.845721908 1.950519467 2.246521806 2.408022239 2.68824516
-2.282680529 -0.608150924 0.412145624 0.456639784 1.092401162 1.145140203 1.406118743 1.44734857 1.715690837 1.784653938 1.897105328 2.082009185 2.493401898
-1.907005692 -0.302512839 0.215645794 0.325985128 0.948762379 1.066042487 1.270632658 1.371051565 1.685948535 1.721541693 1.761353541 1.909284218 2.220073659
-1.649909648 -0.063039855 0.098452445 0.250810577 0.763245782 0.826940943 1.085612218 1.400614926 1.499854443 1.59356032 1.631677643 2.035118289 2.283364846
-1.4586398 0.019655677 0.154745921 0.214734817 0.577021551 0.742805743 1.000612132 1.382343879 1.478389556 1.555025466 1.587373271 1.922149052 2.037566539
-1.372300362 0.002721272 0.112285191 0.187142528 0.406237832 0.611245533 0.841221044 1.385784443 1.483635806 1.520969581 1.526077557 1.786543672 1.896725755
-1.32640178 -0.004390311 0.075103246 0.270461644 0.321630877 0.558186567 0.728596134 1.398367308 1.490245809 1.502392164 1.51438669 1.713370016 1.793698635
-1.290285352 0.004811638 0.048820485 0.201756111 0.337990499 0.534200226 0.66023764 1.420594053 1.483397217 1.496869368 1.520047759 1.655127158 1.719733296
-1.225896113 0.007433407 0.030714825 0.138237181 0.387410981 0.52200778 0.645358355 1.439358545 1.468672472 1.505003088 1.527582295 1.614968271 1.67863632
-1.280172427 0.004613717 0.018777235 0.09308419 0.409361181 0.494418202 0.523702305 1.444729512 1.457616035 1.509875186 1.532050418 1.576189406 1.634310257
-1.284166083 0.003420772 0.01115865 0.061725988 0.414374263 0.477811857 0.48840196 1.443078367 1.449715482 1.508153549 1.536504986 1.551091457 1.607032472
-1.279166557 0.001829274 0.006451938 0.039935752 0.413948599 0.459657394 0.480230283 1.44116152 1.444241489 1.498441887 1.536472451 1.548523913 1.589550396
-1.274023334 0.000671574 0.003564467 0.025113403 0.412918327 0.445558946 0.476849367 1.44035357 1.440714165 1.485620433 1.537003854 1.554347656 1.578092696
-1.269490141 0.000240487 0.001970258 0.015415297 0.412614669 0.434846837 0.475735047 1.438604821 1.440543357 1.474254915 1.539671714 1.56036932 1.5704714
-1.277846183 -0.00620413 -0.005867937 0.018549491 0.454142732 0.483795563 0.487943761 1.402998106 1.427407399 1.466300137 1.494871184 1.533929308 1.545037258
-1.274511358 -0.005068121 -0.004750906 0.008097661 0.453370028 0.472240259 0.480588167 1.401108371 1.417931616 1.46582567 1.501933964 1.527682611 1.549315595
-1.27147748 -0.003663699 -0.003262435 0.003415349 0.457827307 0.468287271 0.475141285 1.400313978 1.413132721 1.466365207 1.507182925 1.525031018 1.553189957
-1.268638812 -0.002362303 -0.001500129 0.001926878 0.464464422 0.467918542 0.472126387 1.40125749 1.412324771 1.467476815 1.521975451 1.537969055 1.556836574
-1.265941128 -0.001266962 0.0005089 0.002246805 0.465128676 0.466226728 0.469312119 1.403092999 1.410294052 1.46886497 1.509048258 1.522078478 1.560092774
-1.263384429 -0.000415633 0.001978392 0.002775496 0.46437224 0.466487007 0.470488798 1.403749119 1.40864833 1.470554073 1.507136834 1.516482478 1.563199855
-1.260987692 -0.001069042 0.000489921 0.002273917 0.464453577 0.467945654 0.471714278 1.404361859 1.408480233 1.472308245 1.507988163 1.514717461 1.566073769
-1.258759053 -0.003389863 -0.0029886 0.002957149 0.465689903 0.46957511 0.472779795 1.405180654 1.409198712 1.474254915 1.508953365 1.514267395 1.568532864
-1.256736468 0.002940882 0.003900661 0.005020403 0.467750445 0.471291325 0.473544365 1.406671836 1.410361833 1.476185318 1.51001346 1.514684926 1.571203435
-5.940739762 -3.135932158 -2.564996528 -1.330915994 -0.616588303 0.315305554 0.878969638 1.648208074 2.015120183 2.234052813 3.282746889 4.051678954 4.486350373
-5.593790513 -3.159162063 -2.691760554 -0.978286698 -0.016056777 0.813715514 0.987983176 1.83991172 1.944657767 2.400981148 2.553350125 3.218918877 3.776799886
-5.144901351 -2.893067413 -2.35463955 -0.436751754 0.771276474 1.239323258 1.338359433 1.831718353 2.005123841 2.060622924 2.434248063 2.864022983 3.145750643
-4.681542301 -2.547525297 -1.945681531 0.218091332 1.362847352 1.519204563 1.553141154 1.822380843 2.060321976 2.139162124 2.512009138 2.925673869 3.161410765
-4.196157138 -2.101463959 -1.377733687 0.882450871 1.52822757 1.677901574 1.799183473 2.097688286 2.228272449 2.498669837 2.602838389 2.765740533 2.902094215
-3.682480185 -1.650367847 -0.752112346 1.384759594 1.595092171 1.752899895 1.839423697 1.928639761 2.37015435 2.49589895 2.566022461 2.681673114 2.796193181
-3.148723789 -1.205260865 -0.138987109 1.442050807 1.548228387 1.628757638 1.729531718 2.200411747 2.298846026 2.323182117 2.696774721 2.719809416 3.021958136
-2.640518118 -0.793057492 0.431390006 1.264724866 1.355966225 1.627087514 1.684771856 2.11932127 2.233692218 2.656735129 2.705174143 2.898013799 3.218081103
-2.187583786 -0.394065991 0.969294599 1.074214165 1.141149258 1.645475144 1.680924607 1.975912941 2.235039704 2.341507388 2.536464523 2.745126975 2.869524089
-1.768144113 -0.037573177 0.88509433 1.006574149 1.420070784 1.566355738 1.607856689 1.821280079 2.180432619 2.250458526 2.301839235 2.467474309 2.784312527
-1.434319977 0.240868459 0.777490636 0.891801937 1.398180232 1.508904563 1.566130705 1.629389357 1.990708178 2.098515214 2.119134194 2.241280979 2.544150888
-1.225391822 0.459527254 0.673633877 0.80716787 1.285395359 1.352642245 1.509788427 1.60285174 1.879669344 2.077438034 2.083359382 2.126722955 2.382322395
-1.082354934 0.624460117 0.633719002 0.747691398 1.159566711 1.214615728 1.457184948 1.613111072 1.856713275 2.026632108 2.056911236 2.114419348 2.275483271
-0.997338581 0.619270804 0.701161097 0.786131358 0.997017028 1.167629939 1.356855512 1.646277671 1.823899137 1.978640449 2.040424186 2.099523795 2.19182525
-0.952383511 0.628619159 0.670063174 0.847332179 0.872882905 1.116813167 1.270326287 1.630094279 1.725849854 1.937500093 1.960816757 2.027863011 2.133869784
-0.932276955 0.626008235 0.649574333 0.799153444 0.895237078 1.082529538 1.208558818 1.646215312 1.721080782 1.902649814 1.932785247 1.993473643 2.096836957
-0.922936733 0.616079674 0.634516106 0.752878 0.917070694 1.052188051 1.164276135 1.66147146 1.724640641 1.87528798 1.920148157 1.941764873 2.06986283
-0.918357449 0.606251429 0.621466908 0.723349885 0.925242372 1.023429928 1.133986162 1.674648086 1.727037377 1.856143914 1.886802616 1.91175958 2.052833531
-0.915215121 0.597260957 0.614181806 0.70490803 0.92832234 0.999356828 1.115603954 1.685704523 1.727945642 1.842137648 1.860847916 1.905648445 2.044493757
-0.912276137 0.589430896 0.611573593 0.695215347 0.92974303 0.982807419 1.106431829 1.694857669 1.726099288 1.838995321 1.878481821 1.901527361 2.039881938
-0.901238679 0.607582648 0.60909552 0.636920976 0.966930398 0.979635268 1.006875097 1.74726865 1.777824324 1.845499586 1.88709543 1.913440549 1.994135185
-0.90030059 0.609521185 0.610491809 0.627011394 0.96306417 0.979301786 1.005421872 1.737464806 1.782192132 1.814518247 1.857824883 1.90369093 1.949844369
-0.897952656 0.610958142 0.611874541 0.62195222 0.962532766 0.979670515 0.999915344 1.734658672 1.795447384 1.809537699 1.860330069 1.899681006 1.911054658
-0.895414936 0.61237612 0.61329252 0.619704602 0.963704022 0.980711631 0.994267831 1.734176072 1.799747411 1.810370049 1.858790085 1.889508434 1.905643023
-0.893110382 0.613441638 0.614843349 0.619243691 0.965569355 0.983360512 0.989409289 1.735233455 1.803955256 1.811839541 1.857605273 1.878386927 1.905873478
-0.891215225 0.61423332 0.616402312 0.619552773 0.967686834 0.985201444 0.986692626 1.73692798 1.808027538 1.814244411 1.856705141 1.870573134 1.907061001
-0.889764712 0.615138874 0.617823002 0.620059775 0.969850403 0.984396206 0.988007578 1.738755356 1.811977815 1.817150861 1.856141203 1.865242836 1.908641654
-0.888731729 0.615453378 0.617253641 0.619585308 0.971981438 0.984350115 0.989656011 1.740514951 1.815412956 1.820173893 1.855918881 1.861834807 1.910436495
-0.887883111 0.613615157 0.614151983 0.619232846 0.974014868 0.985369541 0.991087546 1.742098315 1.818032014 1.823093899 1.856032753 1.859852891 1.912353342
-0.887118541 0.613604312 0.614203496 0.620054352 0.97594256 0.986982729 0.99234285 1.743467491 1.819791608 1.825482501 1.856406905 1.859047652 1.91431628
-0.886055735 0.619840164 0.621691941 0.62304485 0.977740112 0.988945667 0.993657802 1.744673993 1.820607692 1.826914036 1.857429042 1.859321488 1.916243971
-5.718756987 -2.772365719 -2.465916973 -1.495743119 -0.802020851 -0.143962235 0.729973444 1.1425103 1.518263763 1.824601348 2.91128803 3.567481314 4.058804093
-5.289638187 -2.686235047 -2.338523939 -1.092890812 -0.336812736 0.419503929 0.92340144 1.562614227 1.688323581 2.002640345 2.136182471 3.039486302 3.588409375
-4.78089298 -2.375220573 -2.002360003 -0.552771136 0.428291058 0.946647611 1.242842448 1.787297397 1.866731306 1.881933229 2.243393035 2.663475272 2.990979507
-4.231940083 -1.998249763 -1.542574368 0.192055295 1.351207999 1.358989258 1.760003344 1.846014722 2.073482335 2.076600261 2.389414999 2.841424798 3.061271116
-3.705354917 -1.503480998 -0.908843707 0.78580601 1.526918041 1.771851463 1.915227256 1.988005072 2.200926883 2.425854064 2.542928119 2.736307312 2.926487241
-3.134232211 -1.094514845 -0.382036219 1.388924059 1.650070696 1.826051862 2.010142346 2.244764922 2.410161407 2.605118542 2.693090146 2.732601047 2.881575551
-2.610027513 -0.701173568 0.145039682 1.629587277 1.754372098 1.76841361 1.881206617 2.454883311 2.579988058 2.639475375 2.714712285 2.850268863 2.88883354
-2.173325375 -0.24829075 0.75523949 1.539612067 1.586999119 1.827071288 1.858161077 2.363457587 2.462176547 2.798489601 2.986657791 3.102129502 3.219477392
-1.710072064 0.166941078 1.248020916 1.379629928 1.491308615 1.811481658 1.896332625 2.270814516 2.446760436 2.645640735 2.883383948 2.898851572 3.028332261
-1.350962903 0.524662084 1.20633289 1.412050936 1.706784414 1.82998316 1.892691429 2.108853172 2.44703156 2.53011751 2.579782004 2.757514631 2.916377028
-1.074462514 0.812297536 1.141978897 1.317870592 1.677299679 1.802976498 1.851141676 1.864478266 2.295852817 2.458464859 2.511632275 2.58195913 2.907823065
-0.875438519 0.991879228 1.098693951 1.229823073 1.601390381 1.657803152 1.826588687 1.880482716 2.054045456 2.282960871 2.356362272 2.495671205 2.864573365
-0.771508557 1.044572178 1.118841175 1.166979241 1.502131885 1.600498383 1.793137408 1.846451231 1.98848225 2.176682975 2.374389307 2.438843615 2.692854268
-0.691404971 1.046695079 1.113912141 1.20817111 1.351452011 1.534954156 1.676874014 1.828413352 1.930795196 2.102948091 2.286320098 2.332202412 2.72425585
-0.664734503 1.042899343 1.085284157 1.25371452 1.269813863 1.502972369 1.568603356 1.811435567 1.877139757 2.030685412 2.253015225 2.281955001 2.634223703
-0.669544243 1.038669808 1.069195659 1.181389482 1.328902628 1.452949991 1.527438599 1.827198716 1.849555601 2.002152322 2.243029729 2.256564239 2.417853195
-0.664455245 1.032973493 1.055305977 1.131589425 1.333972646 1.441988448 1.462905665 1.835590004 1.853129015 1.961950055 2.227242178 2.238556183 2.34286843
-0.660583594 1.028890365 1.046185365 1.099314824 1.336279912 1.421868336 1.43508292 1.846619328 1.861306115 1.948762584 2.212810248 2.248563369 2.300917414
-0.656527579 1.025823953 1.04031282 1.085034723 1.337844297 1.398643854 1.427944225 1.865332307 1.875884453 1.989154637 2.203494427 2.263843918 2.321747871
-0.652696597 1.024809949 1.036498105 1.069889737 1.339948219 1.383029823 1.416931168 1.872519804 1.886591139 2.020073618 2.197865893 2.244032887 2.371518103
-0.648477908 1.02406707 1.034586681 1.050208846 1.342228372 1.370411712 1.407233063 1.870074265 1.879794061 1.942158003 2.194943176 2.22807724 2.282814464
-0.644674038 1.025403711 1.033832956 1.042847829 1.34425638 1.362215634 1.397101159 1.872915645 1.883841942 1.916534074 2.193977974 2.217251259 2.255859316
-0.641284988 1.027621505 1.033686549 1.038862306 1.34587499 1.356381045 1.388571598 1.876190823 1.888510697 1.905577953 2.19420843 2.209066025 2.244252498
-0.638362271 1.029695604 1.033691972 1.036961727 1.347539691 1.351877675 1.382655672 1.879360262 1.893049313 1.901014936 2.194861839 2.202293348 2.240017541
-0.635821839 1.031121716 1.033583522 1.036503527 1.347949089 1.349971674 1.379526901 1.882339915 1.89774247 1.899306855 2.195176343 2.197998743 2.240174793
-0.633582355 1.032265859 1.033751619 1.036891235 1.345582176 1.352075596 1.378615924 1.885080979 1.899008619 1.904230467 2.192866366 2.198381028 2.245174319
-0.631532658 1.031433509 1.032244169 1.03744975 1.344543771 1.353989731 1.379128349 1.887564475 1.899941285 1.915444156 2.191307403 2.199639044 2.259161607
-0.629659191 1.034762911 1.035370229 1.03858576 1.344985703 1.355597497 1.380408054 1.889836494 1.901633099 1.948616177 2.191201665 2.200818433 2.304067875
-0.627896885 1.037173204 1.037783233 1.039868176 1.346956775 1.357948142 1.382029375 1.891842811 1.903894273 2.034795652 2.192074684 2.201753811 2.418983782
-0.626294542 1.039860043 1.045217453 1.045515689 1.349109499 1.357525188 1.383734745 1.893626807 1.906971531 1.962562796 2.193576711 2.202393663 2.323594225
-0.624703044 1.040909292 1.045344881 1.045632272 1.351752958 1.35803219 1.385413003 1.895204749 1.909053763 1.930263793 2.195406798 2.202808483 2.278389721
-5.399660306 -2.387738368 -2.318590903 -1.46489463 -0.775325982 -0.371747063 0.560081723 0.981806972 1.165878478 1.662360747 2.467555647 2.897013351 3.528905791
-4.955052192 -2.203298133 -2.004046394 -1.054770778 -0.416992237 0.191708256 0.973505155 1.278427473 1.505938466 1.788086368 1.946425495 2.237043311 2.915897138
-4.40457829 -1.855841882 -1.614037231 -0.483523355 0.306681099 0.681057252 1.351696022 1.685061959 1.735295814 1.797963415 2.122078601 2.623161844 2.943088164
-3.852558981 -1.462305396 -1.133399449 0.159303515 1.152712696 1.232623784 1.766404582 1.874515277 2.022077225 2.106643512 2.344207783 2.821421269 3.005004752
-3.280861492 -0.946971876 -0.403341143 0.805814961 1.513727858 1.805324432 1.871410907 2.101470466 2.259820438 2.448419715 2.701410942 2.752184333 3.008090143
-2.712425625 -0.563339549 -0.021381652 1.419525825 1.656591228 1.87867703 2.176292556 2.35185348 2.553089846 2.586232044 2.7126897 2.76993211 2.942643521
-2.219652333 -0.152114934 0.531502543 1.766258175 1.79863038 1.950015177 2.080509869 2.628551789 2.640890642 2.764916316 2.778713817 2.868865258 2.927680187
-1.740709076 0.274075727 1.135284846 1.771959912 1.793676945 1.999861324 2.027147244 2.503992001 2.602266317 2.831943591 2.888153019 3.113947798 3.224563678
-1.321299226 0.670974151 1.55763639 1.648514444 1.717211843 2.047652352 2.07795317 2.473471572 2.581772054 2.724521551 2.818813056 3.043553162 3.343782324
-1.02877812 0.99439797 1.482253073 1.652624684 1.920489773 2.014640293 2.093442484 2.265215805 2.493773337 2.605742127 2.737798494 2.902140306 3.03423463
-0.808788107 1.276472669 1.41022356 1.596068217 1.907323992 1.949608491 2.041947903 2.060712395 2.459614425 2.563623014 2.59398619 2.7449399 2.819122137
-0.660876408 1.366548195 1.549535205 1.583818835 1.783027194 1.897433388 1.979258611 2.111686418 2.298412228 2.473089288 2.494377944 2.617126624 2.79411366
-0.568919281 1.345511684 1.467482238 1.673463274 1.738728244 1.844556075 1.991399544 2.069583572 2.168939673 2.366974065 2.445060488 2.545365523 2.791356329
-0.519962421 1.346802234 1.399714794 1.58910033 1.701649325 1.782270758 2.015909154 2.041055905 2.10983193 2.305656661 2.473840301 2.532226854 2.819911108
-0.490236385 1.334666724 1.376620452 1.533528044 1.681320448 1.764403686 1.945617546 2.031379489 2.056341876 2.238255235 2.463022453 2.530022616 2.829221506
-0.454507664 1.325836215 1.349611079 1.51425655 1.66595314 1.782007768 1.979117627 2.043417395 2.068030032 2.267702013 2.441245774 2.481561913 2.591527096
-0.409788472 1.31211463 1.340468778 1.445662178 1.667430765 1.761730404 1.881418094 2.017457272 2.036021132 2.197667972 2.421480834 2.439215055 2.524353413
-0.415487498 1.29847167 1.325329213 1.416567862 1.667935056 1.737795577 1.80166968 2.010155902 2.057664961 2.145400687 2.410890731 2.423481729 2.484330089
-0.435469337 1.289161272 1.317591334 1.421130879 1.670001021 1.72013456 1.734517688 2.011465431 2.067959539 2.143830879 2.405921028 2.415814343 2.45724209
-0.441024668 1.294044215 1.314877383 1.388742406 1.669163248 1.701427004 1.709124214 2.015865774 2.058237033 2.111466808 2.403461933 2.412525608 2.438588759
-0.441477445 1.30524977 1.314449007 1.346395548 1.665717262 1.686523317 1.701494785 2.020895124 2.049482439 2.062631953 2.40218765 2.411159143 2.425859487
-0.44068034 1.31139344 1.315140373 1.329911209 1.663203942 1.678232345 1.697739717 2.025778067 2.044312104 2.050691652 2.401252272 2.409852326 2.417888441
-0.439419614 1.314449007 1.315823606 1.323206312 1.663008733 1.672549586 1.696809762 2.030267881 2.043517711 2.047627951 2.400842875 2.406501233 2.415055195
-0.437923009 1.316018815 1.316628844 1.32053303 1.664846954 1.668485438 1.697539086 2.034269671 2.044545271 2.047294468 2.40100555 2.402298811 2.415263961
-0.436244752 1.31607304 1.316731871 1.31987691 1.665974829 1.667541926 1.699125161 2.037761748 2.046527187 2.048598574 2.399262222 2.401987019 2.416386414
-0.434420087 1.314619815 1.315492835 1.31985522 1.665939583 1.669504864 1.701079965 2.040776647 2.049083886 2.050916685 2.398684728 2.40271092 2.41790742
-0.432565599 1.31274906 1.313185569 1.320196836 1.667137951 1.671307839 1.703154064 2.043387571 2.05204456 2.053744508 2.400029503 2.403402286 2.419623635
-0.430472522 1.314058589 1.314291755 1.320961406 1.66899244 1.672980674 1.705214606 2.045694836 2.05510555 2.056664513 2.402353036 2.404492204 2.421429321
-0.428490605 1.319329239 1.320188702 1.322211287 1.671055693 1.67467791 1.707172121 2.047698443 2.058058091 2.059538428 2.405194415 2.406414473 2.423240429
-0.426543935 1.322512235 1.32453482 1.325600337 1.673089123 1.676372435 1.708996786 2.049482439 2.060620213 2.062187309 2.40793819 2.408643113 2.424956644
-0.424757228 1.323629266 1.329390651 1.329835294 1.675149666 1.678102206 1.710634375 2.051079359 2.062477412 2.064361724 2.410505735 2.410755169 2.426756907
-5.414344382 -2.616382659 -2.25323104 -1.896391188 -0.888184059 -0.812757362 -0.019771175 0.652510606 0.687528982 1.266538685 2.419577544 3.111936057 3.359686457
-5.046873757 -2.172267991 -1.966737021 -1.398011051 -0.685705944 -0.474419011 0.341883839 0.873495645 0.960282437 1.602352872 1.972220232 2.589889507 3.157414397
-4.574857718 -1.760370988 -1.637543682 -0.890317805 -0.273334474 0.080696534 0.893005728 1.170848181 1.38991095 1.673840137 1.986353927 2.232168501 2.90151401
-4.020813113 -1.359009863 -1.226915539 -0.330463012 0.542149582 0.579849374 1.5307192 1.572420782 1.618658269 1.773139302 2.032838136 2.735236372 2.987492853
-3.452257951 -0.947614439 -0.738870649 0.301722241 1.042243222 1.160773213 1.695126082 1.933978192 1.982590725 2.182940516 2.263559238 2.761779411 2.984415595
-2.901008635 -0.449570496 -0.109640648 0.921731316 1.407016163 1.751517163 1.857439887 2.184136173 2.343738738 2.421917344 2.71341089 2.78976212 2.979464871
-2.379037999 -0.064655754 0.466256552 1.518130912 1.633014285 1.871641362 2.2700147 2.331999069 2.566025172 2.60929114 2.70650265 2.77544135 2.981286824
-1.892026091 0.299450222 0.909267745 1.853950521 1.897143286 2.033689466 2.153244305 2.599134835 2.696153847 2.786099234 2.854007663 2.874233513 2.972364134
-1.412339954 0.722086447 1.441741725 1.913437838 1.932571059 2.104959832 2.128580154 2.574289032 2.686903096 2.789463883 2.877801505 3.128265856 3.190252936
-1.035751429 1.098753598 1.729068095 1.86487953 1.961394251 2.166092871 2.22029327 2.524228696 2.608542838 2.783672674 2.832030351 3.121048535 3.173974651
-0.75387194 1.511884215 1.60678846 1.810451387 2.04708028 2.16501922 2.232371844 2.395390572 2.588815856 2.630116175 2.781750405 2.902961812 3.147263515
-0.587475008 1.591055135 1.724496945 1.816828223 2.070903946 2.109314083 2.141851674 2.218574344 2.535610482 2.610779611 2.694022813 2.77213906 3.089641531
-0.48117271 1.559439365 1.70279618 1.787801688 1.946512255 2.0640906 2.119662886 2.127175732 2.461927112 2.520655282 2.595588533 2.735659325 2.978225834
-0.422710242 1.530095614 1.684413973 1.803648885 1.860538834 1.976582618 2.117949382 2.145381709 2.301199383 2.508850543 2.533221879 2.749109787 2.877562916
-0.378614634 1.52995463 1.640795544 1.727693497 1.905626756 1.934997618 2.072365304 2.115156805 2.197564945 2.448517319 2.515051149 2.758756379 2.849092184
-0.35610592 1.52107803 1.590751476 1.660609285 1.907928598 1.944207701 2.042349166 2.124556674 2.149798319 2.383160168 2.510580314 2.791028269 2.819119426
-0.336441296 1.50894252 1.556665766 1.60991452 1.887613277 1.927002172 1.994826552 2.128927193 2.160805953 2.282605699 2.508904768 2.782281808 2.80998797
-0.334448535 1.50557516 1.523927543 1.580752423 1.894719437 1.91888743 1.980999228 2.135534485 2.154681262 2.244599537 2.505621456 2.602076531 2.805121294
-0.327011603 1.496950705 1.521528096 1.557565898 1.883972082 1.913684561 1.947846185 2.141634775 2.146181525 2.208553601 2.504358018 2.539029356 2.786663172
-0.323275515 1.490557601 1.517927569 1.543725018 1.882792692 1.910924518 1.929615807 2.140891895 2.149733249 2.185451125 2.502167337 2.514384184 2.777710658
-0.288956639 1.498073159 1.502367763 1.525573266 1.903105302 1.922422887 1.953884116 2.135450437 2.154824958 2.202090005 2.49014841 2.518635408 2.53510348
-0.31943911 1.481062839 1.51399356 1.535558763 1.886143785 1.907999091 1.909642102 2.141900477 2.158970444 2.166103716 2.490506293 2.512993318 2.77157241
-0.290390885 1.499111564 1.500450916 1.509427832 1.89190517 1.904490746 1.945731418 2.135051884 2.165471997 2.18150627 2.487683892 2.500264046 2.518329038
-0.28804024 1.500011695 1.500553943 1.505382662 1.890761027 1.89973252 1.944923468 2.137879708 2.168871892 2.177702401 2.488941908 2.495204872 2.518196187
-0.286052901 1.500578344 1.501302246 1.503319408 1.893035757 1.897167687 1.945560609 2.141491079 2.170902611 2.176739911 2.492691553 2.495405504 2.518960757
-0.284073696 1.500442782 1.501353759 1.502817829 1.895719885 1.896535968 1.947038235 2.144698476 2.173180052 2.177347228 2.487735406 2.489595317 2.520121168
-0.282140581 1.499328463 1.500412959 1.502904588 1.897314094 1.898276584 1.948887301 2.147325668 2.175809955 2.179085133 2.488033642 2.48936215 2.521449675
-0.280641266 1.497717986 1.498555759 1.503297718 1.899000485 1.900873952 1.950679431 2.149372654 2.178784186 2.181709613 2.491577233 2.492019165 2.522688712
-0.278841002 1.49807587 1.498683188 1.504075844 1.901009514 1.903430651 1.952661347 2.151316613 2.181717747 2.184629619 2.497216612 2.49806523 2.52395215
-0.277466404 1.502638887 1.50371796 1.505157629 1.903365581 1.906003618 1.954426364 2.152799661 2.184672999 2.187696031 2.502210716 2.503598871 2.525047491
-0.27601589 1.505545336 1.506393954 1.507242572 1.90552644 1.908316306 1.956175114 2.154225774 2.187142938 2.190515721 2.506475497 2.508750227 2.526186212
-0.295200625 1.486295532 1.536472451 1.541729545 1.892490798 1.902224149 1.921441418 2.16093067 2.171238805 2.186920617 2.495584446 2.532668787 2.781018371
-4.690912347 -1.940776898 -1.584959182 -1.228515171 -0.456069339 -0.411613136 0.277407841 0.87370441 0.898035078 1.621580986 1.852369868 2.483592631 2.885119142
-4.205876933 -1.429241824 -1.18229124 -0.652514944 0.033599584 0.05335639 0.849590642 1.221128126 1.347249589 1.654473749 2.065785125 2.298900251 2.941260788
-3.642185736 -0.910709041 -0.800212454 -0.055350778 0.569793385 0.624701418 1.576951264 1.601615414 1.715311264 1.847549283 2.09441853 2.84630503 2.905591715
-3.102589329 -0.47225273 -0.307940741 0.545012651 0.979190625 1.276575696 1.695736111 1.94735545 2.089874492 2.238892376 2.311648502 2.823674309 2.911662181
-2.580759677 0.016591975 0.285286704 1.100862943 1.341474648 1.751636457 1.865389243 2.166545648 2.402968487 2.458735983 2.730019946 2.839939038 2.921316907
-2.071209232 0.340980996 0.868298198 1.617684934 1.67500597 1.936429153 2.326991409 2.382818552 2.549356469 2.586232044 2.714216128 2.815442985 2.99505179
-1.540047492 0.765051467 1.313985385 1.909029362 1.982135237 2.190231041 2.263247445 2.610587113 2.688204492 2.778429136 2.838057438 3.12481987 3.25323233
-1.132114321 1.169986006 1.830791109 2.010714418 2.048343718 2.182276263 2.244683585 2.629302803 2.693046766 2.816823006 2.947903326 3.159312265 3.188178838
-0.824041543 1.694762776 1.750617031 1.986817549 2.125586945 2.20868374 2.259790614 2.505648569 2.5909252 2.785272306 2.789442193 2.982401144 3.15667694
-0.588971612 1.70922453 1.877207538 1.970034973 2.228925858 2.244003064 2.275499539 2.432458645 2.595835256 2.615494457 2.759398943 2.912142071 2.977716121
-0.450500452 1.744505896 1.851271816 1.924136391 2.143914928 2.199999639 2.209478134 2.314782695 2.480412347 2.630837364 2.702834343 2.748575673 2.850518297
-0.365912475 1.711954749 1.823454494 1.985038975 2.025317157 2.194127093 2.202038491 2.258283165 2.514630907 2.538438305 2.591809065 2.705160587 2.797245142
-0.315355983 1.700602787 1.790282472 1.903579769 2.038813709 2.153981762 2.210264393 2.244363659 2.394257273 2.507541014 2.571528989 2.675120047 2.770113763
-0.281186225 1.695280623 1.753198131 1.81721593 2.061981255 2.125299554 2.222608669 2.232301352 2.321566218 2.501494949 2.557040123 2.675510466 2.751595994
-0.244410966 1.661918814 1.706385862 1.755367123 2.064700629 2.104425717 2.191510746 2.218506563 2.289814886 2.503544646 2.546073157 2.680312072 2.745384543
-0.22786969 1.647120866 1.687770488 1.712448194 2.059034137 2.094025401 2.171843411 2.216568026 2.272075243 2.514321825 2.549234463 2.687336895 2.736657062
-0.223244315 1.623598148 1.6767981 1.68491013 2.059432689 2.081301551 2.124879312 2.219631727 2.226943942 2.412577122 2.53368279 2.709270826 2.782542087
-0.22045716 1.619647872 1.658996098 1.666262221 2.043889151 2.07377786 2.082009185 2.231254813 2.239342442 2.326503386 2.534900137 2.713578987 2.729127948
-0.216726494 1.616597727 1.646857876 1.656062536 2.03352408 2.064535243 2.072001998 2.240782111 2.250013883 2.297509385 2.536659732 2.717426236 2.718312812
-0.213822756 1.613479801 1.64030752 1.65036351 2.027299073 2.055254669 2.069030479 2.247519542 2.257567397 2.281195854 2.538847702 2.714197149 2.72121655
-0.21107627 1.610440501 1.637829447 1.646578618 2.026423342 2.047370383 2.068184572 2.250434125 2.262290378 2.271514016 2.541461338 2.712676144 2.725229185
-0.2140505 1.597212361 1.634540713 1.654107732 2.032195572 2.044279569 2.06542453 2.248728755 2.259535758 2.272148446 2.536985081 2.557205509 2.704222498
-0.211862529 1.596244448 1.63519141 1.654427658 2.037515025 2.066576807 2.071367568 2.257567397 2.262238864 2.31730686 2.527620458 2.610766055 2.704574959
-0.211529047 1.595525969 1.635297149 1.656038135 2.033483411 2.06846383 2.073108184 2.259465265 2.263833073 2.319863559 2.522688712 2.612070161 2.704607494
-0.210542156 1.596361031 1.638279513 1.656363484 2.043759011 2.058879597 2.071736297 2.247942495 2.26242594 2.265557422 2.518784526 2.569495559 2.705315127
-0.206461739 1.598088091 1.645372117 1.655921552 2.041232135 2.074976228 2.094022689 2.259608961 2.266053579 2.320175352 2.513866337 2.619629098 2.705724524
-0.205230836 1.599655188 1.647592622 1.656409575 2.041348719 2.059763461 2.078503552 2.258508198 2.267289904 2.272552421 2.512464626 2.570219461 2.706914759
-0.204075848 1.601086723 1.64984024 1.657117208 2.041017947 2.054688019 2.081466937 2.256341917 2.267335995 2.269063055 2.512367021 2.567188294 2.708218865
-0.20294255 1.602377273 1.65193874 1.657946848 2.04565959 2.055398364 2.08403177 2.251388481 2.265223939 2.270096037 2.51118221 2.567294033 2.709376565
-0.201836364 1.603526839 1.65388541 1.658809022 2.04880734 2.057030531 2.086168227 2.25969301 2.26699709 2.271291694 2.513028564 2.568064025 2.71074303
-0.200716622 1.60453542 1.655577224 1.659652218 2.049734584 2.058540692 2.08799018 2.262575058 2.270003855 2.27239788 2.514964389 2.568852996 2.712193543
-4.344640908 -1.632942708 -1.185186844 -0.974892225 -0.283669721 -0.17635613 0.379103742 0.945847796 0.976845402 1.712339745 1.938825889 2.371493702 2.826252699
-3.847415759 -1.047323002 -0.75968755 -0.366159198 0.186998832 0.401064786 0.958723474 1.298268327 1.400780311 1.673745243 2.127945724 2.362885515 2.93877187
-3.294531564 -0.47870277 -0.379669307 0.202930078 0.662778072 0.850127467 1.475626803 1.71261358 1.741246986 1.93465058 2.16020948 2.884693477 3.033234183
-2.779301071 0.02375236 0.056764419 0.818270397 1.019379336 1.369506158 1.739685311 1.984423524 2.170767049 2.28691657 2.400674778 2.85190374 2.909674842
-2.286988689 0.409320512 0.756860811 1.359580308 1.43200024 1.805056019 1.992101755 2.226765 2.416939507 2.553182028 2.779104235 2.914687925 2.992611674
-1.798781125 0.734867232 1.238973508 1.659375671 1.859185926 2.017419314 2.378461589 2.442229954 2.552948862 2.608653999 2.707112679 2.824837431 3.008713728
-1.301417703 1.133964472 1.635088383 1.940786116 2.10532856 2.239624411 2.372952349 2.589057156 2.699518496 2.798012423 2.921034938 3.050849109 3.13485688
-0.946443184 1.746777915 1.925689932 2.019525948 2.161844358 2.184079237 2.309075535 2.586608906 2.681803254 2.752322606 2.896810008 3.009323757 3.132630952
-0.662606179 1.830932094 1.895055631 2.012048348 2.218389979 2.289104541 2.336933526 2.509715429 2.571881451 2.713635923 2.780709289 2.919766078 3.010603462
-0.471656257 1.797835987 1.951419599 2.008043847 2.239144522 2.262000275 2.296706858 2.399161906 2.519134276 2.63334255 2.68094108 2.835492605 2.999690721
-0.342172858 1.781292 1.931296776 2.049238427 2.17761293 2.265156158 2.290319177 2.390824843 2.528422985 2.560098402 2.670806465 2.74163761 2.808176862
-0.283661587 1.811037014 1.886306459 2.045843955 2.099618689 2.255075768 2.30298609 2.360350506 2.484213505 2.598676636 2.636417096 2.678484696 2.746675093
-0.241873245 1.790965705 1.866123989 1.943941999 2.147382604 2.252093404 2.282234259 2.342399386 2.524846859 2.544446413 2.59311046 2.64932531 2.696218917
-0.215091616 1.775972547 1.831067656 1.870968975 2.166426354 2.254549787 2.270085193 2.324833262 2.411641744 2.50689845 2.553572447 2.626502092 2.675242053
-0.179371029 1.748960463 1.778935933 1.821496978 2.166006111 2.230585137 2.262870583 2.286173691 2.35605319 2.48042048 2.532939911 2.628174927 2.666373587
-0.16061196 1.72415804 1.766862781 1.786050227 2.156383921 2.194531067 2.232046495 2.284997013 2.335670088 2.47388097 2.529762337 2.633963424 2.669467112
-0.14454244 1.711097997 1.755407792 1.766643171 2.148019745 2.175199926 2.211129279 2.289961293 2.320506123 2.473734563 2.530903769 2.640443288 2.6729619
-0.134695217 1.697926793 1.744072098 1.757449356 2.143643804 2.173369839 2.19541222 2.296338129 2.309869928 2.474645539 2.533853598 2.646917729 2.674762164
-0.146809037 1.694437427 1.723125057 1.737185548 2.137803793 2.154301688 2.172784211 2.287372059 2.306017256 2.347870668 2.541469472 2.659796119 2.661200541
-0.144306562 1.690365144 1.717285046 1.731291312 2.130185209 2.148646042 2.170634198 2.295649474 2.312640816 2.331706255 2.544159022 2.65927285 2.665413808
-0.123983107 1.672782753 1.731256066 1.749635562 2.143491974 2.165726854 2.175481895 2.300589354 2.319963875 2.478446698 2.545167603 2.663597277 2.674133156
-0.141457049 1.684397705 1.714717502 1.723455829 2.12395749 2.136713874 2.169934698 2.303983826 2.314441079 2.321953925 2.549586924 2.659828654 2.673558373
-0.140638255 1.682814341 1.715210948 1.721170253 2.126156306 2.132872047 2.172068444 2.304558609 2.310607386 2.323222785 2.552116511 2.660742342 2.677069429
-0.140047204 1.68206875 1.715983651 1.71998273 2.128216848 2.131467625 2.175541542 2.305442473 2.308435682 2.324087671 2.554483424 2.661805148 2.680130419
-0.139523935 1.68198199 1.716840403 1.719519108 2.130063203 2.131570652 2.179776499 2.306575772 2.307749739 2.324727523 2.556646993 2.662976403 2.682806413
-0.138954575 1.682358853 1.71777307 1.719535376 2.131635722 2.132205082 2.184241912 2.307318651 2.308422126 2.325305018 2.558460813 2.663925337 2.684823575
-0.138184582 1.683063775 1.718727426 1.719790232 2.133417007 2.133612216 2.188240991 2.308348923 2.310219678 2.326110256 2.560475264 2.665416519 2.687079327
-0.137338676 1.683947639 1.719931217 1.720581914 2.134639776 2.134970547 2.191939122 2.309384616 2.311878957 2.326866692 2.561917644 2.666427812 2.688592199
-0.136370763 1.684912841 1.720996734 1.721397998 2.136000818 2.136494264 2.194916064 2.31083513 2.313698199 2.32778038 2.563514564 2.66788917 2.69032197
-0.135392005 1.685875331 1.722192391 1.722609922 2.137247989 2.13792851 2.197364313 2.312320889 2.315381879 2.328710335 2.564900008 2.669317994 2.691805018
-0.129137175 1.675447902 1.746040458 1.750899 2.152788816 2.164376656 2.203746572 2.323100779 2.332281038 2.494508084 2.566955128 2.673460768 2.688453926
-4.011218035 -1.281549737 -0.819299584 -0.674779647 -0.077515165 0.177457978 0.562432368 1.036674336 1.13802862 1.68383919 2.082865937 2.351007573 2.726088648
-3.47138575 -0.730468517 -0.348048115 -0.086481236 0.310563595 0.651057382 1.034860516 1.362313238 1.490047888 1.716357802 2.157552465 2.661737367 3.028972113
-2.952950571 -0.142395138 0.053814589 0.501687036 0.723320061 1.026065253 1.593907359 1.743638299 1.820390792 2.012655666 2.253763528 2.982970504 3.033955373
-2.489119765 0.477193694 0.518849185 1.084964231 1.150405431 1.467278895 1.839179686 2.02611155 2.292916545 2.412669304 2.703081065 2.840036643 2.898734989
-2.003398408 0.792109643 1.008431348 1.399346065 1.611709361 1.863388348 2.063339586 2.248514567 2.481922507 2.611964423 2.721316866 2.893854757 3.026916994
-1.514466942 1.145411327 1.42288234 1.697238138 1.994330395 2.17923154 2.409342613 2.472820875 2.604771503 2.718581225 2.740000021 2.833998711 3.015483694
-1.133285577 1.506364131 1.770989288 1.914850394 2.103129745 2.227659709 2.424479466 2.593096904 2.728867669 2.756115631 2.934797192 2.989165688 3.203806425
-0.791021351 1.92787248 1.969010124 2.019886543 2.175167391 2.341436896 2.387050797 2.56650235 2.642113412 2.673514993 2.885891845 2.984553869 3.054352031
-0.550211725 1.83588824 1.968814915 2.030427844 2.231276503 2.286536997 2.352306257 2.48839966 2.514446542 2.634953027 2.74229373 2.854528221 2.89705402
-0.393808423 1.846174685 1.9946693 2.079327769 2.266021044 2.314641711 2.34070215 2.403090493 2.496766546 2.605012803 2.649336155 2.719923288 2.863201477
-0.28329557 1.86063915 1.968679353 2.164186869 2.171111376 2.332150899 2.353236212 2.426808421 2.476109609 2.566808721 2.619599275 2.724182646 2.8477935
-0.223876034 1.861894454 1.916558475 2.089757909 2.156115508 2.313803938 2.374226632 2.44128102 2.523008638 2.56838124 2.611338126 2.687656821 2.798001578
-0.183497537 1.867354892 1.884644469 2.002252638 2.175029118 2.300857767 2.359778434 2.434513765 2.46712456 2.494001082 2.596190428 2.655951581 2.761904129
-0.157412697 1.849135359 1.851540229 1.935428706 2.184990214 2.292466479 2.338609072 2.390805865 2.447663279 2.524234119 2.571642862 2.61141133 2.762882886
-0.136509036 1.812509218 1.839507746 1.876903879 2.189081475 2.311805754 2.326904649 2.343101597 2.444173913 2.521571681 2.554025224 2.593940099 2.778247483
-0.124707008 1.793620009 1.812861679 1.865790506 2.190553678 2.272525309 2.298417651 2.338291857 2.442934876 2.519893424 2.559935727 2.596190428 2.781457591
-0.114537147 1.76714475 1.808144121 1.820905928 2.203570342 2.257147155 2.281006067 2.340935316 2.457743669 2.509053886 2.557479344 2.588485084 2.618108093
-0.106113324 1.757533404 1.790380077 1.808914113 2.205733911 2.24769035 2.261872847 2.351929394 2.458931192 2.510656229 2.525557204 2.592665816 2.619680612
-0.099628038 1.750804107 1.78013159 1.799565758 2.20778632 2.243826833 2.248080769 2.359596781 2.46067452 2.504154675 2.516946306 2.597415909 2.620437048
-0.094970128 1.745617504 1.774695553 1.793714902 2.209716723 2.238054603 2.242666422 2.363674486 2.462355488 2.492667152 2.519871734 2.601924701 2.620672926
-0.092166706 1.741808212 1.772062939 1.789401319 2.211522409 2.231121962 2.242210934 2.365228027 2.463835825 2.484357201 2.523531908 2.605996984 2.620667503
-0.090873444 1.739256935 1.770951331 1.784285209 2.213257602 2.226420672 2.242210934 2.36525785 2.465064017 2.478606661 2.527303243 2.609632756 2.620892536
-0.090548096 1.73777931 1.770691052 1.779659834 2.214922303 2.22341933 2.242788428 2.364363141 2.465907213 2.474583181 2.530952572 2.612891667 2.621573057
-0.090683658 1.737150302 1.771048936 1.776888947 2.216538203 2.22173565 2.244163027 2.363110548 2.466286786 2.471679443 2.534333488 2.615887587 2.622714489
-0.090946648 1.737153013 1.771837906 1.775614664 2.21819477 2.221131043 2.246397089 2.361735949 2.466232562 2.469553831 2.537302296 2.618585271 2.624002328
-0.090943937 1.737594945 1.772892579 1.77530016 2.219867605 2.221334386 2.248967344 2.361074407 2.464486523 2.466804633 2.539945755 2.621215174 2.625593826
-0.090889712 1.73832698 1.7740313 1.775506214 2.221773607 2.222410748 2.252058158 2.360410153 2.461655988 2.463683996 2.542190661 2.623413989 2.626903355
-0.09044778 1.739227112 1.775188999 1.776045751 2.223500667 2.223961578 2.254913093 2.360415576 2.454677257 2.458071729 2.544218669 2.625477243 2.628329467
-0.089807927 1.740189602 1.776409057 1.776951305 2.225376845 2.225976029 2.257521306 2.360730079 2.461547539 2.463309845 2.546032488 2.627301907 2.629728467
-0.089097582 1.741143958 1.777612848 1.778071047 2.227391296 2.228063684 2.259744523 2.361180145 2.480935616 2.482201765 2.547626698 2.628839181 2.63102444
-0.08812967 1.742025111 1.777273943 1.777821613 2.229424726 2.230091691 2.261493273 2.362015207 2.487100976 2.488185472 2.549090767 2.630295116 2.632415306
-3.600462464 -0.938439603 -0.432497818 -0.300121525 0.158197329 0.476757184 0.725036276 1.166727096 1.244786407 1.689077305 2.065348615 2.39921342 3.034898884
-3.113111651 -0.34976433 0.023866232 0.239781252 0.458136388 0.90341689 1.107895899 1.549768372 1.710054169 1.742705633 2.238575161 2.8935999 3.080263352
-2.620457653 0.241462221 0.403532015 0.811269976 0.851865372 1.214263267 1.682272093 1.804115219 1.957736788 2.123691789 2.321970192 2.792660435 3.028400042
-2.196343802 0.776018433 0.832694194 1.180855367 1.376460489 1.615339711 1.867485031 2.032011208 2.403510735 2.514232355 2.725185805 2.81136528 2.952672397
-1.721448427 1.152680161 1.268431131 1.452540594 1.842237964 1.909498406 2.189610167 2.322788987 2.494516217 2.563262419 2.648983694 2.890991687 3.018832076
-0.961287223 1.833990372 1.917808357 1.950172429 2.155914876 2.28221528 2.444005816 2.547298638 2.66703513 2.71201189 2.817178178 2.933615091 3.236498557
-0.655605758 1.906507909 1.958780616 2.024633924 2.20809269 2.319234551 2.404020449 2.520132013 2.601024569 2.620477716 2.751042901 2.825867703 3.005720519
-0.463568629 1.877516619 2.00877317 2.085710028 2.255108303 2.345511889 2.381885885 2.458036483 2.494573153 2.584006116 2.688684381 2.765526345 2.853923614
-0.332981754 1.869513039 2.01281834 2.17002688 2.266129493 2.341518233 2.372488727 2.423080466 2.474355437 2.565087083 2.629823361 2.71109278 2.762001733
-0.24450857 1.900244944 1.996474985 2.158550201 2.244773056 2.360499624 2.385741268 2.447722926 2.46999034 2.560022487 2.576311617 2.633285614 2.784705657
-0.193502012 1.887491271 1.946758978 2.092599288 2.210004114 2.35688283 2.385925633 2.427890205 2.528336225 2.573963683 2.589992534 2.645421124 2.745427923
-0.159711828 1.904824228 1.914956132 2.010315866 2.225886558 2.358401124 2.382059405 2.415329031 2.480827166 2.499694686 2.578290822 2.608624175 2.695402834
-0.140150231 1.875057525 1.90371262 1.967814467 2.232108854 2.354450848 2.376645058 2.40623282 2.434445984 2.47757639 2.540056916 2.606661237 2.675743633
-0.111234857 1.846641018 1.879696456 1.912735627 2.234681821 2.332980538 2.365087042 2.381742189 2.421502524 2.503975734 2.529119773 2.569237992 2.695413679
-0.100617641 1.82331622 1.856718697 1.894985139 2.235769028 2.317878931 2.333910493 2.381666275 2.41924135 2.501958571 2.527324932 2.56184444 2.70073042
-0.088680051 1.803312692 1.84375897 1.875854629 2.236677293 2.309230076 2.31136111 2.386570908 2.419135612 2.504043515 2.531199294 2.56129677 2.705250057
-0.079212401 1.78839816 1.83514536 1.860316513 2.238027491 2.291598882 2.306494434 2.394265407 2.419908315 2.507362072 2.535878895 2.564406562 2.708197175
-0.072992817 1.77790295 1.830867024 1.850496401 2.239852155 2.27882623 2.305024942 2.401897548 2.421174464 2.511016824 2.539539069 2.568549337 2.710691516
-0.070680129 1.770943197 1.830416958 1.84668982 2.242015725 2.269800512 2.306315493 2.408672936 2.422774096 2.514666153 2.540946202 2.572830385 2.713015049
-0.071981524 1.766480496 1.832027434 1.847261892 2.244352814 2.263578217 2.309427996 2.414117106 2.424549958 2.518160941 2.540203322 2.5768864 2.715194886
-0.07555765 1.763590314 1.832575105 1.849566446 2.246754972 2.259367661 2.313719889 2.417964356 2.426534585 2.521211086 2.538140069 2.580435413 2.717146979
-0.079196134 1.761977127 1.832043702 1.850062603 2.249100195 2.256932967 2.318236815 2.416958486 2.428738824 2.52393046 2.536499769 2.583564184 2.718841504
-0.082018535 1.761315584 1.832233489 1.84716971 2.251355947 2.255973188 2.322403991 2.409505287 2.431138271 2.526302795 2.535862627 2.586283558 2.72027575
-0.083195213 1.761445724 1.833125487 1.843864708 2.253468003 2.25606537 2.325885223 2.399940032 2.43323406 2.528742911 2.536369629 2.588815856 2.721672038
-0.081644383 1.761489103 1.83289232 1.836484713 2.255536679 2.257830388 2.32725711 2.376048585 2.436175755 2.530350676 2.537077263 2.590952313 2.722612838
-0.078171285 1.762833878 1.835562891 1.840551573 2.259186008 2.261173347 2.330003597 2.380120868 2.440004026 2.533346597 2.53477542 2.593289402 2.72224411
-0.078201109 1.763899396 1.835614405 1.841679449 2.260679901 2.262276821 2.331966534 2.376544742 2.441072254 2.535076368 2.536090371 2.595222516 2.723634976
-0.078477655 1.764907977 1.835299901 1.84308116 2.262084323 2.263437232 2.333411625 2.373361747 2.442129638 2.536998637 2.537947571 2.597020068 2.725166827
-0.07857526 1.76578913 1.835289056 1.844531673 2.263242023 2.26467898 2.334563902 2.371439477 2.44331445 2.538668761 2.539655652 2.598671213 2.72655227
-0.077696818 1.766748909 1.835758101 1.845805956 2.263130862 2.265871926 2.335651109 2.37140152 2.444423347 2.539815615 2.540393109 2.600070213 2.727460536
-3.214864488 -0.524276003 -0.149799535 0.051114194 0.391025064 0.732096345 0.938736213 1.317203627 1.475409904 1.710704867 2.184605218 2.782997576 3.007355397
-2.669194903 0.049501007 0.345804292 0.513301988 0.643476755 1.108261916 1.318331503 1.712025241 1.768787761 1.926275559 2.285870032 2.78259089 3.037542343
-2.363212491 0.648245826 0.769985924 1.001330611 1.132760681 1.394354673 1.816234461 1.911176664 2.138712058 2.425761882 2.568007089 2.714007363 2.765442297
-1.492126325 1.30761126 1.514592744 1.555771057 1.995431158 2.103257173 2.333368245 2.467007976 2.553417906 2.574693007 2.624867214 2.907478738 3.053679644
-0.802235039 1.931353712 2.001431132 2.088554118 2.202271658 2.302340815 2.475046803 2.533175788 2.654349238 2.712255902 2.755570672 2.795672623 3.201735038
-0.558621992 1.927389879 1.99322692 2.044680833 2.245833151 2.353566983 2.40774027 2.495858281 2.56090364 2.596401905 2.679007966 2.744487123 2.934507089
-0.394280179 1.904946234 2.041565618 2.15052222 2.280461108 2.389878621 2.408152378 2.425159987 2.471378495 2.553510088 2.649417492 2.714029053 2.78176125
-0.283249479 1.892246786 2.015827817 2.239269239 2.24930896 2.354130921 2.400029503 2.436311317 2.470440406 2.547705324 2.608982059 2.646703541 2.720327263
-0.219535339 1.907050157 1.992684672 2.186006929 2.22847037 2.369690728 2.390846533 2.445315345 2.529971103 2.553802902 2.613360711 2.68085432 2.68688954
-0.171511145 1.922935312 1.966166033 2.088887601 2.249802406 2.384808602 2.391028186 2.429093996 2.513359335 2.549340201 2.578735465 2.585228885 2.707440739
-0.141763419 1.915682745 1.934485194 2.013572065 2.26059043 2.386996573 2.392109971 2.409554089 2.494941882 2.515493081 2.554337017 2.586383873 2.670058162
-0.119073052 1.894800774 1.928089379 1.977000149 2.265622491 2.389509892 2.393809919 2.400129819 2.439087627 2.466102422 2.527091766 2.581777477 2.638347499
-0.101737383 1.865923357 1.914714832 1.948130865 2.267677611 2.381706943 2.388156983 2.401656247 2.41388394 2.473872836 2.503308769 2.566494217 2.641546762
-0.089225011 1.842555179 1.89332586 1.918534969 2.268539786 2.356351427 2.366800546 2.401200759 2.415326319 2.481125403 2.50077647 2.551503771 2.644352896
-0.077105768 1.824048255 1.877356656 1.901619543 2.269366714 2.335152241 2.351994464 2.401084176 2.420919607 2.484479207 2.505605189 2.538145491 2.65061586
-0.067028089 1.810302268 1.86651983 1.888849602 2.270616596 2.319212861 2.345129604 2.401856879 2.427128347 2.487274495 2.509945884 2.534452782 2.655130075
-0.059433905 1.800617719 1.859438071 1.881401826 2.272292142 2.307679246 2.342372273 2.403234189 2.433955249 2.490086051 2.512700504 2.535832804 2.658272402
-0.055293842 1.794137855 1.856133069 1.879829307 2.274279481 2.299537393 2.342133684 2.404901602 2.441389469 2.493076549 2.513652149 2.538953441 2.660446816
-0.055434826 1.790041172 1.85703049 1.88420796 2.276459318 2.29388988 2.343711626 2.406761512 2.450263358 2.496072469 2.512337198 2.542532278 2.661975956
-0.058018638 1.787584788 1.858285794 1.89057124 2.278687957 2.290264952 2.346463535 2.408773252 2.458876967 2.498946383 2.509853702 2.545997242 2.663171613
-0.06130195 1.786226457 1.858025515 1.896476321 2.280908463 2.288198987 2.349708889 2.410882597 2.466986286 2.501438013 2.507359361 2.549215484 2.664169349
-0.063300134 1.785819771 1.858131253 1.901155921 2.283069321 2.287366636 2.352862061 2.412848246 2.472281338 2.503680208 2.50661377 2.552219538 2.665251134
-0.064775048 1.785735723 1.85740193 1.901397221 2.285292538 2.288247789 2.356088437 2.416294232 2.478040012 2.50346602 2.506334512 2.554740991 2.665652397
-0.064579839 1.786318639 1.858795507 1.906179848 2.287174138 2.289074717 2.35856651 2.41790742 2.483584498 2.50462372 2.508243225 2.557202797 2.666953792
-0.059791789 1.787535986 1.86341546 1.904111172 2.290921072 2.292385142 2.360700256 2.422020371 2.473512241 2.50517139 2.510455597 2.559436859 2.667045975
-0.058490394 1.788924141 1.865768816 1.890270292 2.292160109 2.293700093 2.362424604 2.423359723 2.445065911 2.506811691 2.512190791 2.561364551 2.668244343
-0.057609241 1.78997068 1.867167816 1.875212065 2.293401857 2.294879482 2.364113707 2.417039823 2.424463198 2.508167311 2.513546411 2.562931647 2.669442711
-0.057164598 1.790784052 1.865625121 1.868217066 2.294695118 2.295928732 2.365523552 2.399180885 2.425485336 2.509398214 2.514945411 2.564463498 2.670757662
-0.060393684 1.791529643 1.868200799 1.86942899 2.292160109 2.295063847 2.366814102 2.403339927 2.423034375 2.511610585 2.516466416 2.565751337 2.672848028
-2.83017749 -0.126377132 0.172195462 0.411522039 0.725204373 1.035817584 1.147645389 1.470478158 1.716886494 1.764064781 2.227141862 2.882744095 2.987690773
-2.445742636 0.455468528 0.668048723 0.834364318 0.875699883 1.273205624 1.558349446 1.819043306 1.945042763 2.236978241 2.336689514 2.725573513 2.902706955
-2.043161454 0.960849086 0.99723935 1.163394982 1.412793816 1.533042732 1.871107248 1.99055906 2.327596015 2.541076342 2.617530599 2.722406784 2.915731752
-1.643443341 1.286702177 1.324255562 1.413357754 1.845982187 1.909143234 2.032783912 2.272256896 2.497368442 2.553225408 2.601081505 2.937500298 2.97782186
-1.273660028 1.568863635 1.585882089 1.709045588 2.047676753 2.233578346 2.379958194 2.550554837 2.610768766 2.683202254 2.839057885 2.869282789 3.127395548
-0.986387883 1.819956994 1.843276369 2.018124237 2.145595897 2.316000042 2.497295238 2.572420987 2.672745001 2.724128422 2.773464856 2.926359813 3.018297962
-0.685789993 1.950901752 1.969877721 2.00885993 2.231525937 2.359474775 2.458321163 2.506822536 2.597174609 2.655593697 2.672921232 2.724966195 3.071462667
-0.484529225 1.999674249 2.010687306 2.113532772 2.270529836 2.421074148 2.439152696 2.476510872 2.515593397 2.576338729 2.626168609 2.6876758 2.895673999
-0.336932031 1.919890589 2.057212184 2.204606035 2.289028626 2.379380699 2.413959854 2.429346141 2.473609846 2.553843571 2.609123043 2.657738288 2.724922815
-0.244001568 1.913920439 2.026342005 2.221657024 2.28389896 2.347604967 2.411864066 2.438328479 2.490373443 2.51584012 2.577176502 2.609979795 2.675418284
-0.192696774 1.918060502 1.995452848 2.16305086 2.256995326 2.361432291 2.404926003 2.433046984 2.505827511 2.542323512 2.599818068 2.608428966 2.661683142
-0.159093665 1.950093803 1.97588854 2.081369332 2.279829389 2.376805021 2.416326767 2.436511949 2.5011696 2.514923721 2.544598243 2.573817276 2.655563873
-0.128757601 1.933989037 1.952962295 2.019056903 2.286995196 2.382894466 2.412159591 2.421291047 2.491604345 2.505927826 2.534867602 2.562045072 2.64217577
-0.108152177 1.906334389 1.943413307 1.979001044 2.290934628 2.383227949 2.412520186 2.415090441 2.447050539 2.488041776 2.515308717 2.549399849 2.619667056
-0.100284158 1.877839257 1.932251132 1.98056814 2.292355318 2.380785122 2.407558617 2.42225896 2.443452723 2.469532141 2.48068076 2.553968288 2.595526175
-0.089555782 1.854899455 1.91906095 1.952040473 2.293109043 2.369961852 2.39210726 2.414363829 2.438783968 2.466842591 2.488451173 2.546875684 2.608990193
-0.076398134 1.837973184 1.90646724 1.923743261 2.293794986 2.352935264 2.38917641 2.403261301 2.445776256 2.469475205 2.495503109 2.532495267 2.616600643
-0.065479971 1.825493346 1.892797168 1.910938075 2.294936418 2.338961533 2.389501758 2.397087808 2.453324348 2.47342277 2.497566362 2.529057415 2.61871541
-0.056698264 1.816619458 1.882906564 1.905973794 2.29649267 2.32865611 2.390727239 2.392964012 2.460137694 2.476754884 2.498073364 2.528542279 2.620323176
-0.050356674 1.810665575 1.876822542 1.906624492 2.298352581 2.321362875 2.38961563 2.392343138 2.466327455 2.479558306 2.497541961 2.528477209 2.621817069
-0.047130298 1.806986422 1.874854182 1.911943945 2.300391433 2.316401305 2.386823053 2.394148824 2.471543881 2.481933352 2.495955886 2.528330803 2.623123887
-0.04523243 1.804413455 1.877725385 1.888784533 2.310935446 2.312632682 2.384290755 2.405210683 2.436506526 2.485758912 2.487811321 2.53197742 2.627516095
-0.041111345 1.805419325 1.876456524 1.888613725 2.314560373 2.315625891 2.385293914 2.409120291 2.414502102 2.48846473 2.490273127 2.533544517 2.628595169
-0.042166018 1.806449596 1.876283005 1.887922358 2.316089513 2.316742922 2.38642179 2.407770093 2.410307814 2.488632826 2.490481892 2.535049255 2.629866741
-0.042778758 1.807422931 1.876388743 1.888269397 2.317442422 2.317914177 2.387549666 2.403296547 2.411397733 2.488781945 2.491571811 2.536594662 2.631252184
-0.046926955 1.808279683 1.87826221 1.885726254 2.311529207 2.321582485 2.388688386 2.402773278 2.417129294 2.488044487 2.493466967 2.538037042 2.632607804
-0.045923796 1.809120168 1.87824052 1.887122543 2.312643527 2.322509729 2.389558694 2.401070619 2.417742034 2.48899071 2.494291184 2.539194741 2.63371399
-2.462273067 0.290213027 0.435633096 0.738353887 0.96638815 1.242942763 1.39130995 1.723041009 1.807799794 2.019591018 2.26032744 2.773852563 2.947087243
-2.120811367 0.844677875 0.876206885 1.029478705 1.182335705 1.430248779 1.771553226 1.945915782 2.160575498 2.400162354 2.644445078 2.67407622 2.828096342
-1.73971405 1.167838704 1.265947635 1.435261862 1.661333187 1.724716555 1.910653394 2.161516298 2.457496946 2.544270182 2.576482425 2.886829934 2.926159181
-1.415612421 1.445564574 1.456504427 1.63368125 1.996727131 2.065877307 2.281778771 2.42739676 2.504897555 2.532066891 2.612238258 2.942719435 3.020670297
-1.048079438 1.715924004 1.844103297 1.941979061 2.129908662 2.421751958 2.458142221 2.533238147 2.637306383 2.72585277 2.794037745 2.847457307 2.978082139
-0.803051123 1.853964077 1.939894118 2.001303704 2.190241886 2.349380829 2.481532089 2.483340486 2.65428959 2.689280854 2.706735817 2.732240452 3.198142645
-0.583814834 1.960328734 1.984388278 2.067607078 2.252077136 2.365808232 2.460422374 2.476369888 2.563511853 2.604147918 2.637656133 2.666167533 2.973315779
-0.401337537 1.926394854 2.018812892 2.162855651 2.288559582 2.417584782 2.429373254 2.455962384 2.479680312 2.555559786 2.597822595 2.629948078 2.799606632
-0.288899703 1.927154001 2.062190021 2.250222648 2.281290747 2.355893227 2.415231426 2.44939305 2.486412321 2.544514194 2.579659998 2.603052577 2.69346972
-0.214535812 1.923493827 2.034071751 2.194411773 2.294863215 2.356918076 2.409852326 2.427497076 2.485457964 2.525831039 2.528395872 2.591790086 2.622611462
-0.169732571 1.928273743 1.976531104 2.136521376 2.281857397 2.361673591 2.417400418 2.42977994 2.486903055 2.503910664 2.55506634 2.602296141 2.639521466
-0.145689295 1.956557399 1.978312389 2.068146615 2.30119396 2.367901309 2.430270674 2.437344299 2.476882312 2.493534748 2.535778579 2.56245718 2.59654289
-0.117066734 1.943250633 1.975281222 2.021754587 2.307711781 2.374194097 2.426136033 2.440069096 2.483573653 2.500703267 2.514186263 2.541889714 2.588861947
-0.095957019 1.911683666 1.961367139 1.99018762 2.310444711 2.375408733 2.424848194 2.443745537 2.450434166 2.477061254 2.502948174 2.541504718 2.580204957
-0.091478051 1.884763764 1.953049054 1.985651715 2.311477694 2.374335082 2.414553616 2.429804341 2.442937587 2.469811398 2.472650067 2.51955723 2.585109591
-0.085624484 1.863266342 1.931879692 1.978109046 2.311965717 2.372475171 2.392050324 2.412544587 2.453080336 2.466547065 2.470735931 2.528507033 2.608710935
-0.078746068 1.847812274 1.932177929 1.950955977 2.312705885 2.364512259 2.382566406 2.400888966 2.460454909 2.478126771 2.482922955 2.498311953 2.626315016
-0.068307794 1.83654436 1.919733337 1.929941156 2.313757846 2.353390753 2.381579515 2.393649956 2.460040089 2.471690288 2.490408689 2.507584394 2.633174453
-0.060266256 1.828478421 1.904908277 1.92745766 2.315205649 2.344416548 2.38259623 2.389938268 2.449672308 2.476982628 2.493919744 2.522450123 2.636886141
-0.05410903 1.823058653 1.896457342 1.930022493 2.316924575 2.33790415 2.38417146 2.38860976 2.44364251 2.477411004 2.495448884 2.538991398 2.640177586
-0.048491341 1.819688581 1.891487639 1.932175218 2.318852266 2.333541765 2.385914788 2.389084227 2.441020741 2.47243859 2.496067047 2.554269236 2.642314043
-0.040729061 1.817880184 1.891099932 1.928794301 2.32085045 2.330749188 2.387742164 2.390719105 2.44154401 2.464714267 2.496519824 2.556351468 2.640432443
-0.03237573 1.81725931 1.892851393 1.918128283 2.322881169 2.329247161 2.389786439 2.393015525 2.446567938 2.46255612 2.494887657 2.536621774 2.631642603
-0.028707422 1.817224064 1.893054736 1.909766819 2.324757347 2.328932657 2.391613814 2.395192651 2.455235772 2.456876072 2.490264993 2.518708612 2.621258554
-0.030816767 1.816863469 1.890039837 1.900185297 2.327292357 2.329862612 2.394845612 2.397611077 2.459638826 2.461886444 2.47720495 2.512339909 2.612840153
-0.031364438 1.817796136 1.888432071 1.902931783 2.329214626 2.33068954 2.396532004 2.399449298 2.445220452 2.46655791 2.475011557 2.512508006 2.608293404
-0.025459357 1.818755915 1.886477267 1.905933126 2.332782618 2.333452294 2.400224713 2.40124685 2.430143246 2.470171993 2.480021928 2.514194397 2.606742575
-0.028241089 1.819951572 1.887534651 1.904639864 2.334368693 2.334528656 2.401482728 2.402906129 2.424962066 2.471752646 2.478002054 2.515916035 2.605720437
-0.030480573 1.821017089 1.888613725 1.903688219 2.335591462 2.335789383 2.402605181 2.404326819 2.420775912 2.473154357 2.476467493 2.517366548 2.605538784
-0.031795525 1.821941622 1.889657552 1.902828756 2.336700359 2.336987751 2.403700522 2.405695995 2.417874885 2.474417795 2.475881865 2.51879266 2.606005117
-0.035930166 1.822597742 1.890967081 1.903189351 2.335095305 2.336480749 2.402746166 2.40662595 2.416258986 2.473845723 2.475700212 2.51984191 2.606620569
-2.448196309 0.223860851 0.279302998 0.641646668 1.013680309 1.15210809 1.334257327 1.614735105 1.801794397 1.930879245 2.167377999 2.848753279 2.916523434
-2.170090866 0.692650514 0.783092058 0.993836744 1.178621306 1.420466625 1.588376429 1.870711407 2.024124211 2.242566107 2.447340641 2.709265404 2.987937496
-1.853035749 1.049099948 1.223942394 1.345950905 1.420425956 1.626588646 1.822836331 2.113608687 2.367844373 2.550492478 2.610359369 2.940208827 3.167822848
-1.5133472 1.336117237 1.457689239 1.623378538 1.799552202 1.919990905 1.984691936 2.369875092 2.464329271 2.518526959 2.60021662 2.864535407 3.050127919
-1.181803217 1.594736998 1.707329373 1.847901745 2.067398313 2.29279725 2.349454032 2.461672256 2.583333728 2.702061639 2.809773782 2.922339044 2.951501142
-0.91833847 1.774196685 1.94035774 1.963980774 2.147954675 2.400829319 2.458692603 2.525874419 2.669670455 2.77845896 2.813507159 2.880352782 3.048536421
-0.678228344 1.895096299 1.955096041 2.023541294 2.226445073 2.359930264 2.4651806 2.476825376 2.619883955 2.659381299 2.671199594 2.687803228 3.110078858
-0.490659339 1.971314678 1.974378379 2.117840933 2.271939681 2.380044953 2.450022058 2.466267808 2.532497978 2.581503641 2.612181322 2.626973847 2.913505824
-0.340068935 1.932712043 2.022868907 2.208675607 2.300006437 2.397684281 2.434906895 2.443309027 2.473693894 2.540395821 2.579285847 2.585857893 2.760844034
-0.246062111 1.933270559 2.053478806 2.257646023 2.290630969 2.349736001 2.414030347 2.463209529 2.501448858 2.528902874 2.552037885 2.581105089 2.674081642
-0.184392246 1.928615359 2.008461377 2.2033914 2.271467925 2.350408389 2.395615605 2.422451458 2.495538355 2.505304241 2.53705015 2.63496116 2.712987936
-0.158223357 1.933923967 1.987010047 2.114918216 2.294388748 2.357227157 2.408849167 2.42435746 2.477503186 2.513972075 2.522694135 2.561242545 2.616616911
-0.130983529 1.952937894 1.969072483 2.051079359 2.314953503 2.363953744 2.426656591 2.440508316 2.462859779 2.489673943 2.514666153 2.547865287 2.571510011
-0.106259731 1.943326548 1.995336265 2.020518262 2.323881617 2.368031449 2.423652537 2.452012108 2.483180523 2.493919744 2.500082393 2.5250014 2.54865968
-0.0880646 1.914015332 1.978735342 2.001227789 2.326215994 2.369972697 2.43319068 2.437867569 2.449569281 2.472725981 2.494589421 2.517439751 2.557704377
-0.08465386 1.888548655 1.977195358 1.982853716 2.326617258 2.370262799 2.416852747 2.419477228 2.448766753 2.466980864 2.476760306 2.505420825 2.57961933
-0.080245384 1.869206669 1.948461636 1.983330894 2.327089014 2.370238398 2.39759481 2.412330399 2.465693025 2.469656858 2.47676844 2.509080999 2.59958219
-0.076737039 1.854842519 1.943218098 1.976203044 2.327769535 2.369365379 2.383488228 2.404408156 2.471855673 2.481082023 2.4901701 2.510005531 2.597502669
-0.06729379 1.844865156 1.943342815 1.947344605 2.328767271 2.363788358 2.378461589 2.400691046 2.460105159 2.484568678 2.498417692 2.507137039 2.616809409
-0.057958991 1.837609878 1.923504672 1.945181036 2.330133736 2.356625262 2.37852937 2.408008683 2.44335783 2.48396136 2.494361677 2.514874918 2.625892063
-0.049383339 1.832531725 1.913386324 1.942076666 2.331763191 2.351007573 2.379792808 2.417693232 2.44125933 2.473344144 2.486165598 2.518074182 2.628836469
-0.038223875 1.829188766 1.90721012 1.932969611 2.333650214 2.347138633 2.381419552 2.423864014 2.445410238 2.460923954 2.482331905 2.521333092 2.626656632
-0.025914845 1.827301743 1.905228203 1.921311279 2.335523681 2.344782566 2.383108654 2.427852248 2.444420636 2.455116478 2.484351778 2.523968417 2.621624571
-0.017843484 1.827252941 1.90587619 1.91057748 2.337551689 2.343595043 2.385104127 2.427713975 2.448126901 2.455924427 2.489006978 2.523342121 2.608228334
-0.015162067 1.827505086 1.903015831 1.906776321 2.33963121 2.343492016 2.387199916 2.41976733 2.452977309 2.458307607 2.493336828 2.51809316 2.586432676
-0.018773439 1.827789766 1.899925018 1.908573873 2.34168633 2.343849899 2.389108629 2.410153273 2.454989049 2.458456725 2.495842014 2.506472786 2.563511853
-0.005463962 1.827252941 1.900028045 1.916382245 2.344758165 2.346379486 2.392687465 2.411904734 2.457171597 2.45921045 2.488150226 2.50081985 2.57316929
-0.008595444 1.828516379 1.901069161 1.91899588 2.34669399 2.347732395 2.394395547 2.413238665 2.451101131 2.458828165 2.482505424 2.502292054 2.586522147
-0.011889601 1.829844886 1.900719411 1.918353316 2.34811468 2.348944319 2.395610182 2.416193916 2.444672781 2.460395262 2.483074784 2.503978445 2.594647733
-0.025643721 1.831618037 1.899591535 1.912201513 2.346940713 2.347981829 2.394438926 2.418899734 2.431225031 2.462049118 2.475101028 2.505336776 2.598286217
-0.024572781 1.832431409 1.899976531 1.910897406 2.347501939 2.349291358 2.395355325 2.421098549 2.42857886 2.463225796 2.477356779 2.506540567 2.602569976
-0.032381153 1.833383054 1.90130775 1.913928572 2.348911784 2.350505993 2.396816684 2.422909658 2.429441035 2.464079837 2.472229824 2.507719956 2.604185875
-2.127654537 0.607230187 0.758219143 0.938009601 1.216603067 1.398036536 1.535480137 1.894038916 1.9885907 2.155285868 2.420529189 2.759355563 2.983721518
-1.866705821 0.933801756 1.149705931 1.291647479 1.383100315 1.582812965 1.749969045 2.101928665 2.298490854 2.39720168 2.66121952 2.919557312 3.15431545
-1.569396665 1.202282297 1.456715904 1.575001882 1.617373141 1.843203166 1.903579769 2.276030942 2.398069277 2.545026618 2.582775213 2.832599712 3.038550924
-1.283922072 1.454950887 1.733153934 1.849216696 2.055986703 2.220041125 2.27652981 2.4689194 2.576805062 2.611354394 2.788531217 2.999609384 3.068499281
-1.021539109 1.654490017 1.806506532 1.892444707 2.106719426 2.337055532 2.426464093 2.518348017 2.642585167 2.751276068 2.898680764 2.927639518 3.07628054
-0.77510095 1.831946097 1.925692643 2.03704327 2.189439359 2.352994912 2.452150381 2.459240274 2.666709781 2.684289461 2.707291621 2.801282178 3.207897686
-0.569569979 1.931792933 1.956532998 2.062358117 2.25020367 2.351327499 2.448417004 2.464822717 2.587877767 2.629649841 2.637154554 2.647394907 3.00661794
-0.399531851 1.926413833 1.993546846 2.158067601 2.290424915 2.411148298 2.43063398 2.46249105 2.489749857 2.559716117 2.593012855 2.600319647 2.848395396
-0.288026684 1.93900212 2.024381779 2.252098826 2.300217914 2.364363141 2.434798445 2.453630718 2.480317453 2.5275825 2.559970973 2.564444519 2.735192992
-0.208145419 1.937792907 2.035975041 2.225368711 2.309547291 2.35419328 2.413713132 2.441557566 2.491997475 2.526346175 2.528431118 2.557845361 2.664820047
-0.162376977 1.938072165 2.00474969 2.172732698 2.288041735 2.351994464 2.395341769 2.419718528 2.488196317 2.51264899 2.517203874 2.618094536 2.681041396
-0.141039518 1.939989011 1.987514337 2.094383284 2.304160057 2.35478433 2.397339953 2.425279281 2.473363123 2.498536986 2.533018536 2.55231172 2.594571818
-0.119010693 1.952531208 1.964186828 2.04124298 2.324535025 2.361359087 2.414119818 2.448313976 2.46364875 2.501408189 2.507850096 2.533845465 2.54157521
-0.096477578 1.939021099 1.999289253 2.019940768 2.335371852 2.365832633 2.425322661 2.448785732 2.479989393 2.488424061 2.500527036 2.507456966 2.536315404
-0.093327117 1.913253474 1.986351215 1.999470906 2.338557559 2.366860193 2.425390442 2.434741509 2.450019346 2.482922955 2.491419981 2.506315534 2.553450441
-0.083460914 1.89061462 1.977989751 1.989846004 2.339061849 2.368332396 2.419466383 2.422657512 2.443168043 2.470803712 2.476727772 2.506304689 2.5677685
-0.075790816 1.873460604 1.973196279 1.98992463 2.339406177 2.369240662 2.402694652 2.406815737 2.463431851 2.468206344 2.48540374 2.507863652 2.572103772
-0.062687393 1.860555102 1.950072113 1.97604037 2.340124655 2.370189596 2.388685675 2.400514815 2.454018425 2.481429062 2.495359413 2.520099478 2.560109247
-0.054870888 1.851244704 1.954258267 1.974223839 2.341111547 2.369856113 2.380025975 2.395699653 2.458771229 2.486618375 2.489050357 2.513061099 2.549936674
-0.038703764 1.844791952 1.934824099 1.959086986 2.34240752 2.366068511 2.377678041 2.395930108 2.452866148 2.470887761 2.481984866 2.511290659 2.555871578
-0.025909423 1.839949678 1.921845393 1.945929338 2.343980039 2.361654612 2.378374829 2.400053904 2.445017109 2.466842591 2.472856121 2.512076919 2.552127356
-0.014641509 1.836647387 1.914825993 1.934238471 2.345742345 2.358428237 2.379754851 2.404028582 2.441207816 2.456230797 2.474702475 2.511220167 2.550245755
-0.005995365 1.83486068 1.91221778 1.926665978 2.347642924 2.356405652 2.381330081 2.406826582 2.439120162 2.451111976 2.479289893 2.507256334 2.553344703
-0.000949747 1.834944729 1.910525966 1.920506041 2.349632974 2.355538055 2.383040873 2.408979306 2.441996787 2.450613108 2.48321848 2.501424457 2.557530857
-0.000429189 1.835863839 1.907402618 1.915400776 2.35170165 2.355600413 2.384973988 2.411113052 2.446565227 2.451556619 2.485577259 2.495741698 2.561676343
0.003944041 1.835514089 1.908432889 1.918662397 2.353553427 2.35607488 2.386652245 2.413170884 2.448330244 2.451480705 2.489560071 2.496123983 2.566816854
-0.004436402 1.836178343 1.924914517 1.927373612 2.351319365 2.36363924 2.400761538 2.415925503 2.452963753 2.464467544 2.491696528 2.495866415 2.570287242
-0.003609474 1.837777975 1.907375505 1.927454949 2.352599071 2.364880988 2.401493573 2.41762274 2.453972334 2.461336062 2.488497264 2.496552358 2.571707931
-0.014473412 1.83958366 1.907042023 1.927690827 2.35386522 2.366117313 2.402377437 2.419092232 2.455444538 2.45682727 2.482741302 2.497875444 2.57227458
-0.021322005 1.840757627 1.908389509 1.927205515 2.35506901 2.367307548 2.403272146 2.420409894 2.45238897 2.456550724 2.478959122 2.499252754 2.573112354
-0.025077072 1.841668604 1.909579743 1.926205067 2.356175196 2.3684056 2.404126187 2.421478123 2.448265174 2.457545749 2.476814531 2.500391474 2.574055865
-0.02404409 1.842519933 1.909482139 1.923670058 2.363818182 2.364834897 2.397098653 2.422242693 2.445345169 2.457843985 2.477519454 2.501269916 2.575162051
-1.823160595 0.835803986 1.103709745 1.269602386 1.436894028 1.580554502 1.721980914 2.112686866 2.211628147 2.326427471 2.723716313 2.838735248 3.108153878
-1.570817355 1.111450335 1.460216115 1.491799349 1.574676534 1.799096713 1.881374714 2.233751865 2.343299517 2.562644256 2.612297905 2.869415639 3.067707599
-1.326767797 1.363790864 1.639542951 1.715747773 1.930673191 1.992603335 2.158227564 2.447153566 2.491650437 2.580063973 2.626352973 2.793517187 3.077598203
-1.096496762 1.573722177 1.765585787 1.8436939 2.080360751 2.281678455 2.423126557 2.47449371 2.646904173 2.701462455 2.910837964 3.036479537 3.093719236
-0.845655548 1.758208503 1.889619595 2.005807074 2.164707427 2.330057821 2.448265174 2.467070335 2.63994442 2.720674302 2.818596157 2.856981893 3.111309761
-0.635339239 1.874233308 1.947081615 2.006400835 2.23734697 2.35290273 2.436894234 2.479411899 2.640023046 2.657101146 2.681852056 2.714996965 3.144842377
-0.479055231 1.971390593 1.986446109 2.10331682 2.277866451 2.365876013 2.435432875 2.460332903 2.547211878 2.592299799 2.616692825 2.626073716 2.944920962
-0.337772515 1.936063136 2.008168564 2.195095005 2.303384642 2.396879042 2.416980176 2.455612634 2.464068992 2.542109324 2.574015197 2.57951088 2.802884521
-0.24592926 1.94553892 2.026043769 2.276828046 2.298425784 2.350451769 2.429197023 2.471646908 2.50912709 2.517084579 2.542575657 2.561120539 2.710672537
-0.182616384 1.945799199 2.015976935 2.228104352 2.283747131 2.355169326 2.406202997 2.424471332 2.492236064 2.516683315 2.526123853 2.658936656 2.746341611
-0.146475554 1.947360873 2.000796702 2.143646515 2.303080983 2.354472538 2.397605655 2.422115264 2.482242434 2.496400529 2.511987448 2.607385138 2.650751422
-0.128280423 1.947127706 1.984282539 2.07565675 2.315013151 2.354721972 2.393693335 2.428605973 2.46594517 2.490297528 2.519730749 2.555475737 2.573798297
-0.110139516 1.952650502 1.962570929 2.035327055 2.331020312 2.357842609 2.403570383 2.449013476 2.457204132 2.501047594 2.511412665 2.518868575 2.526253993
-0.099020721 1.938169769 1.991445635 2.026051903 2.343749583 2.364211312 2.423804367 2.457469834 2.472666334 2.47928176 2.497569073 2.512846911 2.524575735
-0.093752781 1.912562107 1.983024524 2.002746084 2.347740529 2.36665685 2.424997312 2.44666012 2.450529059 2.482082471 2.493534748 2.512334487 2.536657021
-0.078971101 1.891365633 1.974145213 1.98738962 2.34899041 2.367958245 2.423999576 2.426352932 2.435557592 2.470337379 2.482207188 2.519364732 2.554681344
-0.069216059 1.876437546 1.973429445 1.997244978 2.349516391 2.369747664 2.40675609 2.418845509 2.448948407 2.468781127 2.495565467 2.504531538 2.547076316
-0.063316401 1.865291638 1.970175957 1.974234684 2.350243003 2.371415076 2.394056642 2.416795811 2.452332034 2.472053594 2.491574522 2.509230117 2.547911378
-0.046398263 1.856650916 1.955746738 1.960418205 2.351194648 2.37271376 2.385147507 2.414163197 2.449867517 2.474621138 2.494586709 2.508335408 2.539251677
-0.037987997 1.850466578 1.934856634 1.981861402 2.352547557 2.372637846 2.380025975 2.413642639 2.456588681 2.469388445 2.469984918 2.500516191 2.544408456
-0.022346853 1.846253311 1.922208699 1.959165612 2.354065852 2.370344136 2.379321052 2.41556762 2.445974176 2.46122219 2.4691363 2.500830695 2.542391293
-0.013402473 1.843471579 1.917911384 1.949340078 2.35581189 2.367887753 2.380302521 2.418506604 2.442799314 2.457366807 2.472804607 2.499643172 2.540376842
-0.008712027 1.842137648 1.918008989 1.946045921 2.357701624 2.366358614 2.381538846 2.421459144 2.443130086 2.457318004 2.477438116 2.498263151 2.542060522
-0.006044167 1.841858391 1.92505279 1.945918493 2.359626605 2.365645558 2.383065275 2.424013132 2.444531797 2.459749987 2.48214754 2.497249147 2.546607271
-0.0079095 1.842319302 1.933132285 1.946642394 2.361838977 2.365965484 2.384795046 2.426255328 2.446459488 2.465717426 2.486225245 2.495668494 2.550177974
-0.00086841 1.843994848 1.913017596 1.925890563 2.363633817 2.366534844 2.386386544 2.428405341 2.448216372 2.469873757 2.488578602 2.490622877 2.552271052
0.002135644 1.845380291 1.912795274 1.931001251 2.361472959 2.374451665 2.400859143 2.431146405 2.45079205 2.469125455 2.490045382 2.493301582 2.554534937
-0.006223109 1.846809115 1.91457927 1.932627995 2.362730975 2.375693413 2.401485439 2.432889732 2.451627112 2.469930693 2.486772916 2.494071574 2.555223592
-0.013592259 1.847842097 1.916062318 1.934794275 2.363970011 2.376878225 2.40233948 2.434405315 2.452950197 2.467899974 2.485498633 2.49550582 2.55637858
-0.019139457 1.848763919 1.917157659 1.935583246 2.365127711 2.377970855 2.403169119 2.435739245 2.454170255 2.464597684 2.484140302 2.496874996 2.55751459
-0.02284301 1.849620671 1.91799001 1.935404304 2.366201362 2.379006548 2.403968935 2.436780361 2.455086654 2.460991735 2.482646409 2.498013717 2.558449968
-0.024659541 1.850322882 1.918019834 1.935084378 2.373448506 2.37507525 2.396022291 2.437368701 2.455300842 2.458087997 2.4815348 2.498740329 2.559049152
-1.508488658 1.048186261 1.359094996 1.545899432 1.604627602 1.795639882 1.900442865 2.238057314 2.28284971 2.521205664 2.673889144 2.80485017 3.079327974
-1.30558759 1.290088516 1.61199133 1.63460036 1.873034939 1.970335921 2.126435564 2.376601678 2.474504555 2.558471658 2.603589402 2.795743115 3.032862743
-1.138279681 1.489524619 1.776997396 1.809285553 2.073333217 2.220756892 2.412807577 2.433887468 2.603695141 2.624766898 2.925972106 3.040562664 3.132801761
-0.888455183 1.656192676 1.875193087 1.92890004 2.133406162 2.315314098 2.421269357 2.492572258 2.606669371 2.750839558 2.88610061 2.939612354 3.055273853
-0.698725319 1.813886528 1.927351922 2.048576885 2.204635859 2.36501655 2.433312685 2.46264288 2.658497435 2.673449924 2.703194938 2.859619929 3.166770886
-0.525035151 1.909110699 1.931001251 2.051735479 2.255327913 2.334211441 2.423457328 2.459787944 2.594392876 2.632263477 2.641400355 2.66006182 2.996984904
-0.385045696 1.944093829 2.00905785 2.135941171 2.299109017 2.378773382 2.422009526 2.456561568 2.50667884 2.561857996 2.599674372 2.612409066 2.865443673
-0.283192543 1.942556556 2.017251218 2.23778619 2.305038499 2.364758982 2.434624926 2.443233113 2.466576889 2.528382316 2.557097059 2.563839913 2.76262803
-0.213600434 1.94562839 2.033936189 2.239385822 2.311634946 2.33987251 2.427239508 2.433309974 2.500190843 2.524741121 2.530022616 2.553691741 2.688345476
-0.159833834 1.953515388 2.0084668 2.192814853 2.301454239 2.357435923 2.410763302 2.423769121 2.487776075 2.506158282 2.517767811 2.641663346 2.706204414
-0.133293505 1.955863321 1.996670195 2.116970625 2.316282011 2.3571892 2.398999232 2.426971095 2.47875849 2.487827588 2.507522036 2.596973977 2.62249759
-0.118183765 1.954239289 1.979754768 2.059557407 2.325454136 2.356023367 2.393847876 2.43301716 2.461780705 2.485672152 2.511461467 2.550861207 2.55642196
-0.103103848 1.955456635 1.956410992 2.029684964 2.337272431 2.356815049 2.399696021 2.449097525 2.451705738 2.496283946 2.50388084 2.515067416 2.521238199
-0.096886975 1.933899566 1.973255926 2.023571118 2.34962484 2.362682172 2.41556762 2.451610844 2.466663649 2.47385928 2.50484333 2.512838777 2.518808928
-0.088430617 1.912041549 1.980120786 2.014553534 2.354749084 2.366624315 2.424232743 2.443666911 2.454113319 2.482505424 2.494917481 2.511442489 2.527568944
-0.074429774 1.893559026 1.984488593 1.993047978 2.356652374 2.369191859 2.424373727 2.429641667 2.455542142 2.472251514 2.480732273 2.523437014 2.542220485
-0.059572179 1.879075582 1.969479169 2.001512469 2.357549795 2.371355429 2.409383281 2.430078176 2.451933482 2.471961412 2.492924719 2.502921061 2.52891643
-0.05028347 1.868913855 1.961931077 1.993690542 2.358449927 2.373472907 2.398394626 2.430387258 2.453541247 2.463586391 2.483004292 2.502077866 2.525576183
-0.047970783 1.861528437 1.952476983 1.965941001 2.359453085 2.375370775 2.390429002 2.430975597 2.454945669 2.465085707 2.487217559 2.500049858 2.54122546
-0.030019663 1.855677581 1.936637919 1.969405965 2.360795149 2.376729107 2.384963143 2.430352011 2.455786154 2.464117794 2.49198663 2.498512585 2.52585544
-0.026272729 1.852247862 1.925470321 1.983545082 2.362373091 2.376943295 2.382403732 2.431780835 2.459747275 2.461390287 2.469149856 2.494255938 2.53711522
-0.016935218 1.850217144 1.925858028 1.966434446 2.364138108 2.375769328 2.382514893 2.433467226 2.448609502 2.468409687 2.473463439 2.493011479 2.534810666
-0.01298223 1.849146204 1.927815544 1.965702411 2.366171538 2.374871907 2.383328265 2.435321714 2.446497446 2.472294894 2.476781996 2.490687946 2.533211035
-0.012198682 1.849105535 1.940056792 1.961432208 2.368400177 2.374638741 2.38465135 2.437601867 2.446508291 2.476117743 2.481659517 2.489589894 2.534908271
-0.00893706 1.850751258 1.919207357 1.937313017 2.370674908 2.3751837 2.38624827 2.440088074 2.447427401 2.478514479 2.484709662 2.486065282 2.53471035
-0.006030611 1.851795085 1.920690405 1.933023836 2.37245077 2.375872355 2.387780121 2.442411607 2.448728796 2.470955542 2.485596238 2.48811498 2.537210114
0.003727142 1.85324831 1.920861213 1.935108779 2.370081146 2.383802732 2.402035821 2.445461752 2.450553461 2.471278179 2.490785551 2.491970363 2.541249861
0.000216086 1.854292137 1.922588273 1.936681298 2.371350007 2.384990255 2.40284377 2.447302684 2.451890102 2.474995289 2.488917507 2.493572706 2.542873894
-0.004878334 1.85523836 1.92378393 1.939153949 2.372567353 2.386123553 2.403676121 2.448921294 2.453115582 2.476456648 2.488649094 2.495372969 2.544283739
-0.010704789 1.856138492 1.924678639 1.941244315 2.37369794 2.387164669 2.404478648 2.450314872 2.454232613 2.474566913 2.489419086 2.496929221 2.545449572
-0.015967306 1.856976265 1.925399829 1.942396592 2.374741768 2.388159695 2.405218817 2.451388523 2.455089365 2.471511346 2.489123561 2.498181814 2.546374105
-0.020942431 1.857377528 1.925505567 1.938031496 2.380096467 2.380907128 2.394845612 2.45195246 2.455447249 2.46321224 2.487583577 2.49876473 2.546740122
-1.234873029 1.236750291 1.506876555 1.650710548 1.930065873 1.978466929 2.158834882 2.293813965 2.486943724 2.585383426 2.670039184 2.788148932 3.053769115
-1.120409898 1.430698845 1.740287207 1.82607084 2.084061594 2.210239992 2.340146345 2.456070834 2.577523541 2.617967108 2.921078318 2.967416121 3.221272233
-0.915125651 1.598481221 1.822188345 1.922097539 2.106052461 2.276909384 2.388617894 2.493076549 2.654343815 2.758650641 2.904347256 3.02419762 3.093873777
-0.729055961 1.752650461 1.901069161 2.005912812 2.170913456 2.363688042 2.408390967 2.453934377 2.678804623 2.687271825 2.72803803 2.91220714 3.007149343
-0.561973084 1.85213399 1.89492278 2.03483632 2.233120146 2.336225892 2.411709525 2.460617584 2.615540548 2.644417966 2.668266033 2.73411663 3.062507441
-0.43348471 1.935683562 1.9563405 2.102709502 2.281369373 2.336290962 2.416603313 2.452763121 2.550918143 2.602391034 2.60889801 2.632632205 2.913879975
-0.317598178 1.949727785 2.030742348 2.173977157 2.313386407 2.382227501 2.406476832 2.44812419 2.47864733 2.541610456 2.581799167 2.59748369 2.812582627
-0.23751086 1.94871107 2.022692676 2.280626494 2.304235972 2.347041029 2.438331191 2.470893183 2.50569466 2.530253072 2.541474894 2.566114643 2.728734818
-0.188646181 1.956842079 2.05768394 2.240689928 2.290948184 2.36398899 2.402464197 2.421478123 2.489562782 2.518852307 2.568882819 2.653487063 2.759255247
-0.142866894 1.961036367 2.003629948 2.15918192 2.316374193 2.359824525 2.411576674 2.42774651 2.485232931 2.497325062 2.509601557 2.625683297 2.669277325
-0.122535305 1.963574088 1.992107178 2.093247275 2.327959322 2.359810969 2.400466013 2.432781282 2.477389314 2.483592631 2.505372022 2.58641912 2.596567291
-0.110066312 1.961161084 1.974218416 2.046432294 2.335371852 2.358143556 2.396079227 2.437759119 2.460148539 2.48459579 2.506857782 2.535632172 2.549407982
-0.098633013 1.94884121 1.960453451 2.025243953 2.343440502 2.357465746 2.399663486 2.448980941 2.450328428 2.48879279 2.497121719 2.511591607 2.521834671
-0.087557598 1.928325257 1.968638684 2.022914998 2.354204125 2.362703862 2.413086835 2.447565674 2.459793367 2.468802817 2.50788263 2.512310085 2.514785447
-0.08017218 1.909902381 1.977442081 2.01861226 2.359800124 2.367467511 2.425444667 2.439418398 2.450854408 2.480650936 2.499559124 2.508945437 2.522325406
-0.068597897 1.894358842 1.984062929 2.003486252 2.362446294 2.370829448 2.423278386 2.434576123 2.454753171 2.472609398 2.488310189 2.521300557 2.536990503
-0.053664387 1.882144706 1.981015495 2.002870801 2.363842583 2.373589491 2.410603339 2.437683204 2.464068992 2.472267782 2.489264545 2.501440724 2.522916456
-0.04223651 1.873018672 1.970533841 1.991901124 2.364935213 2.37605943 2.401368856 2.44018839 2.460918531 2.466164781 2.477888182 2.497870021 2.522084106
-0.041705107 1.866256839 1.956871903 1.997448321 2.366063089 2.378361273 2.394693783 2.441210528 2.458454014 2.465549329 2.482654542 2.495787789 2.518247701
-0.036323296 1.86149048 1.945707016 1.967334578 2.367494623 2.380156114 2.389778305 2.442644774 2.464435009 2.467262833 2.486005635 2.49404175 2.536629908
-0.022276361 1.857892664 1.934658713 1.984494016 2.369077987 2.3815036 2.386915235 2.443628954 2.465459858 2.471050435 2.491392869 2.495207583 2.518019957
-0.022048617 1.856545178 1.934929837 1.988343977 2.370870117 2.381931976 2.386012392 2.445502421 2.456623927 2.475795105 2.479661333 2.4920517 2.533064628
-0.015988996 1.855962261 1.943581404 1.977699648 2.372857456 2.381850639 2.386476014 2.447351486 2.450287759 2.478842539 2.488413216 2.490904846 2.530543174
-0.015183757 1.855989374 1.955630155 1.968554636 2.375275882 2.382178699 2.387267697 2.449100236 2.450038325 2.480173758 2.487930615 2.495307899 2.528666996
-0.011016581 1.857174185 1.928959687 1.959176457 2.37719544 2.382493203 2.388620605 2.449924453 2.451052329 2.481873705 2.487805898 2.491826667 2.528512456
-8.49e-05 1.859058497 1.926606331 1.942483352 2.376194992 2.390258194 2.404315974 2.451795209 2.453527691 2.477682128 2.488169204 2.495825746 2.531717141
0.002862256 1.860264999 1.92822223 1.94064242 2.377404205 2.391814446 2.404296995 2.452264253 2.454991761 2.475865597 2.489611584 2.49216015 2.532912798
0.004150095 1.861216644 1.929697144 1.941279562 2.378656798 2.39298299 2.405104945 2.453446354 2.456618505 2.476622033 2.490118586 2.491848357 2.534563943
0.003325878 1.862138466 1.930751817 1.943106937 2.379852455 2.394081043 2.405923739 2.454606764 2.458340142 2.479962281 2.488781945 2.493786894 2.535727065
-0.000111974 1.863019619 1.931576034 1.945267796 2.380961352 2.395086913 2.406707287 2.455666859 2.459983153 2.482180075 2.48914254 2.495866415 2.536616352
-0.005423293 1.863835702 1.932251132 1.947249712 2.381969934 2.39608736 2.40732545 2.456583258 2.461319795 2.480312031 2.491734485 2.497791395 2.537353809
-0.011219924 1.864152917 1.932240287 1.944110096 2.387194493 2.388525712 2.396759748 2.456930297 2.461948802 2.471701133 2.492718665 2.498843356 2.537847255
-1.034027081 1.385307265 1.619815968 1.875252734 2.067664014 2.222351101 2.308685116 2.454322084 2.54623312 2.629620018 2.83631411 2.992343261 3.105572777
-0.902122544 1.520961447 1.750164254 1.915766793 2.09210042 2.247245707 2.351069931 2.524106691 2.627852289 2.753339321 2.889229381 3.020339525 3.152336245
-0.746448565 1.687645771 1.83219282 1.979822549 2.163758493 2.327406229 2.386446191 2.504902978 2.652443236 2.69744982 2.750308155 2.975167556 3.039773694
-0.581206621 1.803342515 1.876589375 2.088144721 2.216318592 2.374733634 2.413357959 2.464085259 2.62343839 2.653562978 2.683996647 2.838569862 3.091550244
-0.43545307 1.898715805 1.958634209 2.174608876 2.273859239 2.395244165 2.414545482 2.466826323 2.583976292 2.617050709 2.642555344 2.679311624 2.998866505
-0.353196759 1.934173401 1.986888041 2.149703425 2.300255871 2.349540792 2.407808051 2.44165246 2.509832012 2.567771211 2.587782873 2.608683822 2.839906503
-0.260461506 1.954057636 2.03990905 2.233090323 2.312581168 2.363359982 2.441362357 2.44160908 2.480190025 2.528512456 2.565398876 2.585025542 2.770685835
-0.198905513 1.938495118 2.027041505 2.238482979 2.278763872 2.348366825 2.36689815 2.4340881 2.467056779 2.512375155 2.526671524 2.547371841 2.693548346
-0.158369764 1.961936499 2.022155851 2.200935016 2.30692281 2.359057244 2.417110315 2.420195706 2.48767847 2.508763783 2.528892029 2.649197882 2.713898913
-0.130189136 1.967836157 1.999229605 2.128534063 2.328116573 2.36169257 2.410855485 2.433982362 2.485140749 2.490113163 2.504721325 2.611820727 2.635755554
-0.113702085 1.970514862 1.986993779 2.072820793 2.338497911 2.362411048 2.40264585 2.438160383 2.47547789 2.484701528 2.504794528 2.572686689 2.576951469
-0.103673208 1.96600607 1.969950925 2.036379016 2.344671405 2.36070839 2.399769224 2.441855803 2.459983153 2.487163334 2.505024983 2.520023563 2.544064128
-0.083680525 1.941032839 1.962622443 2.020927659 2.349456744 2.359252454 2.40293053 2.44943643 2.450916767 2.477866492 2.497162387 2.509856413 2.517274366
-0.079976971 1.922650631 1.968042212 2.021486174 2.357772117 2.364176065 2.414187599 2.445955198 2.452730586 2.464950145 2.508026326 2.509189448 2.516051597
-0.071938144 1.907356527 1.975099569 2.019116551 2.363175618 2.369457561 2.427673306 2.435131928 2.449200552 2.478265045 2.50099337 2.507736223 2.519711771
-0.056877206 1.894347997 1.978803123 2.007639872 2.366412838 2.373204495 2.421150063 2.439131007 2.453289102 2.472942881 2.493084683 2.518803505 2.527224617
-0.045937353 1.884140179 1.980945003 2.004779514 2.368430001 2.376257351 2.410616895 2.444610423 2.461203211 2.476860622 2.491528431 2.500711401 2.518461889
-0.038622427 1.876532439 1.975799069 1.991507994 2.369918472 2.378976725 2.402960354 2.447598209 2.4653975 2.468211767 2.483142565 2.497766994 2.522301005
-0.035634641 1.870695139 1.96683571 1.998223735 2.371417788 2.381267722 2.397133899 2.448980941 2.464586839 2.470228929 2.477218506 2.494925614 2.517737988
-0.035157462 1.866533386 1.952981273 1.996992832 2.372857456 2.383387912 2.393311051 2.450800183 2.465449013 2.472688024 2.480734984 2.494410479 2.516173602
-0.028018768 1.863789611 1.94621673 1.97352705 2.374448954 2.385120394 2.391039031 2.452440484 2.468951935 2.478240644 2.483204924 2.493317849 2.535575236
-0.018976782 1.862135755 1.945129522 2.001176276 2.376230239 2.386367565 2.390065696 2.454191945 2.471535747 2.48474762 2.490880444 2.496834327 2.515894345
-0.021522636 1.861902588 1.954645975 1.998879855 2.378385674 2.38775572 2.390119921 2.456209107 2.461252014 2.481575469 2.491476917 2.496937355 2.526199768
-0.01691624 1.862341809 1.953181905 1.985250452 2.380405548 2.388205786 2.390879068 2.454330218 2.458220847 2.484690683 2.491563677 2.501481393 2.524204295
-0.013993523 1.863637782 1.936014333 1.973383354 2.382322395 2.388707365 2.392023212 2.453316214 2.460191919 2.486762071 2.4920517 2.499819403 2.523653914
-0.005737797 1.865625121 1.933604041 1.952436314 2.382260036 2.396578095 2.407230557 2.455105633 2.462854357 2.486526193 2.493163308 2.502885815 2.525931355
-0.002050511 1.866658103 1.934973217 1.94820678 2.383480094 2.398608813 2.406802181 2.455008028 2.464426876 2.484999765 2.493922456 2.500283025 2.5275825
0.001343962 1.867579925 1.936144473 1.947065348 2.384727265 2.399785492 2.407618264 2.455848512 2.465890945 2.482928377 2.495131669 2.499483209 2.529962969
0.004152806 1.868482768 1.937112386 1.947659109 2.385903943 2.400869988 2.408423502 2.456862516 2.467075757 2.482237011 2.496072469 2.498553254 2.531793056
0.005435223 1.869347653 1.937890512 1.949090644 2.386988439 2.401848745 2.409185361 2.457881942 2.468317505 2.484034563 2.495722719 2.498534275 2.532880263
0.004131116 1.870142046 1.938530364 1.950844816 2.387959063 2.402700075 2.409855037 2.45877394 2.469244749 2.486762071 2.49419358 2.499393738 2.533202901
-9.03e-05 1.870529754 1.93838938 1.950313413 2.394213893 2.397654457 2.400322317 2.458790208 2.469781575 2.487222982 2.494809031 2.500280313 2.53280706
-0.845129567 1.474911035 1.674292914 1.940346895 2.105401764 2.254294931 2.3223579 2.554898243 2.611338126 2.742990518 2.869811481 3.000490537 3.218531169
-0.722744194 1.630126814 1.781294712 1.997375117 2.155985368 2.330353346 2.384732687 2.53709353 2.647855818 2.702471036 2.758040612 2.997570532 3.07385398
-0.572349 1.765713215 1.882630018 2.154724642 2.212978344 2.404825687 2.45241066 2.489408241 2.617454684 2.666414256 2.687044081 2.983146735 3.043984249
-0.447133092 1.845345045 1.925698065 2.163880499 2.258857948 2.40809002 2.423357012 2.460796525 2.596862816 2.627375111 2.670299463 2.7405016 3.010863742
-0.377619609 1.921097091 1.945755819 2.152273681 2.288166452 2.337917706 2.412943139 2.443043326 2.538937173 2.593682531 2.597890376 2.64558651 2.871983184
-0.289832369 1.935301277 2.011478988 2.188693768 2.309585248 2.360054981 2.392351272 2.429112975 2.481342302 2.540536805 2.566993085 2.586871897 2.780793338
-0.21370075 1.941423257 2.042953773 2.256284981 2.280978955 2.35596372 2.368199546 2.438168516 2.477690262 2.520902005 2.549890583 2.570937939 2.729624105
-0.173498483 1.958563717 2.022310391 2.237162605 2.29520212 2.356158929 2.409025398 2.433816976 2.498000161 2.52064986 2.555554363 2.669976825 2.757422449
-0.138764788 1.966228392 2.010326711 2.164062152 2.320655241 2.360545715 2.415537796 2.430921372 2.488285788 2.499504899 2.516753808 2.629839628 2.67328996
-0.1196153 1.973369798 1.995097676 2.101540958 2.337196516 2.363796492 2.409085045 2.439404842 2.484443961 2.486873232 2.508123931 2.597627386 2.605796352
-0.106243464 1.976794094 1.981452005 2.056065329 2.347989963 2.365092465 2.405742086 2.442471254 2.472847987 2.489560071 2.50530153 2.551536306 2.567985399
-0.099473498 1.959797331 1.978304255 2.029340637 2.353249768 2.363484699 2.405281175 2.445160804 2.460186496 2.492886762 2.50355278 2.507714534 2.5392571
-0.082872575 1.933487458 1.964138026 2.018661062 2.354583698 2.361695281 2.405812578 2.449455408 2.452313055 2.468230745 2.497436223 2.510493555 2.51791693
-0.073667915 1.917434206 1.968747134 2.018755956 2.360854796 2.366797835 2.417275701 2.444084442 2.448273308 2.462279574 2.504718613 2.509606979 2.515639488
-0.064360228 1.904710356 1.973104097 2.01653545 2.365637424 2.372109154 2.42938681 2.431805236 2.449338825 2.475073915 2.500697844 2.507397318 2.516542331
-0.047119453 1.893946734 1.972572694 2.008542715 2.369167458 2.375997072 2.418728926 2.443056882 2.453609028 2.475035958 2.496357149 2.509878103 2.517491265
-0.040550119 1.885514777 1.975050767 2.006726184 2.371737714 2.37914211 2.409779122 2.450314872 2.460585049 2.475778838 2.494955438 2.501828432 2.517247253
-0.036054883 1.879208433 1.975365271 1.996805757 2.37369794 2.38189673 2.403307392 2.453392129 2.463488787 2.471215821 2.491365756 2.500711401 2.520251307
-0.031738589 1.874398693 1.976078327 1.988861824 2.375495492 2.384260931 2.398334978 2.455314398 2.462463938 2.474081601 2.488478286 2.497048515 2.519538251
-0.02841732 1.870838835 1.9586803 2.007821525 2.377119525 2.386372987 2.395284833 2.45709026 2.46371382 2.477017874 2.480162913 2.495107268 2.511683789
-0.02841732 1.868580372 1.951446712 1.994747926 2.378759825 2.388192229 2.393739426 2.459142669 2.469106476 2.481526666 2.483649567 2.494819876 2.51887942
-0.019941984 1.867558235 1.95524787 1.979906598 2.380595335 2.389385175 2.392993835 2.460999868 2.466875125 2.486355385 2.493098239 2.495635959 2.533322195
-0.015547064 1.867300667 1.965783749 2.006156823 2.382672145 2.391809024 2.394357589 2.463038721 2.480111399 2.491007873 2.496335459 2.500209821 2.51411306
-0.022474282 1.868111328 1.949622047 2.003751954 2.384675751 2.392901653 2.394761564 2.464429587 2.465115531 2.488150226 2.493903477 2.504504425 2.519795819
-0.018594497 1.869645889 1.940306226 1.985212494 2.386581753 2.393804496 2.395631872 2.458323874 2.467070335 2.490734037 2.495131669 2.506429406 2.520243174
-0.014470701 1.870765632 1.939519967 1.974470562 2.38839015 2.394642269 2.396694678 2.457475256 2.468922112 2.49270782 2.49646831 2.504848753 2.520893871
-0.009780256 1.871752523 1.940140841 1.967152925 2.390084675 2.395469198 2.397784597 2.458025638 2.470654594 2.494554175 2.498029984 2.502723141 2.522680578
-0.003544404 1.872728569 1.940815939 1.959946449 2.391546033 2.396111761 2.398795889 2.45896915 2.472205423 2.496495422 2.499559124 2.501760651 2.52526439
0.0019079 1.873682926 1.94173505 1.955418678 2.392988413 2.396754325 2.399755668 2.45990995 2.473588156 2.496747568 2.499721798 2.501774207 2.527680105
0.005863599 1.87456679 1.942708385 1.954041368 2.394303364 2.397510761 2.400574462 2.460717899 2.474857016 2.492862361 2.501061151 2.503227431 2.52981114
0.008181709 1.875377451 1.943519046 1.953968165 2.395447508 2.398212972 2.40129023 2.461376731 2.475895421 2.488513532 2.502527931 2.504596608 2.531397215
0.006977918 1.876093218 1.944055871 1.954995725 2.397619211 2.401469172 2.402548245 2.461517715 2.476665413 2.488456596 2.503569048 2.505572654 2.532571182
-0.544556079 1.721170253 1.85569656 2.147515455 2.208474975 2.36670023 2.460078047 2.509121667 2.622828361 2.676134051 2.692073431 2.951202905 3.058402624
-0.441501846 1.802108901 1.946102857 2.185602954 2.273582692 2.41003669 2.463263754 2.490180944 2.601371608 2.632477665 2.693759822 2.804080178 3.040787697
-0.388659779 1.894765528 1.928409305 2.172355835 2.282974427 2.349353716 2.419178991 2.446475756 2.555689925 2.60262149 2.614220174 2.69847738 2.904016484
-0.304340215 1.923201013 1.973836131 2.211123856 2.301597935 2.356327026 2.410673831 2.434391759 2.505662125 2.563948362 2.578331491 2.618403618 2.798752591
-0.235610281 1.937437734 2.030251613 2.230850838 2.29719217 2.357961903 2.389173698 2.423554933 2.47449371 2.524719431 2.554456311 2.576306194 2.73645643
-0.178118436 1.943613939 2.044320238 2.237666896 2.277286246 2.365363589 2.399248666 2.437778098 2.473257384 2.524507954 2.541708061 2.571504588 2.690357216
-0.154826174 1.965322838 2.048134952 2.201702297 2.311464137 2.36458004 2.403749325 2.427415738 2.486274048 2.510927353 2.559979107 2.630143287 2.710363456
-0.124891373 1.971111335 2.004763246 2.131326641 2.331860796 2.36287467 2.414998259 2.438523689 2.488209873 2.491956807 2.514351649 2.613062475 2.637520571
-0.110210008 1.977558664 1.991703203 2.078679782 2.345156717 2.366380304 2.408773252 2.443759093 2.480019217 2.488697896 2.512621878 2.578675818 2.585036387
-0.099934409 1.975137527 1.983360718 2.043409261 2.356413785 2.367868774 2.409876727 2.446096182 2.470687129 2.495356702 2.506890317 2.532598294 2.559973685
-0.095750965 1.952292618 2.018246243 2.029920842 2.361369932 2.366377592 2.416280676 2.44803743 2.460384417 2.492265888 2.500827984 2.508804452 2.530741095
-0.078740645 1.92651686 1.967657215 2.01668728 2.359436818 2.364596308 2.410595206 2.449951565 2.452654672 2.461395709 2.498255017 2.512171812 2.516363389
-0.067909242 1.913012173 1.970303386 2.014539978 2.364089306 2.370032344 2.421949879 2.438922241 2.449485232 2.461216768 2.501652201 2.509625958 2.513421694
-0.056879917 1.902286508 1.971496331 2.011080435 2.368177856 2.374936977 2.426333954 2.433697682 2.451459015 2.469903581 2.498528852 2.50779316 2.513009585
-0.048060254 1.893361106 1.980625076 2.006688227 2.371585884 2.378732713 2.416394548 2.446161252 2.456157594 2.475974047 2.498371601 2.50637247 2.515465969
-0.038326902 1.886447444 1.973052583 2.007666984 2.374370328 2.381912998 2.40874614 2.454983627 2.462181969 2.47659221 2.497024114 2.503056623 2.516729407
-0.033172835 1.881260842 1.975978011 1.999381435 2.376525764 2.384702864 2.403638164 2.458342853 2.464380785 2.475464334 2.494646357 2.503992001 2.515891633
-0.02804588 1.877397325 1.981986119 1.984664824 2.378336872 2.387292098 2.400539216 2.459739142 2.462539853 2.478682576 2.493344962 2.500966257 2.514373339
-0.023518109 1.874517988 1.963330076 1.998961193 2.380185938 2.38948278 2.398131635 2.45859771 2.462832667 2.481168783 2.493027746 2.497764283 2.512646279
-0.020684863 1.872625542 1.954277246 2.01749794 2.38202687 2.391733109 2.397841533 2.461116452 2.464586839 2.483028693 2.486295738 2.496601161 2.505152412
-0.021199999 1.87194231 1.958834841 1.994680145 2.384195862 2.392131661 2.395349903 2.466612135 2.469762596 2.489199476 2.491899871 2.497064783 2.521479499
-0.012312554 1.872153786 1.968419074 1.984784119 2.386042216 2.395048955 2.398001496 2.468661833 2.470584102 2.491691105 2.496668942 2.504539672 2.526115719
-0.021620241 1.873238282 1.949074377 2.0208653 2.387983464 2.396355773 2.398473251 2.470746776 2.488518954 2.490904846 2.49681806 2.502321877 2.511190343
-0.021658198 1.874767422 1.944863821 1.999188937 2.389843375 2.397524317 2.399245955 2.465259226 2.472698869 2.494307452 2.498002872 2.508869522 2.519362021
-0.016862015 1.875851918 1.944739104 1.985483618 2.391613814 2.398560011 2.400159643 2.46100258 2.474509977 2.496454754 2.499681129 2.511111717 2.519413534
-0.012906316 1.876836098 1.945406069 1.97750715 2.393256826 2.399492678 2.401146534 2.460799237 2.476212636 2.498406847 2.501329563 2.511485868 2.520080499
-0.007565173 1.877806722 1.946056766 1.968383828 2.394701917 2.40024098 2.402109024 2.461520426 2.477630615 2.500380629 2.502980709 2.51271406 2.522534171
-0.003723346 1.878731255 1.946951476 1.964311545 2.396136163 2.401046218 2.402954931 2.462520874 2.479078417 2.502264941 2.504639987 2.512288395 2.524803479
0.000479076 1.879598852 1.947789249 1.961323759 2.397413157 2.401791809 2.403719501 2.463339668 2.480171046 2.50353109 2.505860045 2.510864994 2.526953493
0.004171785 1.880379689 1.948510439 1.959569587 2.398527476 2.402458774 2.404435268 2.463993077 2.481209451 2.502866836 2.507096371 2.510160072 2.52895981
0.003556334 1.88110359 1.948930681 1.957416862 2.401577621 2.406051167 2.406514789 2.46371382 2.481873705 2.494242382 2.508416745 2.514807137 2.533577052
-0.490873527 1.682887545 1.815480737 2.154515876 2.204017696 2.354583698 2.45604101 2.527436093 2.623007303 2.668737788 2.696002018 2.935987426 3.079750927
-0.430106504 1.768996527 1.96141323 2.206487636 2.276220729 2.43181337 2.46255612 2.491140723 2.597302037 2.633155475 2.66716798 2.868759519 3.044887092
-0.382141958 1.858006536 1.916368688 2.19462325 2.280496354 2.368619788 2.426043851 2.453123716 2.562904535 2.60765084 2.625257633 2.750779911 2.9263083
-0.308141373 1.918082192 1.944042315 2.23745813 2.30294271 2.376439004 2.434082678 2.439757303 2.523290607 2.578491454 2.589946443 2.658977324 2.815855093
-0.244739026 1.940026969 2.000579803 2.240353735 2.308948107 2.372076619 2.414493969 2.442945721 2.490246014 2.542258442 2.566898192 2.593248733 2.748239479
-0.190394931 1.943630207 2.041855721 2.260688035 2.269659528 2.36613087 2.405782755 2.427535033 2.473867413 2.521907875 2.545753231 2.577230727 2.701199465
-0.156555945 1.959349976 2.021407548 2.227863052 2.30744608 2.361391622 2.405834268 2.442503789 2.495709163 2.521029433 2.562335175 2.659107464 2.746029818
-0.130376211 1.969880432 2.023918157 2.162340515 2.325646634 2.362272775 2.418365619 2.435018055 2.47974267 2.502080577 2.52902488 2.624099933 2.669136341
-0.113086634 1.975170062 2.000907863 2.10305383 2.340531341 2.366095623 2.413978833 2.443615397 2.48516515 2.487209425 2.515899767 2.598400089 2.606932361
-0.101848544 1.979505334 1.989992411 2.060538875 2.352805125 2.36914848 2.410717211 2.447655145 2.476749462 2.490574074 2.515341252 2.555383555 2.57380372
-0.095084 1.968459743 1.992280697 2.035058642 2.363818182 2.370753534 2.415714027 2.449382205 2.469385734 2.500762914 2.509951307 2.51608142 2.553030199
-0.072849121 1.944804174 1.977317364 2.022036556 2.36608749 2.369297598 2.415526951 2.450699868 2.460305791 2.481000686 2.503097292 2.511190343 2.52550569
-0.074337592 1.920421992 1.971211651 2.014491175 2.363793781 2.367841662 2.416080044 2.447085785 2.451957883 2.460213609 2.499532011 2.513313244 2.515541883
-0.062212926 1.909701749 1.972702833 2.010378224 2.367800993 2.373613892 2.42813964 2.4343294 2.451421057 2.463071256 2.498778287 2.508498082 2.512445647
-0.047553252 1.900516068 1.970354899 2.005853165 2.371179198 2.377911207 2.42306691 2.437650669 2.455441826 2.464342827 2.494220692 2.509794055 2.512310085
-0.048759754 1.892794457 1.998413522 2.003887516 2.3742429 2.381416841 2.414111684 2.449517767 2.45921045 2.476559675 2.500112217 2.505613323 2.515184
-0.035797315 1.887176767 1.974359401 2.006726184 2.376886359 2.384448007 2.407764671 2.459278231 2.465413767 2.478490078 2.499282577 2.502899371 2.514489922
-0.029591287 1.882971634 1.978160559 1.998768694 2.379237004 2.387186359 2.403003734 2.462827244 2.467138116 2.482326482 2.494280339 2.505705505 2.510699609
-0.02397902 1.88001096 1.982471431 1.986527446 2.381248744 2.389580384 2.400075594 2.461683101 2.465942459 2.485452542 2.491091921 2.500543304 2.516531486
-0.018364042 1.877733518 1.965537026 1.995585699 2.383119499 2.391773777 2.398917895 2.460465754 2.467601738 2.486805451 2.491138012 2.49889487 2.509091843
-0.014693023 1.876239625 1.958428155 2.010115234 2.385011945 2.393476436 2.398221106 2.457231245 2.469439958 2.487575443 2.497644988 2.49874304 2.506421272
-0.013036455 1.875865474 1.967293909 2.021206917 2.387170092 2.393145665 2.397402312 2.464459411 2.47151948 2.485387472 2.494857833 2.499106347 2.502649937
-0.017672676 1.87638061 1.967632814 1.992725341 2.388842927 2.397681569 2.400753404 2.47237352 2.473647803 2.494925614 2.498756597 2.501898924 2.522778183
-0.013291312 1.877828412 1.951696146 1.994061982 2.390719105 2.399080569 2.401414947 2.475488735 2.476044539 2.49679637 2.499949542 2.506735776 2.517919641
-0.024336904 1.879186743 1.94859991 2.018975566 2.392527502 2.400333162 2.402263565 2.47751132 2.481193184 2.496330037 2.500331827 2.507001477 2.513934118
-0.018212212 1.880292929 1.949136735 1.995843267 2.39424914 2.401458327 2.403185387 2.465186023 2.479292605 2.49974891 2.502552333 2.513069233 2.520986053
-0.013838982 1.881285243 1.949895882 1.985282987 2.395859616 2.402456063 2.404109919 2.463217663 2.480913926 2.501635933 2.504268548 2.516648069 2.519833776
-0.010184231 1.882242311 1.950619783 1.977029972 2.39731013 2.403505313 2.405037164 2.463589103 2.482367151 2.503655807 2.506082367 2.519001426 2.521989212
-0.007386231 1.883153287 1.951449423 1.97309054 2.398711841 2.404359354 2.405826134 2.46474138 2.483560096 2.5053666 2.507513902 2.518985158 2.525196609
-0.004276439 1.883993772 1.952213992 1.969397832 2.399948166 2.405115789 2.406569014 2.465701159 2.48474762 2.507031301 2.509021351 2.519606032 2.527983764
-0.000827742 1.884750208 1.952875535 1.96587322 2.401130267 2.405774621 2.407094995 2.466433193 2.485653174 2.508240514 2.510360704 2.520172681 2.529645754
-0.00563477 1.885547312 1.953268665 1.962633288 2.406259933 2.409573068 2.410410841 2.466419637 2.486265914 2.492574969 2.511732591 2.520920984 2.546550335
-0.397091735 1.746620663 1.907622228 2.228630333 2.252567871 2.434405315 2.456735088 2.506174549 2.591372555 2.63157211 2.655889222 2.916433964 3.040259006
-0.357700129 1.826325697 1.899455973 2.219515144 2.279815833 2.388311524 2.429796207 2.46929084 2.56556155 2.61130288 2.632323124 2.794764357 2.938983347
-0.300487543 1.897593351 1.926679534 2.254590456 2.303693724 2.394441638 2.440126032 2.457968702 2.533978315 2.586275424 2.601781005 2.698092384 2.83089163
-0.245563243 1.939400672 1.970178669 2.274970847 2.312280221 2.389436689 2.423579334 2.474184628 2.521495766 2.555833621 2.580305273 2.624425282 2.760673226
-0.196861239 1.942174271 2.018753245 2.261693905 2.284088747 2.368939714 2.407664355 2.437401235 2.480591289 2.531646649 2.557807404 2.585388848 2.707874538
-0.160931886 1.949209939 2.047969567 2.221334386 2.300686958 2.381302969 2.402992889 2.459942485 2.484734063 2.524057888 2.575045468 2.584011538 2.662127785
-0.137913458 1.966626944 2.031772619 2.190195795 2.323458663 2.368158877 2.404212947 2.438881572 2.490967204 2.511572628 2.570607168 2.614930519 2.699076564
-0.114648308 1.973901201 2.011758245 2.128422903 2.336947082 2.365848901 2.419374201 2.442875229 2.481003397 2.493290737 2.5198636 2.610107223 2.633583851
-0.102708007 1.978447951 1.997754691 2.079766989 2.34829091 2.369286753 2.413843271 2.448604079 2.481523955 2.485918875 2.520099478 2.576501404 2.58760122
-0.09451464 1.977260428 1.992405414 2.047603549 2.360149874 2.372016972 2.414567172 2.451228559 2.474650962 2.493214822 2.517664784 2.535241753 2.564257444
-0.089867574 1.961502701 2.027453614 2.033149929 2.370620683 2.373760299 2.425520582 2.452643827 2.46924746 2.501218403 2.505778708 2.514826116 2.543454099
-0.072840987 1.93760312 1.978366613 2.0208653 2.370476987 2.372193202 2.419873069 2.453251144 2.460669097 2.471164307 2.505260861 2.516924616 2.525662942
-0.069609189 1.915644787 1.975080591 2.0117474 2.367933844 2.371539793 2.422112553 2.441682283 2.452885127 2.462149434 2.500874075 2.512770996 2.516138356
-0.05590116 1.907665608 1.975641817 2.007840504 2.371979014 2.37743674 2.430712606 2.435300024 2.454921268 2.466105133 2.498084209 2.505925115 2.513646727
-0.058094553 1.89962407 1.995314575 2.00934253 2.374698388 2.380996598 2.4207732 2.443867543 2.458231692 2.465649645 2.491346778 2.51210132 2.529805717
-0.039912977 1.892797168 1.978344924 2.008279724 2.377078857 2.383927449 2.413019054 2.452687207 2.462108766 2.471999369 2.494226115 2.504854175 2.517035777
-0.03235404 1.888011829 1.977084197 2.004253533 2.379635556 2.386863722 2.406832004 2.463236641 2.468420532 2.479322428 2.498992474 2.503373838 2.512282973
-0.025570518 1.884793587 1.981340844 1.997827894 2.381921131 2.38950447 2.40262416 2.466791077 2.470890472 2.484758464 2.492889473 2.504621009 2.519014982
-0.020495077 1.882551392 1.984030394 1.987622787 2.383924738 2.3917792 2.400300627 2.463673151 2.469732772 2.489863729 2.49515607 2.50248184 2.514736645
-0.014923478 1.880748417 1.968066613 1.994324972 2.385855141 2.393471014 2.398825713 2.459749987 2.47180416 2.489993869 2.499564546 2.50147597 2.504173654
-0.00937357 1.879509381 1.961597594 2.005460035 2.387723185 2.394823922 2.399270356 2.463567413 2.473864702 2.490815375 2.496964467 2.500399608 2.503143383
-0.007679045 1.879436177 1.974448872 2.014640293 2.389843375 2.394672093 2.39962824 2.464228955 2.475933378 2.488632826 2.499214796 2.501991106 2.506120324
-0.012876492 1.880219725 1.965206255 2.026775804 2.391415894 2.399538769 2.402586203 2.474480154 2.477912583 2.483492315 2.49683975 2.499865494 2.50315965
-0.019280441 1.881919673 1.954410097 1.99263587 2.393208023 2.400907945 2.403510735 2.475307082 2.47995957 2.50007697 2.502137513 2.504669811 2.52229016
-0.011556118 1.883183111 1.952436314 1.998570774 2.394945928 2.40214427 2.404538295 2.481740854 2.483836643 2.501701003 2.503232854 2.50823238 2.512562231
-0.021728691 1.884229649 1.952824021 2.0147867 2.396607918 2.403247745 2.405565855 2.475594473 2.483486893 2.502088711 2.50453696 2.510667074 2.51861643
-0.014210422 1.885227386 1.953789223 1.991535106 2.398104523 2.405015474 2.406693731 2.4649393 2.485035011 2.504523404 2.506846937 2.51754549 2.523168602
-0.011588653 1.88617632 1.954626996 1.985811679 2.399603839 2.406048456 2.407539638 2.465264649 2.486385208 2.506255886 2.508492659 2.519223747 2.523944016
-0.00959318 1.887065606 1.955413256 1.982132526 2.400951325 2.406970278 2.40833132 2.466498263 2.487618823 2.508064284 2.510097714 2.519603321 2.527699084
-0.007310316 1.887884401 1.956120889 1.978548267 2.402157827 2.407786361 2.409071489 2.46769392 2.488635538 2.509769653 2.511580762 2.520338067 2.531776789
-0.004718371 1.888621858 1.95673363 1.974879959 2.403226055 2.408472305 2.409705919 2.468585918 2.489522113 2.511130696 2.512933671 2.521433408 2.535523722
-0.00434422 1.889245443 1.957129471 1.974402781 2.405110367 2.409301944 2.410806682 2.46880824 2.49014841 2.509075576 2.513611481 2.520766443 2.538438305
-0.279423919 1.872530649 1.91429459 2.268404224 2.302492644 2.407569462 2.439459067 2.478321981 2.542014431 2.592232018 2.611506223 2.731378277 2.844418007
-0.237310228 1.930393933 1.946146237 2.292574928 2.316588381 2.399931899 2.443094839 2.484744908 2.544096663 2.565336517 2.591700615 2.659259293 2.773651931
-0.196533178 1.94160491 1.989547767 2.270001144 2.295164163 2.37581813 2.402526555 2.460709766 2.49436981 2.541610456 2.571108747 2.600541969 2.717399124
-0.164055235 1.949649159 2.031064985 2.243813277 2.288367084 2.376669459 2.402038532 2.448609502 2.475816795 2.525397241 2.549890583 2.587983505 2.670090697
-0.136896743 1.964045844 2.024311287 2.212612327 2.325391777 2.367928422 2.404202102 2.448652881 2.493710979 2.520866759 2.569641966 2.63769409 2.727783173
-0.118381685 1.975294779 2.034261537 2.15544312 2.335404387 2.369313865 2.418468646 2.435866674 2.474946487 2.502934617 2.539899664 2.603383348 2.659210491
-0.102748676 1.978282565 2.005175355 2.100188049 2.346054137 2.369460272 2.419967962 2.448663726 2.479726403 2.487190447 2.520419404 2.592961342 2.605828887
-0.09379345 1.980345819 1.995900203 2.061940586 2.356004388 2.372312497 2.416353879 2.453213187 2.478807293 2.486352674 2.522702268 2.553423329 2.575533491
-0.088959309 1.971946397 2.001490779 2.040120527 2.367031001 2.374882752 2.420897918 2.45444409 2.473696605 2.497181366 2.516192581 2.521986501 2.556481607
-0.06228613 1.954645975 1.990052058 2.029164406 2.375050849 2.376818578 2.426136033 2.455111055 2.469182391 2.489202187 2.507231933 2.519231881 2.533352019
-0.069432959 1.930505094 1.981126656 2.019591018 2.373833502 2.374809549 2.424953933 2.453956067 2.460986312 2.464001211 2.506711375 2.520205216 2.524329012
-0.064043013 1.912784429 1.979535158 2.008987358 2.372374855 2.376051297 2.429126531 2.43747715 2.45639076 2.465430035 2.50132143 2.511043936 2.516962573
-0.048678416 1.906776321 1.979155584 2.005771827 2.376550165 2.381541558 2.428470411 2.442319425 2.459774388 2.470201817 2.497070205 2.504851464 2.515471391
-0.053528825 1.899659316 1.993709521 2.008239056 2.378732713 2.38443174 2.419214237 2.450827296 2.460885996 2.468854331 2.491064809 2.508495371 2.517778656
-0.038015109 1.893380084 1.980142476 2.006810232 2.380652271 2.386874567 2.411473647 2.456840826 2.464901343 2.471527613 2.494161045 2.503688342 2.517474998
-0.029190023 1.889446075 1.981818022 2.00245327 2.383062563 2.38985422 2.404896179 2.464673599 2.46933422 2.479970415 2.495432616 2.506036276 2.51678092
-0.022501394 1.887049339 1.985272142 1.998117997 2.385250534 2.392432609 2.400644955 2.470535299 2.474179206 2.483825798 2.497813085 2.506142014 2.521555414
-0.017913976 1.885365659 1.984995595 1.989208862 2.387140268 2.394376568 2.398047587 2.465527639 2.473631536 2.493477812 2.498772864 2.504924668 2.510471865
-0.012911738 1.883855498 1.970222049 1.994314127 2.388829371 2.394631424 2.398069277 2.457675888 2.475879153 2.487960439 2.500686999 2.50285328 2.510195318
-0.006689442 1.882789981 1.966643212 2.002537318 2.39044527 2.394021395 2.399571304 2.458063595 2.477980364 2.485040433 2.501362098 2.503674786 2.514771891
-0.002023398 1.882982479 1.981709572 2.004242688 2.391990677 2.393885833 2.401320053 2.474225297 2.480122244 2.484866914 2.501676602 2.504189922 2.505689237
-0.010054091 1.884029018 1.962446212 2.027133687 2.393755694 2.398432583 2.403621896 2.470228929 2.481854726 2.482985314 2.502880393 2.505250016 2.508338119
-0.014763515 1.885612382 1.956760742 2.019916366 2.395325502 2.401599311 2.405275753 2.47945799 2.48385291 2.486789183 2.498515296 2.504217034 2.506209795
-0.016761699 1.886848707 1.956264585 1.991540529 2.39696038 2.402672962 2.406422607 2.476079785 2.485726377 2.504658966 2.505518429 2.508183578 2.52353733
-0.010105605 1.88786 1.956354056 2.010378224 2.398475963 2.405468251 2.407775516 2.48728534 2.491859202 2.506291133 2.506464652 2.509913349 2.511889843
-0.015406079 1.888863159 1.957343659 2.001130185 2.400081017 2.406707287 2.40874614 2.468369019 2.488798212 2.507123483 2.508902057 2.516897503 2.525465022
-0.011857066 1.889795825 1.958230234 1.992722629 2.401580333 2.407846008 2.409632715 2.466487418 2.490042671 2.508663468 2.51059387 2.51817992 2.526397688
-0.010143562 1.890671556 1.959005649 1.989097701 2.402922396 2.408862723 2.410454221 2.467685786 2.491251884 2.510355281 2.512182657 2.518865864 2.529602374
-0.008538508 1.891479505 1.959683459 1.986023155 2.404142454 2.40975201 2.411178122 2.469204081 2.49216015 2.511903399 2.513578946 2.519765995 2.534151835
-0.00646441 1.892176294 1.960260953 1.981950873 2.405302865 2.410522002 2.411714948 2.47042685 2.493030458 2.513212928 2.514929143 2.520945385 2.539224565
-0.005865225 1.892772767 1.960635104 1.979451109 2.407287493 2.410416264 2.413189862 2.470814557 2.493607952 2.512334487 2.516046174 2.521520168 2.541735173
-2.352381087 4.871650112 8.31376179 9.734863659 9.950976599 10.13967077 11.51485779 12.6983276 12.93629043 13.29770143 14.68677813 15.99690895 16.90782865
-2.355859608 4.859132317 8.285765526 9.739958079 9.92391029 10.11847701 11.49408698 12.67134806 12.91278127 13.26721625 14.68861635 15.99133193 16.89823086
-2.361759266 4.838507914 8.245758468 9.74748177 9.888699416 10.08339356 11.45910656 12.62979288 12.87395902 13.22336465 14.69163396 15.98197544 16.88228335
-2.370074639 4.809801305 8.195052858 9.7560764 9.843695543 10.03471596 11.40946376 12.57204889 12.81967186 13.16573996 14.69567913 15.96870392 16.8602247
-2.380737946 4.773028757 8.134041824 9.76068822 9.791837656 9.971308188 11.34480068 12.49468095 12.7496568 13.09643253 14.70062986 15.95111339 16.83274357
-2.46536388 4.470752609 7.697890068 9.311137515 9.433601515 9.797482458 10.78978003 11.81487005 12.17738995 12.59204429 14.72946661 15.77749372 16.6307589
-2.78601139 3.359309595 5.46470675 7.331186724 7.904074447 8.582464653 9.356008537 9.471640212 10.43395147 11.08281627 14.66051164 14.83038167 14.92934193
-3.121763218 1.771428509 4.587243747 5.508512254 5.89664795 6.323177516 6.716779072 8.566950937 9.336788557 12.0337837 12.75398394 12.86323607 13.48378197
-3.477190515 0.206142898 1.617923523 3.161361963 3.602388529 4.203096285 4.974590472 6.403625429 7.314696962 9.13463308 9.254391262 9.833815785 11.19132281
-3.820943212 -1.064910816 -0.757195921 0.88019783 1.328170593 3.000083851 3.605907718 4.494120787 5.471425202 5.963474594 7.06228323 7.366636187 9.181952352
-4.400440938 -2.080918182 -1.986182034 -0.606911887 -0.341307972 1.70644822 2.16403504 2.783889574 3.48241887 4.131481592 4.928895233 5.818737758 7.41502911
-5.274279012 -2.344309725 -2.249947729 -1.391054009 -1.054450852 0.250723817 1.41173101 1.829373131 2.402111736 2.778171569 3.455553193 4.981132694 5.902637079
-5.780453964 -2.553175521 -2.422865193 -1.8496711 -0.845284108 -0.551797801 0.700355858 1.207639707 1.416942013 2.027863011 3.087044163 4.483224313 5.034601059
-5.888450787 -2.679364765 -2.555401449 -1.736306022 -0.817740621 -0.57442581 0.510864584 0.915614758 1.3339374 1.790740672 2.947201115 3.946222563 4.52799502
-4.708584209 1.820830013 3.855173701 6.090620905 6.722746511 7.466583339 7.660607807 8.639617592 8.861426848 9.237451434 12.60720283 12.96414842 13.86867773
-4.710647463 1.807683211 3.805026606 6.063402766 6.698836085 7.441604684 7.662258952 8.612751915 8.82666604 9.211390996 12.61128053 12.96015747 13.86074735
-4.71344004 1.788739777 3.76508733 6.024835377 6.66602737 7.406667646 7.663519678 8.574244173 8.780856929 9.176489203 12.61705547 12.95433373 13.84989426
-4.716934828 1.764053936 3.731562847 5.974571699 6.624838212 7.36168004 7.66365524 8.523741906 8.724574297 9.133629921 12.62433786 12.94642775 13.83611845
-4.74464099 1.55601778 3.611820932 5.550319575 6.314539505 6.972603544 7.642580772 8.095897389 8.308512829 8.81680526 12.67192826 12.86701825 13.7214574
-4.81889372 0.749391345 4.052017859 4.287676128 5.324408213 5.466520569 6.261822155 7.054922213 7.64788938 11.49480817 12.1406418 12.45856452 12.51389279
-4.912664666 -0.306213681 2.032596836 3.255555863 3.292401614 3.860162383 4.514051112 5.627321502 6.379527928 9.509792781 9.580854382 9.756455974 10.80075513
-4.953251929 -1.332954847 -0.073697739 1.258638132 1.728008001 2.387644559 3.383683643 4.202638086 5.065666446 6.775105978 7.182770735 7.500403346 9.030225939
-4.97702137 -2.131561434 -1.813679389 -0.400179837 -0.009327479 1.682434767 2.390933293 2.992177875 3.828093836 4.432846763 5.52706527 5.772928647 7.558537754
-5.110552651 -2.831088466 -2.677466897 -1.430933638 -1.216122093 0.791805984 1.304940689 1.714600919 2.387338189 3.13000105 3.740764796 4.701058891 6.297870802
-5.515430254 -2.889670229 -2.661722726 -1.932797718 -1.629073769 -0.159025884 0.706222982 1.074634407 1.628304861 2.042858879 2.6879171 4.289085973 5.163997699
-5.740281521 -2.868164673 -2.576193949 -2.133456591 -1.300129864 -0.754788339 0.304186758 0.83353739 0.926394649 1.443002452 2.56956334 4.027109697 4.321528671
-5.678082964 -2.657604352 -2.486291942 -1.900577342 -0.864609827 -0.802546832 0.120866266 0.76501351 0.944389148 1.421822245 2.567863393 3.615676316 3.831650983
-6.067132348 -0.277179012 3.050258059 3.346298354 4.520533687 4.707980687 5.779183477 5.947190886 6.284520656 7.538287503 10.67940274 11.14656837 11.520771
-6.062368699 -0.422536722 2.800243773 3.113749877 4.22180113 4.519693203 5.393105612 5.659319557 5.909632079 7.750127529 10.30403698 10.94643005 11.07853522
-6.027559089 -0.94265287 1.694876648 2.554844018 3.061772695 3.743307939 4.102360163 4.657302189 5.137243182 8.073385963 9.296990265 9.478247504 9.930626032
-5.92225995 -1.598667212 0.288933322 1.471340332 1.853421829 2.177488213 3.14828023 3.662247285 4.342939333 6.835531384 7.358518735 7.664970192 8.861955539
-5.781061282 -2.254806271 -1.211876291 -0.023092444 0.522425311 1.211760792 2.301104489 2.766120107 3.460899758 4.990326509 5.614716948 6.225697593 7.560704035
-5.612489935 -2.716476218 -2.449383832 -1.224282925 -0.804892055 0.673205501 1.476377816 1.971368903 2.629069636 3.267664261 4.330779422 5.062993164 6.431976866
-5.505002825 -3.072326468 -2.918750989 -1.912384792 -1.646111201 0.18808875 0.704707399 1.088380394 1.726175202 2.374644163 2.972426492 4.210888389 5.483834548
-5.573304383 -3.113724391 -2.870930138 -2.186843618 -1.841919665 -0.383513845 0.2517812 0.548943949 1.174380926 1.500600034 2.334859427 4.0005287 4.818254951
-5.588747606 -2.950822247 -2.535422322 -2.187149988 -1.506531143 -0.765931536 0.080476924 0.5217231 0.660332534 1.150191243 2.338636185 3.661092297 4.260715558
-6.714134528 -1.492833959 1.169218725 2.138150832 2.556321644 3.400653294 3.733132655 4.013854445 4.323773578 4.782734996 8.767059428 8.853659145 8.905083234
-6.690530473 -1.586927543 0.94808728 1.952032339 2.348735554 3.248053862 3.501942509 3.811739636 4.154641004 4.873396151 8.473711394 8.514718899 8.762138528
-6.584187506 -1.921947336 0.13838901 1.442590343 1.584949422 2.475458911 2.885162521 3.266639412 3.596513271 5.05907 7.245362422 7.468454094 8.043882249
-6.403608077 -2.358164162 -0.864992112 0.316227375 0.802152076 1.060885709 2.07561337 2.564639729 2.866132328 5.300516766 5.556918733 6.232754951 6.750485207
-6.142990132 -2.727532655 -1.929053496 -0.842057733 -0.211285035 0.472817753 1.419683077 1.999180803 2.40124685 3.896894262 4.448805122 5.422972632 6.339775727
-5.867650154 -2.959064417 -2.771769246 -1.698679433 -1.207559997 0.122959343 0.804779267 1.44208063 1.907985534 2.549749599 3.447555035 4.522211945 5.280442746
-5.629909652 -3.16335364 -2.958679421 -2.140177755 -1.756428845 -0.159722673 0.342653832 0.769264734 1.259313231 1.864914776 2.529605085 4.005981004 4.793788722
-5.491511695 -3.222534586 -2.834268751 -2.250373393 -1.919171026 -0.480763313 0.022559415 0.226352481 0.945161852 1.172285138 2.163308428 3.589374577 4.268304319
-5.348621213 -2.836448588 -2.446938293 -2.119762117 -1.498115454 -0.682780516 0.004339882 0.324705423 0.598936504 1.004058118 2.218425226 3.245876736 3.853655407
-5.093455572 -2.459537425 -2.001611701 -1.769307235 -0.836290925 -0.676170513 0.003927773 0.52802131 0.625213842 1.218278613 2.3518101 2.895768892 3.213428616
-6.880490792 -2.145513475 -0.106734198 1.284568431 1.358525636 2.470207239 2.508929169 2.656390801 3.011541552 3.095920763 6.264723181 6.89409959 7.416943245
-6.853513954 -2.207541224 -0.27682384 1.124881818 1.13367708 2.308842368 2.413582992 2.558534016 2.894028276 3.215622009 6.264161955 6.607510677 7.387862485
-6.701958349 -2.411610836 -0.813210139 0.486688457 0.688467071 1.355334506 1.857637808 2.415849589 2.509335855 3.552924666 5.622633768 6.011805158 6.059848331
-6.483502897 -2.68783739 -1.594090639 -0.407459517 0.248617183 0.441559867 1.358802182 1.997209731 2.25186566 3.83851042 4.414920044 4.996128563 5.531151108
-6.18971022 -2.897261701 -2.340400117 -1.288132627 -0.648288121 -0.052867282 0.782872448 1.45189803 1.973453847 3.005148448 3.489362355 4.335369551 4.751002643
-5.848408484 -2.970335041 -2.861814949 -1.867912323 -1.314984748 -0.182310013 0.412365234 1.111431356 1.524705669 2.114901949 2.894242464 4.096167691 4.329448203
-5.531190692 -3.12561589 -2.879649486 -2.136926978 -1.688940659 -0.323966881 0.123441944 0.598912103 0.985984992 1.582482194 2.271812252 3.612235752 4.333520486
-5.334389915 -3.014514697 -2.716036997 -2.148642246 -1.733733055 -0.488728936 -0.049098659 0.11938864 0.876648817 1.013745379 2.101443353 3.211167441 3.840316106
-5.068712796 -2.656419541 -2.215609874 -1.930997455 -1.340641212 -0.548877795 0.053394347 0.241877041 0.603927897 0.99098723 2.163940147 2.842097185 3.366735681
-4.792494376 -2.153546879 -1.683423286 -1.506390159 -0.701539586 -0.515640704 0.182761164 0.539462743 0.735672471 1.461219273 2.152997582 2.449582837 2.806322373
-6.353349821 -2.35874979 -1.197108167 0.113339864 0.316907897 0.788975449 1.237617888 1.29611018 1.809670549 2.481453463 2.872829091 4.078536497 4.513679672
-6.352352085 -2.359801751 -1.199483213 0.111574846 0.370183763 0.779496954 1.259004149 1.31089186 1.808781263 2.483511294 2.874726959 4.077912912 4.50580352
-6.350500308 -2.361371559 -1.205304245 0.106935915 0.393720037 0.784162998 1.257754268 1.31135006 1.805356967 2.486713269 2.877926222 4.076863662 4.492984777
-6.347780934 -2.363559529 -1.214747494 0.098503958 0.356481156 0.801279056 1.240453845 1.288339766 1.797760072 2.489128983 2.88205544 4.075220651 4.475372562
-6.344326815 -2.366563583 -1.22663357 0.08779456 0.313179942 0.824359842 1.213815912 1.269418022 1.788154149 2.491558254 2.887008876 4.073187221 4.452923495
-6.316379353 -2.394245344 -1.319954451 -0.000429189 0.165628838 0.920562771 1.073314033 1.181733809 1.719117845 2.511754281 2.921729015 4.0617729 4.27477876
-6.174947518 -2.493609579 -1.604656341 -0.351936033 -0.071713111 0.634036217 0.840244998 1.069003161 1.410711583 2.573291295 2.978074005 3.783358376 4.10797243
-5.935490801 -2.566303345 -2.002991722 -0.874340467 -0.227506384 -0.141936939 0.506540156 1.182015778 1.251870877 2.527335777 2.839667914 3.065118365 3.530730455
-5.649045584 -2.592214666 -2.351567715 -1.34323858 -0.674448876 -0.330820896 0.344844513 1.124805903 1.275933132 1.881000563 2.393067039 2.63769409 3.292336545
-5.338006709 -2.582489448 -2.497896049 -1.686364981 -1.038579253 -0.338716027 0.241389018 0.952514735 1.177124701 1.388411634 1.969189066 2.259956 3.272864419
-5.020978704 -2.553403266 -2.286045178 -1.750046586 -1.227655708 -0.2921071 0.175503174 0.651748748 0.892094751 1.33769789 1.55682573 2.02709573 3.164474466
-4.709733775 -2.295282373 -2.014820862 -1.563648836 -1.043581491 -0.236160662 0.26063611 0.434982399 0.828830677 1.220561477 1.683719895 1.91720375 3.060726156
-4.397518221 -1.902499611 -1.502157913 -1.310185853 -0.718333006 -0.187141443 0.447985506 0.527980642 0.70945478 1.377398578 1.822229013 1.962977615 3.007697013
-4.067600982 -1.463151303 -1.002140187 -0.844541228 -0.140418644 -0.044782364 0.611977568 0.803464316 0.91166177 1.680257642 1.870442994 2.157810033 2.93765755
-5.854289163 -2.149214318 -1.319634525 -0.238996619 -0.038034088 0.678847592 0.919358981 1.105238884 1.624538949 1.875401852 2.895882764 3.146092259 3.787487595
-5.853372764 -2.149531533 -1.32242168 -0.204943445 -0.040764307 0.657545379 0.945088648 1.103416931 1.622066298 1.877543732 2.898265944 3.148014528 3.786855876
-5.851979187 -2.151741193 -1.327272088 -0.1754804 -0.045487287 0.640494391 0.949212444 1.098948807 1.617928945 1.882185374 2.905326013 3.151257171 3.782588384
-5.849940334 -2.155038061 -1.33409899 -0.147096428 -0.052243697 0.63104843 0.942190333 1.091856203 1.612286855 1.889196641 2.916455653 3.155215582 3.773001439
-5.847126067 -2.15875246 -1.342948478 -0.127979475 -0.061179944 0.640353406 0.924870932 1.082475313 1.605074957 1.898672425 2.931364762 3.159098077 3.758048951
-5.820553204 -2.181619058 -1.414316448 -0.203463108 -0.136218933 0.732795845 0.796797377 1.006435876 1.546078374 1.95327951 3.011815387 3.158783573 3.621310272
-5.69958852 -2.250419484 -1.643822914 -0.418621692 -0.297594649 0.465852577 0.724561809 0.802339151 1.357850537 2.055750826 2.917670289 3.243995135 3.286759524
-5.489120381 -2.28690193 -1.936303352 -0.821501111 -0.319585517 -0.018176966 0.460636151 0.866535892 1.120191372 2.047966856 2.317339394 2.912405061 3.254924144
-5.220439209 -2.265922355 -2.139876807 -1.195644097 -0.485841465 -0.320504627 0.317810739 0.981294547 1.070212374 1.666809891 1.914609094 2.342304492 3.360643525
-4.922541714 -2.256807166 -2.122476069 -1.418179965 -0.782605662 -0.26040457 0.286357644 0.990301287 1.128541992 1.248175457 1.763807214 2.027347875 3.245171814
-4.626962329 -2.150347616 -1.882637067 -1.416959907 -0.848114643 -0.146985267 0.332939459 0.759436489 0.966903285 1.305192834 1.521400668 1.814434198 3.064410732
-4.322571414 -1.862657939 -1.587824963 -1.220178108 -0.654982173 -0.032706501 0.476949682 0.609724528 0.898089303 1.422923008 1.574763293 1.767445698 2.937993744
-4.013069812 -1.437516529 -1.124183944 -0.94160362 -0.289875749 0.05672375 0.695193658 0.722720877 0.832843312 1.615781643 1.748570045 1.869583531 2.890067155
-3.669344227 -1.007071933 -0.608245817 -0.483168183 0.159070349 0.228423868 0.815065712 0.990152168 1.066750121 1.678714946 1.940615308 2.19630693 2.92948045
-5.228326206 -1.7169071 -1.232297351 -0.447100557 -0.044484128 0.817549207 0.846928204 1.134468762 1.241606122 1.706814238 2.422014948 3.177249829 3.318098747
-5.224755503 -1.720293438 -1.238451866 -0.435710638 -0.052094579 0.817264527 0.833049367 1.125001112 1.253595225 1.700103919 2.425479913 3.179155831 3.299787032
-5.194582113 -1.741169986 -1.287511753 -0.380122084 -0.114729645 0.740295135 0.829080111 1.045803081 1.328658616 1.65285785 2.453684943 3.159697261 3.194265571
-5.123666919 -1.882631645 -1.501542461 -0.3895816 -0.333488756 0.399679342 0.634421213 0.755532304 1.361860461 1.488429278 2.578884584 2.641205146 3.119953194
-4.959167855 -1.913141228 -1.734215656 -0.643703414 -0.324568776 0.087241467 0.534102622 0.839323176 1.285509231 1.62648833 2.101521979 2.610042154 2.731394545
-4.717935276 -1.879660126 -1.819223875 -0.9196724 -0.256847424 -0.233454845 0.446122884 0.998809158 1.131846993 1.564728994 1.600370955 2.19759748 2.934347126
-4.45381712 -1.86375328 -1.70389857 -1.063341008 -0.444858361 -0.108832698 0.460812382 1.035717268 1.134238307 1.273728894 1.597369612 1.869976661 3.042650319
-4.173146844 -1.742574409 -1.45676091 -1.022528712 -0.456733593 0.048844886 0.556565245 0.883096146 1.097153966 1.348816685 1.678828818 1.710365962 2.932893902
-3.897427292 -1.425221055 -1.178772051 -0.818038857 -0.229949211 0.200980697 0.75394894 0.791597218 1.005034165 1.518266474 1.66311176 1.85226413 2.852408031
-3.605977126 -0.988996096 -0.74374817 -0.527947022 0.112344839 0.322368334 0.93713387 0.962527344 0.989515027 1.669705496 1.771482734 2.124223192 2.848596028
-3.229882047 -0.626839501 -0.341833953 -0.054757016 0.429505694 0.545704018 1.03707831 1.179730203 1.355190811 1.716870227 2.087401841 2.725660272 2.921406378
-4.635893153 -1.436106684 -1.091413187 -0.546399722 0.087390586 0.553935342 0.799945126 0.937318234 1.138592558 1.690069619 2.016169433 2.667154424 2.876486553
-4.542103228 -1.48317381 -1.263731467 -0.39981382 -0.107081237 0.397624223 0.830546892 0.879647448 1.100982237 1.650070696 2.232401668 2.39171413 2.750609103
-4.398513246 -1.498766152 -1.416431215 -0.378305553 -0.246745343 0.208664351 0.706008794 0.911808177 1.222074349 1.578740682 1.962099173 2.348738265 2.452142247
-4.189585092 -1.496602582 -1.427883493 -0.589939525 -0.088113402 0.004651674 0.65997465 1.031691076 1.219531206 1.529908539 1.70388881 2.059806841 2.636051079
-3.952842326 -1.448133745 -1.269796511 -0.667448454 -0.07750432 0.094065658 0.704604372 1.069675549 1.22351944 1.361396839 1.676594757 1.863391059 2.864858045
-3.6993929 -1.325317284 -1.029900573 -0.587491275 -0.054193078 0.281227978 0.823532914 1.013902631 1.192651973 1.440472865 1.662780989 1.971328234 2.837371494
-3.458848976 -0.935972375 -0.723299998 -0.404130114 0.113131098 0.457398931 0.970482122 1.028863253 1.191055052 1.604052819 1.657705547 2.220195665 2.815827981
-3.172064854 -0.63886114 -0.465339068 -0.063902029 0.462059552 0.539297358 1.133026383 1.166531887 1.331928372 1.726172491 1.915796617 2.729746111 2.866642041
-2.843400207 -0.2046913 -0.043874099 0.300220214 0.680368597 0.840662528 1.259744318 1.348927846 1.579882114 1.786595186 2.134723824 2.904664471 2.926213406
-4.078950233 -0.926380008 -0.696447877 -0.615186592 0.416369736 0.471679032 0.822399616 0.908302544 1.575649869 1.754472414 2.058790126 2.197144703 2.887041411
-4.074579714 -0.932371848 -0.705969752 -0.610948924 0.412129357 0.474677663 0.828261317 0.909069825 1.575145578 1.757706924 2.037956957 2.227106616 2.870443199
-4.069900113 -0.940698066 -0.712446904 -0.602001832 0.408954495 0.473251551 0.83371362 0.913331894 1.565339023 1.764994737 2.01756301 2.25591083 2.84645957
-4.065543151 -0.950320257 -0.718595997 -0.589188511 0.408789109 0.468403854 0.840063344 0.92709686 1.552056658 1.7782527 1.998980171 2.283069321 2.820217478
-4.061340729 -0.960679905 -0.725203289 -0.574024546 0.41198295 0.460454498 0.847584324 0.954266196 1.536784243 1.795658861 1.981831578 2.31002718 2.792549274
-4.039770103 -1.011136081 -0.769347698 -0.480082791 0.388769313 0.411286161 0.884069481 1.004551564 1.434635565 1.856959998 1.901145076 2.403825239 2.648612254
-3.963462253 -1.076992101 -0.875801826 -0.299988674 0.185610677 0.44541525 0.992134085 1.014669912 1.191391246 1.832496479 2.104794446 2.251930729 2.575500956
-3.828369298 -1.087020978 -1.007253586 -0.087346121 -0.052335879 0.354412479 0.973938953 1.020574992 1.125687056 1.800615008 1.92614542 2.180044912 2.352680408
-3.650745121 -1.080964068 -1.010509785 -0.212177033 0.14009438 0.260674068 0.931554138 1.129265893 1.215347763 1.66680718 1.827336989 2.058863329 2.506708664
-3.430662925 -1.038633478 -0.847998059 -0.282642161 0.22998012 0.313486312 0.976764065 1.13013349 1.276033448 1.477728014 1.756798658 2.432905999 2.851665151
-3.238452276 -0.877095087 -0.627636606 -0.202313542 0.278007025 0.516907938 1.063827404 1.175861263 1.27612563 1.63182405 1.686246771 2.663833155 2.850680971
-2.979227909 -0.551773399 -0.388375098 0.046372236 0.483234337 0.728815745 1.165479925 1.239984801 1.362296971 1.704105709 1.787731195 2.816551882 2.858711664
-2.782776881 -0.235059899 -0.099910007 0.3242174 0.763622644 0.852760081 1.282686831 1.358737113 1.604521864 1.775083261 2.028155825 2.831856832 2.979473005
-2.448201731 0.223866273 0.279313843 0.641698181 1.0137264 1.152154181 1.334227503 1.614762217 1.801767285 1.930743683 2.167318352 2.848780392 2.916574948
-3.434521019 -0.543504117 -0.4487029 -0.244251002 0.220851375 0.887767612 0.959197941 1.045686497 1.687803023 1.913511041 1.958501358 2.525302347 2.613569477
-3.433596487 -0.552245155 -0.437765757 -0.24776477 0.224327184 0.884036946 0.958265275 1.050675179 1.690812499 1.894890245 1.975481854 2.518475445 2.620515674
-3.432042946 -0.563727257 -0.422710242 -0.253444817 0.229996387 0.877773982 0.956066459 1.058551331 1.696028925 1.874398693 1.993676986 2.50871227 2.630089062
-3.431582035 -0.559443497 -0.388152777 -0.281535975 0.21259836 0.873170296 1.022424058 1.054224192 1.734373992 1.882711355 2.066761171 2.425745615 2.865674128
-3.428344815 -0.569043998 -0.370592075 -0.290881619 0.22576143 0.861859003 1.018202657 1.057884366 1.758314241 1.873569054 2.085525663 2.419414869 2.83948355
-3.409802644 -0.620647029 -0.391072782 -0.245723206 0.302071991 0.78541288 1.033640458 1.075564362 1.712735586 1.792576181 2.141903188 2.353645609 2.71612213
-3.330737463 -0.688441585 -0.55413489 -0.030594446 0.44064889 0.560946609 1.0209627 1.140040361 1.492328041 1.997285646 2.086526111 2.193826145 2.590423621
-3.223456408 -0.727209606 -0.634946109 0.188858743 0.312800368 0.49762831 1.119304797 1.23292202 1.305046427 1.875949522 2.006037529 2.165355414 2.704057112
-3.096049818 -0.716925873 -0.594348001 0.118070977 0.395791424 0.492146183 1.177016252 1.261305992 1.318396573 1.750486891 1.832393452 2.451971439 2.939240914
-2.94394112 -0.595991013 -0.457292108 0.09201325 0.509584878 0.630839665 1.27654045 1.310062221 1.431354965 1.65305306 1.739498236 2.644464057 2.899079316
-2.73862976 -0.357971253 -0.238890881 0.214309152 0.62302316 0.817202169 1.362104473 1.378092655 1.531055393 1.712911816 1.808520984 2.784814107 2.857030695
-2.5744696 -0.104492003 -0.016970465 0.444593744 0.817448892 0.974044692 1.404917664 1.46678816 1.727801946 1.773765598 1.920153579 2.810462437 2.928724014
-2.407671404 0.232284674 0.283049931 0.743944464 1.070185262 1.116005218 1.494632595 1.621160743 1.779985183 1.934146289 2.093637693 2.858860782 3.001211727
-2.107390729 0.536965691 0.722460598 0.983056853 1.182351972 1.371648038 1.564205725 1.875998325 1.941941104 2.220531859 2.338492489 2.78661437 2.946062394
-2.820189282 -0.33712724 0.05187063 0.085785531 0.181828497 1.139359839 1.209030574 1.3086822 1.746227533 1.831902717 2.217267526 2.277429942 2.910783739
-2.819850377 -0.336096969 0.038561153 0.089939151 0.198226077 1.161296482 1.209006172 1.300366827 1.746829429 1.827562022 2.217384109 2.286968084 2.891306191
-2.81913732 -0.334990783 0.02147763 0.094274424 0.219108047 1.175836862 1.209488773 1.287689068 1.754190445 1.823432804 2.216776792 2.294643604 2.863361441
-2.817949797 -0.333895442 0.002029905 0.099507117 0.241380884 1.183398511 1.210502777 1.272167219 1.76613888 1.819325275 2.21493586 2.300958082 2.831688735
-2.816049218 -0.331818632 -0.018361331 0.105016357 0.263694389 1.186535415 1.212235259 1.254888487 1.780112611 1.814632119 2.211516986 2.309482221 2.799368043
-2.800728001 -0.319200521 -0.12355202 0.164864269 0.374020167 1.136355785 1.204508225 1.219140788 1.782395475 1.863616092 2.177713246 2.336494305 2.664424206
-2.743062637 -0.323842164 -0.271442028 0.331155463 0.553710309 0.923168273 1.178765001 1.289912285 1.658784621 2.039510498 2.061639639 2.273918886 2.625721255
-2.666144758 -0.366904789 -0.278393648 0.523696883 0.670632534 0.688044118 1.22356282 1.341997917 1.601067744 1.909869846 2.087670254 2.302763768 2.880171129
-2.582353886 -0.340611183 -0.233606674 0.545568456 0.706968573 0.750459574 1.313291308 1.40276765 1.613528603 1.811527749 1.942711096 2.516770075 2.912792768
-2.470010946 -0.200892852 -0.095178894 0.532966612 0.799568264 0.910089251 1.433431775 1.483123381 1.696218712 1.796000477 1.861560972 2.716780961 2.874347385
-2.322809592 0.031791187 0.131084929 0.646356091 0.943743873 1.073915928 1.490305456 1.593609123 1.742082047 1.90397561 1.941613044 2.849742882 2.864201925
-2.184284207 0.253952904 0.376858835 0.857271585 1.140818486 1.18468635 1.559629152 1.708736507 1.80634928 2.004473143 2.104143748 2.841335327 3.005904884
-1.958362 0.521584827 0.709625588 1.047652146 1.257838316 1.353160092 1.662141136 1.901874399 1.951736814 2.162847517 2.350362298 2.874716114 2.956844996
-1.803043194 0.875379957 1.111935647 1.297498335 1.356047563 1.618181091 1.794783131 2.029164406 2.204692795 2.297688327 2.713879934 2.772540323 3.014781483
-2.194329351 -0.116695294 0.021103479 0.507264057 0.624167303 1.221746289 1.378434271 1.788059255 1.826328408 1.895367423 2.101150539 2.39783611 2.945338493
-2.194679101 -0.114623907 0.017923194 0.511059793 0.628703208 1.225579983 1.376303237 1.764558227 1.825417431 1.913028441 2.10178497 2.407349851 2.944310933
-2.195237617 -0.111275525 0.011698187 0.516631391 0.635118002 1.231482352 1.374456882 1.735862463 1.81793712 1.935032865 2.102695946 2.41998423 2.939032149
-2.195904582 -0.106886028 0.003000529 0.523699594 0.642882993 1.239033155 1.37338052 1.70179031 1.807992292 1.957327391 2.103718084 2.435077703 2.927224699
-2.196566124 -0.101864811 -0.006602683 0.532473166 0.6521473 1.2493196 1.373044326 1.662753876 1.801772707 1.978694674 2.104675151 2.452822769 2.90853341
-2.198675469 -0.086117929 -0.047518006 0.586372618 0.708595317 1.33500834 1.37698918 1.495044704 1.804136909 2.092084153 2.108237721 2.513809401 2.760635268
-2.143954512 -0.108995373 -0.041298421 0.723997871 0.841774137 1.239968533 1.334734505 1.41700166 1.789282025 2.025891939 2.281217544 2.46489592 2.75136825
-2.142335902 -0.108621221 0.001089105 0.902093804 0.919039054 1.080157203 1.371707685 1.451163284 1.828679053 1.948651423 2.268650947 2.484170125 2.906180054
-2.09637225 -0.01857823 0.083695165 0.962679173 1.009618872 1.05454683 1.465581659 1.511084399 1.809591923 1.969869587 2.161472918 2.657057766 2.905060312
-2.025429944 0.148813728 0.218641714 0.956817473 1.105057231 1.184423359 1.556597985 1.677429818 1.837449914 1.960681195 2.179356257 2.791714212 2.883560179
-1.910278159 0.352723377 0.443875266 1.061414401 1.254267613 1.2970076 1.616456742 1.831441807 1.860845204 2.021136424 2.309647607 2.873628906 2.971802907
-1.792664568 0.554889699 0.724176813 1.216733206 1.384783995 1.431937881 1.732985837 1.944432734 1.966125365 2.139533564 2.434977387 2.948044311 3.001707884
-1.646924573 0.803944205 1.057605108 1.357286599 1.451401873 1.653565484 1.814651097 2.11077273 2.135724272 2.303419888 2.742437425 2.807810844 2.999462977
-1.518273523 1.026162858 1.360556355 1.477231857 1.589984195 1.839350494 1.932484299 2.210722593 2.30215645 2.508709559 2.667601779 2.880230776 2.962169871
-1.709662666 0.235348375 0.36337855 1.328146192 1.371639904 1.428570521 1.644469274 1.716962409 1.951560584 2.039136347 2.543332093 2.729754245 2.808616082
-1.662457267 0.449446864 0.491240629 1.358474122 1.421654148 1.49304652 1.733197314 1.858288505 2.029356904 2.137982735 2.571219908 2.757373646 2.915669394
-1.584457603 0.622524292 0.737629986 1.413555674 1.486810668 1.576972954 1.789816139 2.017056008 2.124383155 2.280187273 2.696555111 2.811462884 2.963815594
-1.512381999 0.799814987 1.006137639 1.475510219 1.583428416 1.674027212 1.852624725 2.132492474 2.193451994 2.396876331 2.77769439 2.848913243 3.112272251
-1.384725975 1.02212311 1.279335738 1.599693145 1.702793469 1.856208984 1.988872668 2.246047339 2.330971509 2.507687421 2.734235924 2.827445644 3.081152639
-1.234862184 1.236753003 1.506890111 1.650713259 1.930046894 1.978475063 2.158872839 2.2938465 2.486954569 2.585367158 2.670036472 2.788176044 3.053812494
-1.194291188 0.056590899 0.47246258 1.502465368 1.599782616 1.655926974 1.7167672 1.90436874 2.083860962 2.145761282 2.683378484 2.761321212 2.916778291
-1.218575765 0.195498569 0.537093119 1.585315439 1.615467139 1.709360092 1.746636931 1.830614878 2.088301973 2.168457072 2.707112679 2.788151643 2.980749999
-1.254928071 0.418945414 0.599082911 1.589089486 1.676895704 1.705314922 1.829812351 1.901833731 2.1515064 2.215703141 2.787105104 2.816353961 2.972133678
-1.281259634 0.684272783 0.717729484 1.613799727 1.690533241 1.771095027 1.914191563 2.049235716 2.232032939 2.330602781 2.800992076 2.820686523 3.029408623
-1.275744972 0.844723966 0.93276064 1.678544138 1.757427666 1.853221198 1.967912072 2.09380579 2.291159661 2.411281149 2.750844981 2.913297059 3.129092784
-1.208207983 1.028131218 1.176457736 1.748670361 1.838697085 1.949467506 2.074705104 2.200512063 2.408556353 2.508443857 2.752897389 2.815459252 3.093261036
-1.113119374 1.21070612 1.411945198 1.716398471 2.000593359 2.073653143 2.212934965 2.229741941 2.497509426 2.643420229 2.785966384 2.792928848 3.083017972
-1.034048771 1.385304553 1.619815968 1.875252734 2.067666725 2.222340256 2.308687828 2.454327507 2.546222275 2.629614595 2.836324955 2.992335127 3.10559989
-0.569087378 -0.082460467 0.626238691 1.697324898 1.766892605 1.827993109 1.945725995 2.099466859 2.208822013 2.335594173 2.730226 2.853722982 3.038610572
-0.58166482 -0.071056991 0.627057485 1.706472621 1.766250041 1.826379922 1.950861084 2.098428454 2.214889769 2.332251214 2.733024 2.855420219 3.02953334
-0.596142842 -0.058137933 0.628171805 1.715612211 1.766328667 1.824934831 1.956747186 2.098466412 2.219561235 2.327455031 2.736342558 2.855764546 3.01973763
-0.670034977 0.001796739 0.627843745 1.747951882 1.759428561 1.848555154 2.016025737 2.16025286 2.228207379 2.306871297 2.758360538 2.833865861 3.004684826
-0.764350883 0.163354108 0.646345246 1.756006976 1.820366391 1.88162957 2.061853827 2.143182893 2.214095375 2.304387801 2.795236113 2.833535089 3.051629946
-0.873817198 0.419728962 0.717789132 1.768961281 1.815814219 1.987441134 2.065348615 2.106567597 2.275331442 2.344522287 2.801122215 2.896565997 3.135000576
-0.991994727 0.637506604 0.804242442 1.796548148 1.86035447 1.993408573 2.025555746 2.099304185 2.327872562 2.395048955 2.722433897 3.000726415 3.168530481
-1.005738003 0.867761372 0.934053902 1.8483735 1.893119805 2.085414502 2.088567675 2.14022493 2.397537874 2.501383788 2.742209681 2.981162107 3.170469018
-0.995985672 1.056826982 1.11476347 1.828188319 1.973472825 2.12192406 2.186831146 2.223104826 2.464646486 2.636560792 2.765938454 2.898173762 3.171857173
-0.954425074 1.199256553 1.31941871 1.829646966 2.012061904 2.181815352 2.270879586 2.334341581 2.511930512 2.713901624 2.812048512 2.908134858 3.097593598
-0.942663715 1.33704177 1.533894062 1.898233204 2.097644906 2.211245862 2.286539708 2.530651624 2.607574925 2.717404546 2.911456127 2.949082716 3.394422864
-0.845126856 1.474913747 1.674292914 1.940349606 2.105401764 2.25429222 2.322355188 2.554898243 2.611343549 2.74299323 2.869811481 3.000490537 3.218533881
-0.165435256 -0.122562418 0.803204037 1.796965679 1.873547364 1.955239736 2.215743809 2.258193694 2.380760721 2.535596926 2.816570861 2.875938883 3.324082454
-0.187198379 -0.101176156 0.803860157 1.798868969 1.878145627 1.952897225 2.216429753 2.256623886 2.383322842 2.539113404 2.817153777 2.878625722 3.322903064
-0.208863898 -0.079394054 0.804608459 1.800783105 1.884395035 1.949456661 2.21747358 2.255111014 2.386069328 2.544641622 2.818091866 2.882453993 3.321287165
-0.230117308 -0.057311004 0.805321515 1.802201083 1.890780005 1.946010675 2.218864446 2.254181059 2.388392861 2.55202704 2.819273967 2.886678105 3.319318805
-0.250774246 -0.035013767 0.805961368 1.803196108 1.89518577 1.944240236 2.220805694 2.254237995 2.390453404 2.560708431 2.820610608 2.890175604 3.317063053
-0.346982597 0.079099614 0.81143265 1.815730171 1.879731702 1.967106834 2.239223148 2.268179191 2.411495337 2.556226751 2.823527902 2.888207244 3.303463474
-0.511064131 0.298758856 0.848704066 1.82993978 1.896931809 1.979990646 2.272164714 2.335211889 2.441728374 2.48063738 2.799828954 2.93260651 3.241855967
-0.65530481 0.556418838 0.905558769 1.884628202 1.930391222 2.085647669 2.286509884 2.394617868 2.426537297 2.519326774 2.803765674 3.044721707 3.133840165
-0.722722504 0.798857919 0.996287704 1.893081848 1.98629699 2.153949227 2.250081664 2.41965617 2.469139011 2.623986061 2.779226241 3.012837524 3.189938432
-0.758079785 1.043181312 1.108988529 1.915064582 2.03531621 2.193820723 2.30941444 2.429248537 2.482920244 2.755058248 2.808930586 2.912819881 3.204592684
-0.769117243 1.220477429 1.235099146 1.925570637 2.036072646 2.202312326 2.346864798 2.48015749 2.531242674 2.762183386 2.825317321 2.945468633 3.168305448
-0.82202438 1.335515342 1.455674788 1.943871507 2.106635378 2.239646101 2.345953821 2.564525857 2.667805122 2.712548716 2.81329026 2.92276742 3.420635133
-0.741533087 1.450843358 1.585871244 2.00444332 2.124602765 2.276543366 2.353615786 2.573369921 2.673512282 2.734176277 2.81095046 2.940545021 3.275209642
-0.666545611 1.592120652 1.742849328 2.053893626 2.16232967 2.324562138 2.400325028 2.566770763 2.661216809 2.710734896 2.754128292 2.980557501 3.125907077
-0.128546124 0.281301182 0.983281886 1.875119883 1.961277668 2.08497257 2.353813706 2.432868042 2.597621963 2.648989116 2.840221007 2.944758288 3.135412685
-0.13446205 0.287038165 0.98326833 1.877245495 1.964777879 2.0891045 2.360426421 2.433315397 2.597814461 2.646391748 2.842354753 2.948925464 3.134436638
-0.142373448 0.294911606 0.983384913 1.87976966 1.967743975 2.095004158 2.367898598 2.434093523 2.599633703 2.643756423 2.844735222 2.953591508 3.13315151
-0.151399166 0.304151512 0.983750931 1.882404985 1.969820785 2.101456909 2.374709233 2.435348827 2.60251304 2.642303198 2.846624956 2.957913224 3.131736243
-0.161205721 0.314475914 0.984453142 1.885121647 1.971542422 2.107852725 2.380484174 2.437178914 2.605717726 2.642343867 2.84798871 2.961787586 3.130274885
-0.211878797 0.375156177 0.994373569 1.92498772 1.973825286 2.089855514 2.402499443 2.452513687 2.624300565 2.654259767 2.853571153 2.976054131 3.123350378
-0.353389257 0.558002202 1.029462437 1.951091539 2.014022131 2.128458149 2.417530557 2.452966464 2.634229126 2.68621173 2.868285052 2.993750395 3.119993863
-0.473941833 0.766626698 1.084969654 1.973467403 2.06019997 2.17899024 2.380194071 2.464651909 2.632995511 2.692995253 2.885666812 2.983024729 3.147054749
-0.560899433 0.971921791 1.156500299 1.974109967 2.085232849 2.211994164 2.410245456 2.477191394 2.636739734 2.697994779 2.890243385 2.917838386 3.234852834
-0.62504466 1.202409725 1.239683853 1.964783301 2.111746065 2.251033309 2.380134424 2.541634857 2.640123361 2.754017131 2.828088208 2.868030196 3.580129248
-0.644530342 1.329732267 1.412246145 1.992137001 2.168928828 2.241299957 2.402214763 2.569818197 2.655875666 2.748543138 2.831227824 2.901679395 3.439963563
-0.630065877 1.436362625 1.572374691 2.029232187 2.184076526 2.260850709 2.416543666 2.586852918 2.675068534 2.726977935 2.781528084 2.95768548 3.306361789
-0.563738102 1.567795407 1.734105579 2.08704938 2.209930911 2.309387328 2.443018925 2.58943673 2.680862454 2.717667537 2.745577041 2.970992246 3.182726534
-0.490900639 1.6828767 1.815440068 2.154499609 2.204023119 2.354602677 2.456073545 2.527444227 2.622947656 2.668713387 2.695980328 2.936209748 3.079853955
-0.154462867 0.643696365 1.143654443 2.02364161 2.072799103 2.141523614 2.433206947 2.51953554 2.640920466 2.736491676 2.849197923 2.980516832 3.044108966
-0.15604352 0.645765041 1.143692401 2.024137767 2.073948668 2.141379918 2.433722083 2.519760573 2.640879797 2.73663266 2.849360597 2.979226282 3.045838738
-0.158624621 0.64917307 1.143773738 2.024937583 2.07583298 2.141144041 2.434538166 2.520140146 2.640858107 2.736817025 2.849637144 2.977230809 3.048544555
-0.162141099 0.653868937 1.143936412 2.025978699 2.078405947 2.140843093 2.435611817 2.520676972 2.64090691 2.737014945 2.850014006 2.974701222 3.052014942
-0.166514329 0.659798419 1.144212959 2.027220447 2.081621478 2.140525878 2.436915923 2.521387317 2.641093985 2.737204732 2.850496607 2.971786639 3.056087225
-0.19850425 0.705073416 1.148309643 2.034738716 2.102424822 2.141241645 2.446199209 2.527097188 2.645887458 2.736724843 2.854430616 2.954890192 3.080813734
-0.288520129 0.847801223 1.174397194 2.050718764 2.11361411 2.203234148 2.469583654 2.542922696 2.673243869 2.724524263 2.87018292 2.921240992 3.137429847
-0.376234166 1.024283969 1.221171506 2.069274491 2.137277812 2.269309778 2.47724833 2.556362313 2.687976747 2.735434292 2.870250701 2.895088371 3.218902609
-0.446634224 1.187503328 1.277605967 2.030004891 2.145327484 2.246266949 2.421388652 2.557267867 2.637927257 2.720804441 2.815779179 2.889779763 3.526549723
-0.487305535 1.345999707 1.384163121 2.048419633 2.193519775 2.25757282 2.427269332 2.57513765 2.664600436 2.728254929 2.783992601 2.915151547 3.41671468
-0.497857681 1.438610243 1.547241496 2.073598918 2.209638097 2.278837075 2.437561199 2.605633677 2.670475693 2.715818471 2.764539454 2.948724832 3.307324279
-0.455898531 1.549003802 1.688865829 2.11140716 2.20564444 2.322558531 2.448783021 2.601328228 2.662092539 2.697354927 2.726761036 2.941458709 3.199105135
-0.421441381 1.659606127 1.78347726 2.167876867 2.222489374 2.354974117 2.456602237 2.530676025 2.612097274 2.652323941 2.684430446 2.938549548 3.094679015
-0.397089024 1.746620663 1.907624939 2.228635755 2.25256516 2.434405315 2.456764911 2.50617726 2.591367133 2.631574822 2.655886511 2.916433964 3.040253583
-0.22332023 0.955483542 1.257873562 2.104135615 2.159165653 2.216814749 2.483373021 2.570916249 2.661534024 2.717195781 2.80970329 2.881952413 3.123233795
-0.219291327 0.956771381 1.261514757 2.104238642 2.159900399 2.216885241 2.483486893 2.570539387 2.661235787 2.717355744 2.809852408 2.880119615 3.125318738
-0.211857107 0.958837346 1.267221918 2.104417584 2.161182815 2.217004536 2.483861044 2.569899534 2.66089146 2.717610601 2.810099131 2.877115561 3.128954511
-0.201944814 0.961646191 1.273004993 2.104669729 2.163151176 2.2171889 2.484579523 2.56912412 2.660663716 2.717930527 2.811056198 2.87361535 3.13465896
-0.191582454 0.965216894 1.27710981 2.105003211 2.16604678 2.217443757 2.485547435 2.568408352 2.66054171 2.718299256 2.81368339 2.870467601 3.142952643
-0.173482216 0.994655538 1.282491621 2.107090866 2.184035857 2.219791691 2.490384287 2.569072606 2.658700778 2.720644478 2.828172257 2.866050991 3.202572811
-0.244701068 1.099347359 1.302698493 2.111491209 2.189051651 2.234646574 2.493979392 2.574833991 2.659332497 2.72972171 2.792009737 2.838249936 3.209003872
-0.302770407 1.211636075 1.333785571 2.093559067 2.161947385 2.280732232 2.48304225 2.572803272 2.631523308 2.716477302 2.797315634 2.883386659 3.439448427
-0.345515816 1.357972543 1.39367144 2.102576652 2.194189451 2.286873191 2.488708741 2.587151154 2.647614518 2.705228368 2.768573779 2.927832017 3.363983773
-0.359104551 1.462862285 1.534528492 2.115734299 2.218417092 2.29791336 2.489513979 2.607355315 2.664253397 2.693857427 2.739509286 2.968999485 3.296441362
-0.351757091 1.54539243 1.660254113 2.145037381 2.222906905 2.322159979 2.458299473 2.604958579 2.618281612 2.671928918 2.723304205 2.920102271 3.186481601
-0.347977622 1.637856559 1.75522885 2.198467788 2.266452131 2.365922104 2.502386947 2.568636096 2.613637258 2.652944815 2.66004013 2.969240785 3.1146961
-0.357917028 1.722013449 1.840830831 2.229199693 2.257621622 2.40303898 2.438138693 2.507570838 2.58095326 2.613067897 2.643807937 2.938657998 3.027716809
-0.319393019 1.800934934 1.879859131 2.24261762 2.281491379 2.404400022 2.429251248 2.488462018 2.565908589 2.6124172 2.634467715 2.825330877 2.94349485
0.938066266 5.977814613 11.49187081 14.64766714 16.15578165 16.57348016 17.45823369 18.23610471 18.66694596 18.91942233 19.41613912 20.03941686 20.51534522
-2.734714187 3.096169383 9.39120477 9.908125451 11.61558903 12.03714157 12.91485184 13.63297337 14.19664993 14.81769307 15.12692056 15.62430296 16.98055333
-4.787461501 1.517328927 5.300050433 8.037870617 8.464898779 9.539586326 10.60019413 10.88442128 11.29334758 11.36726873 11.58963677 12.10454842 12.19528793
-5.851657634 0.71125911 2.112604715 5.310659244 5.836798412 7.864715376 8.410203308 8.528516941 8.71077273 8.809468102 9.514624753 9.808203243 9.878609808
-6.386253972 -0.442984352 0.316655209 3.290350019 3.81620532 4.551750091 5.985174274 6.452083964 6.545851115 6.658694008 7.007149622 7.579976071 8.353723299
-6.632107046 -2.239199831 0.196577643 1.538421561 1.822390874 2.34355329 3.139405257 4.732572718 4.888808465 5.210115891 5.643154602 5.978219944 6.783516244
-6.718595331 -3.574976265 -0.653715481 0.179287252 0.412633918 1.101975907 1.420379594 3.503176123 3.873193687 4.217980993 4.458776249 4.74928914 5.601989031
-6.709838026 -4.532331919 -2.376932721 -0.952548896 0.285730263 0.377368006 0.858138639 2.71302508 3.05838961 3.231463513 3.459685936 3.901460262 4.16395818
-6.693447225 -5.215550029 -3.664174435 -2.044022815 -0.117913725 0.533478494 0.574868284 2.039514836 2.475286205 2.679410314 2.823694101 3.228442378 3.5680016
-6.694508133 -5.702141695 -4.608951833 -2.826686497 -0.335947037 0.42743756 0.659186492 1.429641732 2.094964032 2.286635957 2.400778077 2.575585004 3.166862526
-6.717279295 -6.047969033 -5.295098624 -3.367984207 -0.419893535 0.495858684 0.694997635 1.034793548 1.919689957 2.037268031 2.181342512 2.301798025 2.790580643
-6.754164902 -6.290414621 -5.78918009 -3.735911947 -0.403146205 0.535014412 0.690133128 0.797022952 1.594776854 1.962920137 2.088654163 2.276895556 2.508936761
-6.79599554 -6.460055552 -6.142827729 -3.981451331 -0.320520353 0.64310667 0.649061096 0.698849222 1.304640554 1.927716583 2.166082026 2.314574743 2.355695578
-6.751306713 -6.677392346 -6.332420404 -4.108427105 -0.186630646 0.591460531 0.770071057 0.78053075 1.121332805 1.939362444 2.269048143 2.333209367 2.878432953
-6.819419026 -6.731856819 -6.511637164 -4.228067077 0.040690832 0.607041756 0.783801048 0.911040354 0.959808784 2.01593952 2.272034574 2.347230815 2.85018617
-6.870538101 -6.761126282 -6.639748676 -4.30779624 0.204919315 0.671531853 0.7189368 0.919366843 1.037542475 2.113161061 2.291701909 2.428818263 2.877063505
-6.895710609 -6.793362654 -6.71910884 -4.35643209 0.337395653 0.678455275 0.734744413 0.876817456 1.076351706 2.195055963 2.289174762 2.428484238 2.915121452
-6.909169204 -6.826261925 -6.760928904 -4.386351979 0.390596146 0.64609771 0.716409924 0.939518948 1.1182851 2.254665557 2.315435562 2.436218321 2.96516308
-6.894297239 -6.842669265 -6.768049162 -4.387420479 0.446791475 0.665976251 0.7081523 1.234624137 2.316930811 2.397527842 2.437713841 3.059307636 3.248154178
-6.893008858 -6.861209538 -6.77886457 -4.393753393 0.549903186 0.66273415 0.689487311 1.253074396 2.304428198 2.421741384 2.459293143 3.135172469 3.248894346
-6.884874867 -6.863659143 -6.784970011 -4.38887994 0.603964498 0.655861157 0.777888375 1.277841303 2.394590214 2.43527969 2.445373094 3.201459033 3.261351138
-6.876735453 -6.844145806 -6.788187168 -4.372714713 0.612578921 0.650034431 0.67155544 1.278852324 2.380939391 2.408229106 2.420190826 3.183145149 3.250984983
-6.870236611 -6.817282027 -6.789565021 -4.35261602 0.619726292 0.651603154 0.663939838 1.268948435 2.382684345 2.406712439 2.417137699 3.201258944 3.253717913
-6.866536311 -6.799524218 -6.789798458 -4.339255572 0.618299366 0.652726963 0.661026611 1.255763675 2.387641034 2.413996456 2.419344919 3.214974294 3.256822825
-6.865065734 -6.791283676 -6.789132849 -4.333250175 0.623933594 0.653809561 0.661545 1.249570932 2.392212456 2.416258172 2.424639158 3.224976058 3.25969674
-6.864355389 -6.787298695 -6.786469056 -4.330881907 0.63258489 0.657980533 0.665176977 1.248635012 2.394321259 2.415520986 2.429153643 3.232377201 3.261137493
-6.864026787 -6.793951536 -6.79051287 -4.3297055 0.638811795 0.655462062 0.664938388 1.248537949 2.398314915 2.418870452 2.431658558 3.244777599 3.266678725
-6.863043149 -6.786935118 -6.784150674 -4.328590096 0.645402548 0.65986864 0.669567559 1.250160355 2.402665913 2.421392177 2.434713041 3.247685404 3.266197751
-6.861990375 -6.785014746 -6.782734865 -4.327410164 0.65005829 0.66440346 0.673675088 1.251218824 2.407173621 2.424095825 2.436566445 3.251283491 3.267823682
-6.860892323 -6.783696542 -6.781985478 -4.326289337 0.65328575 0.667761602 0.676233143 1.251786015 2.410605508 2.425793604 2.43751321 3.254066036 3.269020965
-6.85970019 -6.782168758 -6.781320682 -4.325109135 0.655846245 0.670664256 0.678175475 1.25242153 2.413380462 2.426975704 2.438390296 3.256422375 3.270022497
-2.282930234 1.473741678 5.2834205 11.82197431 11.98805999 12.62981674 13.14030229 13.67813341 13.76538491 14.30017646 14.76965071 15.03151691 15.62272584
-5.428036686 -0.871518338 4.009864042 7.028520429 8.230977872 9.169425881 9.219672749 9.419661132 10.13507793 10.66014724 10.82398015 10.98139258 11.33198384
-7.166605509 -2.12111584 3.297150622 3.67454791 5.070904291 5.722924976 6.624904366 7.22500345 7.504223483 7.770302137 7.925503004 8.315485054 8.866195105
-8.017528725 -2.720093554 0.387950247 2.665586785 3.242456236 3.965415973 4.749984844 5.058009905 5.36328143 5.448545048 5.490710252 6.038691169 7.318219405
-8.352644225 -2.905485976 -1.760543152 0.947160036 1.320546586 2.339253263 3.347724195 3.498395394 3.61821485 4.005869301 4.396393599 4.851134159 5.07756635
-8.405656559 -3.56815831 -2.948701244 -0.265843318 -0.084878622 0.262293491 1.799728161 2.030671313 2.172483264 2.598303298 2.942009362 3.467462585 4.140211243
-8.282472183 -4.747816665 -2.802596316 -1.965154741 -1.345157325 -0.99192071 -0.208947404 1.072451045 1.195594753 1.806735903 2.280750668 2.412214358 2.902901622
-8.117497838 -5.604199777 -3.436615995 -2.541626181 -2.284912151 -1.60592737 -1.397592706 0.478822878 0.529566446 1.212975157 1.39762253 1.660355785 2.432412554
-7.960930235 -6.228689446 -4.63162051 -3.188426103 -2.18480124 -2.022140939 -1.820984012 -0.02185883 0.008807734 0.679429424 0.687530609 0.867634486 1.770621373
-7.845359292 -6.673238726 -5.526602461 -3.864420114 -2.310437391 -1.937196705 -1.86143517 -0.439123275 -0.292098153 0.133586862 0.26044551 0.615217771 1.288151064
-7.773512245 -6.98807388 -6.187469109 -4.336818167 -2.327317842 -2.020796706 -1.582629143 -0.622843405 -0.561426498 -0.218132001 -0.178173746 0.40317386 0.950684648
-7.74629248 -7.211686381 -6.669527039 -4.66567016 -2.378709667 -2.049559709 -1.564439163 -0.818546673 -0.814472763 -0.533537057 -0.43149493 0.157569406 0.585035434
-7.74694372 -7.369094468 -7.016543798 -4.88941741 -2.29604152 -2.018103089 -1.542390274 -1.059051013 -0.851282727 -0.645633275 -0.542799737 0.044223578 0.41461719
-7.760172402 -7.479321286 -7.26331788 -5.040462759 -2.254673691 -1.837839249 -1.488211837 -1.264637293 -0.81472518 -0.699920976 -0.621758638 -0.047571959 0.342196716
-7.776860084 -7.556494835 -7.436994221 -5.140634944 -2.197644927 -1.982876219 -1.615719285 -1.414101176 -0.861394838 -0.783322785 -0.701501086 -0.094799591 0.207282161
-7.791658574 -7.611493965 -7.556924567 -5.207829231 -2.110932151 -1.93421895 -1.656524531 -1.515202773 -0.832656779 -0.780141687 -0.691837685 -0.076017476 0.164002908
-7.801871273 -7.65816037 -7.630597362 -5.25370287 -2.055578662 -1.878825335 -1.680421672 -1.581145281 -0.842933463 -0.801067308 -0.764440354 -0.017585103 0.116892401
-7.808180058 -7.706508558 -7.66255529 -5.282261445 -2.005806531 -1.8112916 -1.69531614 -1.631177149 -0.81632698 -0.792010682 -0.756812822 0.002249787 0.107133293
-7.809944533 -7.741027252 -7.679212878 -5.296720488 -1.956983335 -1.80460026 -1.710914988 -1.67073414 -0.809803466 -0.791927989 -0.733435698 0.012812778 0.096418744
-7.804698825 -7.759570236 -7.689068506 -5.300378764 -1.939864294 -1.796914979 -1.720440388 -1.696116498 -0.809925743 -0.787445767 -0.727872775 0.02588231 0.091213163
-7.793558883 -7.760228525 -7.694733642 -5.29363591 -1.94248281 -1.782590142 -1.724462783 -1.711003646 -0.807622273 -0.782286007 -0.733200091 0.039525812 0.089607838
-7.784102077 -7.743048481 -7.697715735 -5.278451069 -1.946392689 -1.769524676 -1.725328753 -1.719156887 -0.804041268 -0.777507717 -0.737286201 0.050600414 0.090030249
-7.778256644 -7.721973742 -7.698906512 -5.261800259 -1.948124087 -1.758768916 -1.725062509 -1.722579285 -0.799738801 -0.773344337 -0.738372323 0.059383476 0.091759207
-7.775136278 -7.707809682 -7.698995712 -5.250168226 -1.948253142 -1.750217394 -1.725383791 -1.721868398 -0.7950855 -0.769780683 -0.737588775 0.066481232 0.094199323
-7.773695254 -7.700902256 -7.698618578 -5.243857002 -1.947443837 -1.743412724 -1.724796266 -1.719665786 -0.790322122 -0.766691496 -0.735868222 0.072511029 0.096956383
-7.772877002 -7.69930398 -7.6984719 -5.24059538 -1.946112889 -1.73768062 -1.721985523 -1.715643662 -0.785697018 -0.763936605 -0.733742339 0.078022167 0.099867983
-7.772091826 -7.702148613 -7.701852545 -5.238602348 -1.944606524 -1.732775174 -1.716593951 -1.710797591 -0.781786867 -0.762095131 -0.731582294 0.083188164 0.102857396
-7.771522737 -7.699086538 -7.697630602 -5.237364938 -1.944250809 -1.730262397 -1.715181124 -1.709300445 -0.780035135 -0.765375189 -0.730687585 0.083434886 0.102072221
-7.770173353 -7.69343062 -7.691212555 -5.235697525 -1.941646935 -1.727334257 -1.720132933 -1.715135033 -0.779407483 -0.764824808 -0.727674313 0.084695342 0.099870694
-7.768996675 -7.693204774 -7.691495066 -5.234368746 -1.940085531 -1.723882036 -1.715275204 -1.709600579 -0.774143882 -0.760811359 -0.725789459 0.088295869 0.101640863
-7.767863919 -7.691858372 -7.6901042 -5.233157093 -1.938800404 -1.721563925 -1.712061843 -1.706784414 -0.770353026 -0.758587329 -0.72426059 0.091475611 0.103249984
-3.867022091 -1.1457787 1.482974805 9.408585717 9.712454175 9.861776803 10.28664167 10.83691521 11.15820772 11.51971823 11.81043988 12.14533686 12.73166718
-6.512566306 -2.969596229 0.490591015 5.889676268 6.302352752 7.042433157 7.233343766 7.498597932 7.750664083 7.86180974 8.066700045 8.782100574 9.329751262
-7.93057004 -3.902032333 0.321375478 2.716878295 3.582286853 4.525269139 4.625072052 5.203165356 5.511380204 5.828604231 6.167184425 6.331445713 6.740570474
-8.5783151 -4.293907371 0.123255139 0.653540877 1.721587513 2.294047132 2.882386212 3.340806195 3.644186631 4.011433036 4.078070977 4.388101814 5.474260346
-8.748903881 -4.339362123 -1.84521355 0.194311588 0.577483004 1.072032701 1.69241674 1.923847915 2.021523861 2.268885469 2.614609237 3.10473392 3.996337123
-8.650813386 -4.200655898 -3.276403672 -0.931161822 -0.518794418 -0.241643332 0.85256189 1.164215674 1.674433627 2.011822773 2.161857101 2.417116822 2.715228234
-8.388773396 -4.458825594 -3.902834047 -2.032669226 -1.562225164 -1.272959444 0.003536813 0.089656911 0.360432246 1.401349401 1.580058074 1.789248405 2.755806821
-8.086263268 -5.224523421 -3.639090856 -3.177062754 -2.610310838 -1.750473064 -1.418255609 -0.55788101 -0.22665858 0.523744329 0.825401501 1.341570354 1.677109621
-7.813491919 -5.791362367 -4.054385043 -3.339170504 -3.23207544 -2.23632673 -1.894648674 -1.031554159 -0.666800739 -0.272534387 0.070497934 0.549291259 1.329100277
-7.574549253 -6.194205727 -5.015186953 -3.720027876 -3.042805131 -2.864537576 -2.158255218 -1.382641031 -1.036651561 -0.863849866 -0.471573836 -0.011735873 0.418071852
-7.406967238 -6.481757672 -5.646727745 -4.033846044 -3.135591355 -2.719329256 -2.219439229 -1.614913775 -1.330417126 -1.243597799 -0.813600558 -0.425788313 -0.212865688
-7.306907299 -6.686420775 -6.115047279 -4.258346476 -3.311686393 -2.531209868 -2.227494323 -1.751893483 -1.56698339 -1.478594255 -1.051770249 -0.77244041 -0.583210498
-7.262013774 -6.831404334 -6.457134733 -4.417513616 -3.376675087 -2.401828682 -2.216260843 -1.855941114 -1.723972591 -1.642126491 -1.277621963 -1.001737026 -0.793415918
-7.247706831 -6.934154094 -6.70367836 -4.528312777 -3.372585995 -2.294562538 -2.193074318 -1.921718507 -1.813793803 -1.758975242 -1.489347033 -1.106532688 -0.917934224
-7.24802486 -7.00663042 -6.879003677 -4.607725539 -3.32850774 -2.219159158 -2.163113218 -1.930273012 -1.863721288 -1.836326377 -1.646234291 -1.13974348 -0.99836831
-7.253047974 -7.057542898 -7.00136953 -4.664100894 -3.324524115 -2.182946752 -2.133947596 -2.003424165 -1.924770279 -1.897340393 -1.767171591 -1.116886913 -1.059465019
-7.258161101 -7.098350584 -7.079804076 -4.705306591 -3.24808721 -2.125926122 -2.101565901 -2.054186711 -1.974137621 -1.944939193 -1.853604025 -1.174205509 -1.102130989
-7.260316808 -7.14782719 -7.110766166 -4.733976869 -3.250327508 -2.10172966 -2.08948082 -2.062732269 -1.987101958 -1.972873099 -1.910101386 -1.192639772 -1.119504887
-7.260980791 -7.184353015 -7.126637493 -4.749567042 -3.240915438 -2.083924134 -2.076697866 -2.066566775 -1.990115772 -1.982310383 -1.947263268 -1.191321025 -1.135713493
-7.257940407 -7.206198018 -7.136075591 -4.754568737 -3.233816869 -2.07734531 -2.069378331 -2.056724432 -1.999823638 -1.980129191 -1.969480795 -1.18537392 -1.145175991
-7.250198732 -7.213148824 -7.141554736 -4.751318232 -3.231948554 -2.076506994 -2.059128759 -2.047059675 -2.004590811 -1.985520762 -1.976337521 -1.179287729 -1.150037245
-7.240030226 -7.203940368 -7.144232357 -4.739880323 -3.23114684 -2.073863535 -2.0525944 -2.039602951 -2.007787634 -1.992345767 -1.976086732 -1.174486665 -1.151541712
-7.231913316 -7.184242125 -7.145288656 -4.723359925 -3.229955521 -2.070165133 -2.048019454 -2.03337686 -2.010290922 -1.996486373 -1.974275081 -1.171260831 -1.150987263
-7.226253602 -7.165775056 -7.145275913 -4.707871966 -3.228348298 -2.066858234 -2.044761628 -2.02826319 -2.012133752 -1.999001319 -1.971753899 -1.168825053 -1.149415557
-7.222835542 -7.153688348 -7.144732851 -4.697301926 -3.226514415 -2.064274422 -2.042845323 -2.024132887 -2.012822949 -2.000671985 -1.969006057 -1.16646519 -1.147992156
-7.220747616 -7.146826471 -7.143660556 -4.690884692 -3.224591604 -2.061895851 -2.042264033 -2.020124047 -2.011001267 -1.999732269 -1.966264451 -1.164434471 -1.147323293
-7.219347803 -7.14380615 -7.142147684 -4.687098988 -3.222766668 -2.059646335 -2.042173478 -2.015633692 -2.003565963 -1.992913229 -1.963728358 -1.162879846 -1.147283167
-7.218256529 -7.14235645 -7.140309735 -4.684689509 -3.221260032 -2.056051773 -2.040554868 -2.013134471 -2.003154396 -1.99363225 -1.961702248 -1.160856177 -1.146752577
-7.217328471 -7.141619806 -7.138437623 -4.682997966 -3.220548332 -2.046939567 -2.033757518 -2.011755263 -2.003112101 -1.993647433 -1.960579795 -1.154055031 -1.140963267
-7.216201951 -7.147356518 -7.141109279 -4.681480756 -3.219271609 -2.049090936 -2.036742593 -2.009414378 -1.998061603 -1.988101321 -1.958945188 -1.151335115 -1.139817225
-7.214849585 -7.13901322 -7.135784133 -4.679992014 -3.217080656 -2.039065312 -2.028218183 -2.006544531 -1.994917378 -1.985641684 -1.95646115 -1.144221635 -1.13318987
-1.071843185 -0.343187946 1.981780065 10.14651909 10.66634812 11.81556359 12.22157882 12.97361824 13.33926745 13.60228972 13.90015035 13.96856171 14.53854054
-4.637753877 -2.707468394 -0.680460508 7.266689307 7.678955039 7.902869572 8.682399604 9.245241098 9.378556293 9.781419716 10.23035632 10.59300772 10.75261842
-6.767427204 -4.030131374 -1.591308364 4.591172876 5.328907245 5.597370163 6.209204035 6.363220362 6.530141648 6.770398452 6.918553348 7.548843445 7.875853964
-7.911250829 -4.662367599 -1.61677233 2.396636657 3.142450793 3.744655696 3.969994173 4.374591705 4.594025372 4.703859331 5.225942755 5.589966309 5.680784986
-8.389178455 -4.857730335 -1.240668846 0.460190695 1.465530958 2.094263719 2.185619764 2.581727319 3.074798305 3.547748095 3.683160164 4.062316504 4.485095611
-8.408864227 -4.755302128 -1.235725714 -0.523233261 0.3549287 0.698289622 1.316346875 1.434626347 1.789234036 1.834352323 2.689637382 2.917162203 3.143577584
-8.16504648 -4.472056716 -2.509381404 -0.695060536 -0.4326285 -0.156048943 0.336497961 0.625500691 0.822709239 1.133497867 1.909409749 2.018490254 2.474244005
-7.824559201 -4.146371451 -3.417989776 -1.70187707 -1.127433366 -1.030867131 -0.224302512 0.204165048 0.774890286 0.869119975 1.056824 1.29464855 1.443170549
-7.418165201 -4.230265893 -3.828001383 -2.525204201 -2.004540382 -1.405141612 -0.75225577 -0.558048022 -0.339086382 0.342054376 0.6054508 1.145302335 1.455466564
-7.019803521 -4.709888044 -3.507030422 -3.244053427 -2.837887985 -1.703455553 -1.473820846 -1.192320659 -0.733381744 -0.313131953 -0.002067592 0.485438575 1.310985398
-6.693834661 -5.071354899 -3.904124055 -3.34563166 -3.223710993 -2.098802877 -1.79586356 -1.507923094 -1.068951105 -0.855108557 -0.512065392 -0.133176922 0.482857746
-6.421898373 -5.325325426 -4.474392178 -3.605511064 -2.945167685 -2.495587428 -1.914070641 -1.729284452 -1.402731048 -1.186295471 -0.850093306 -0.543648355 -0.161926369
-6.234877851 -5.506303949 -4.916149423 -3.685006247 -2.773324414 -2.649186766 -1.964349503 -1.839521573 -1.655483415 -1.395520506 -1.062285251 -0.829267458 -0.623499254
-6.128195167 -5.636983548 -5.245731011 -3.751619245 -3.002587681 -2.571195507 -2.043693399 -1.870216334 -1.834446132 -1.541421819 -1.206873511 -1.073180098 -0.899083515
-6.075576776 -5.730107593 -5.486386909 -3.712089366 -3.145711059 -2.485812323 -2.083180441 -1.972401614 -1.873329651 -1.651364228 -1.330131904 -1.259616076 -1.073392117
-6.053013837 -5.79500058 -5.658313687 -3.669989231 -3.273638478 -2.416661605 -2.191530809 -2.103566796 -1.87816325 -1.72385655 -1.484659299 -1.334867627 -1.167725917
-6.045169949 -5.839713266 -5.77910458 -3.632203764 -3.358763822 -2.364066531 -2.23201152 -2.166699104 -1.877918696 -1.772746714 -1.60340185 -1.372957566 -1.233051347
-6.043354502 -5.874223284 -5.859225247 -3.595776899 -3.413305024 -2.328121725 -2.247638294 -2.197501502 -1.876753947 -1.804837764 -1.68654555 -1.385801795 -1.281214627
-6.041975566 -5.922215215 -5.888516128 -3.540139814 -3.371721923 -2.27538404 -2.264983994 -2.198716951 -1.875351152 -1.82497821 -1.743497586 -1.354889863 -1.302122355
-6.039939153 -5.957975115 -5.902734955 -3.555077391 -3.458913775 -2.289113488 -2.273588657 -2.202069399 -1.873709767 -1.836972465 -1.781537368 -1.387626459 -1.330153052
-6.03788566 -5.980079041 -5.911442374 -3.549996798 -3.47420083 -2.281632364 -2.280884604 -2.197285416 -1.871591746 -1.843575419 -1.806145124 -1.386294156 -1.345778199
-6.0321785 -5.990388802 -5.916508597 -3.541257929 -3.479009757 -2.28401961 -2.274897101 -2.193036361 -1.869138345 -1.847097862 -1.821954636 -1.381638144 -1.354999668
-6.022971942 -5.987072956 -5.919118978 -3.529219752 -3.479993394 -2.284218616 -2.269548638 -2.189042975 -1.866502207 -1.849430613 -1.832162996 -1.377139383 -1.359759521
-6.013777585 -5.971661725 -5.92012756 -3.513543092 -3.478974239 -2.282504027 -2.265266235 -2.185126589 -1.863881793 -1.851472448 -1.838377972 -1.373932528 -1.361001811
-6.006109927 -5.952591948 -5.920128373 -3.496810674 -3.476835342 -2.279636349 -2.261805066 -2.181322448 -1.861442762 -1.852477776 -1.841790067 -1.37202002 -1.359878274
-6.000539685 -5.937202136 -5.919534883 -3.483534003 -3.473771641 -2.276736949 -2.259064273 -2.177736562 -1.858855968 -1.851615601 -1.842628383 -1.370624544 -1.35793811
-5.996792209 -5.927005433 -5.918626346 -3.4760461 -3.469121051 -2.274481739 -2.257132515 -2.174447828 -1.855377718 -1.848968075 -1.84082812 -1.369231238 -1.356240603
-5.994288379 -5.921053177 -5.917646504 -3.472574357 -3.464157313 -2.272435295 -2.256263833 -2.171554664 -1.851508778 -1.844498596 -1.836846935 -1.367929572 -1.355339658
-5.992457478 -5.91794474 -5.916647683 -3.470281462 -3.460486023 -2.270837019 -2.256469074 -2.169018299 -1.848397902 -1.839421257 -1.832631228 -1.366923431 -1.35532339
-5.990964398 -5.916635483 -5.915579726 -3.468511022 -3.457782916 -2.269446695 -2.256852443 -2.166891873 -1.846111513 -1.83708471 -1.830839369 -1.366224744 -1.355758815
-5.989742985 -5.91555912 -5.914273179 -3.467211253 -3.455804253 -2.266550278 -2.255508482 -2.165257538 -1.844618704 -1.838297177 -1.832661322 -1.364935278 -1.355587736
-5.988789984 -5.912795011 -5.910959231 -3.466695304 -3.454355638 -2.257378695 -2.248017868 -2.16446694 -1.845847167 -1.841874116 -1.838473679 -1.356500882 -1.348146196
-2.75805227 -1.570213019 0.653725784 7.028749258 7.569194283 8.581168138 9.477758667 9.992292914 10.18743035 10.42099879 10.59990918 11.21343948 12.05630543
-5.040404468 -3.70519658 -1.759894894 5.251341109 5.450102113 6.262314787 7.298633137 7.445830423 7.727620983 8.04133775 8.389898832 8.819864352 8.961169029
-6.684792133 -4.546571623 -2.657107653 3.677734973 4.013830586 4.231730504 5.231466906 5.492015443 5.848821948 6.171565517 6.449682347 6.581798904 6.896767721
-7.510588119 -4.891428608 -2.684668221 1.966640229 2.672445138 3.365300893 3.462547378 3.614137958 4.106162677 4.141052269 4.547302302 4.768857785 5.017690784
-7.81026473 -4.90349227 -2.272070905 0.706889405 1.397065099 1.873516727 2.017844437 2.444195332 2.676011503 3.285811946 3.297937153 3.524731566 4.044676363
-7.715772322 -4.680652743 -1.50840705 -0.40016845 0.486096593 0.84375036 1.054163189 1.30455759 1.684852109 1.862262912 2.374871365 2.537442467 2.7390134
-7.405760736 -4.323075162 -1.562641882 -0.907704173 -0.199300812 -0.049547911 0.577358287 0.59761613 0.852223527 1.078576821 1.708811608 1.896655805 2.169783953
-6.97711559 -3.920749107 -2.339046938 -0.966238218 -0.507082946 -0.399507992 -0.136704517 0.296414989 0.459221697 0.967863335 1.305780088 1.460256241 1.807887096
-6.52327733 -3.564638578 -2.947676395 -1.686104431 -1.11963828 -0.807139944 -0.466189313 0.008410538 0.398206597 0.672295067 0.890570763 1.068270313 1.324776663
-6.062145564 -3.466164986 -3.207627104 -2.333455547 -1.789571043 -1.003451072 -0.789881546 -0.509791204 -0.303452012 0.082175515 0.341686732 1.037809261 1.202957938
-5.637384812 -3.75912938 -2.909399109 -2.78318438 -2.467036173 -1.343343505 -1.104500613 -1.050102565 -0.603204809 -0.360885565 -0.138776988 0.363257087 1.433310853
-5.29035775 -3.971244868 -3.160494637 -2.923787389 -2.636683611 -1.534505717 -1.314546612 -1.160581528 -0.893914264 -0.664802284 -0.485699938 -0.086290635 0.355055586
-5.014171323 -4.12928115 -3.533056157 -3.12959599 -2.39066488 -1.731520141 -1.455442434 -1.205054811 -1.155552449 -0.855692287 -0.690101949 -0.378213913 -0.104091282
-4.834052262 -4.259760388 -3.860733912 -3.231516924 -2.208358934 -1.916232855 -1.680685747 -1.391563451 -1.204975914 -1.019536587 -0.841670839 -0.617355584 -0.462210568
-4.730827493 -4.345582792 -4.093650034 -3.30171147 -2.154747145 -2.01173764 -1.756229569 -1.61429507 -1.217067502 -1.116219948 -0.951806017 -0.767743186 -0.680539134
-4.680078503 -4.407394726 -4.263134526 -3.313110608 -2.121655376 -2.067170568 -1.831080398 -1.751163617 -1.230918685 -1.179023925 -1.013347369 -0.921835698 -0.800185884
-4.655917287 -4.453182419 -4.384062066 -3.304246209 -2.102660158 -2.07769994 -1.882130607 -1.840974798 -1.24828228 -1.215993038 -1.054187861 -1.035789387 -0.879627114
-4.633986338 -4.494146273 -4.462441032 -3.299921781 -2.11213567 -2.061404845 -1.91940121 -1.895975283 -1.270166867 -1.232421526 -1.13186787 -1.057174563 -0.942869227
-4.612823212 -4.510292249 -4.488369976 -3.296296311 -2.147831856 -2.046288598 -1.948932579 -1.918565877 -1.284380813 -1.243529747 -1.182372848 -1.059923219 -0.990909147
-4.621256795 -4.550726598 -4.503496526 -3.291730582 -2.150484262 -2.030046101 -1.958833214 -1.923106391 -1.29777217 -1.253479455 -1.236054858 -1.047368551 -1.027033979
-4.622267274 -4.586957983 -4.52201294 -3.287955723 -2.107744004 -2.022608086 -1.981914813 -1.926337918 -1.304466222 -1.272578243 -1.249227689 -1.06034319 -1.034429971
-4.64708461 -4.612152994 -4.528219239 -3.284438974 -2.129491673 -2.013065605 -2.001712017 -1.928362401 -1.309954314 -1.288263309 -1.250277752 -1.063884882 -1.041214307
-4.650597835 -4.622706224 -4.531417418 -3.281212056 -2.139491811 -2.01243958 -2.003712641 -1.927482061 -1.313807799 -1.294804447 -1.245832674 -1.067557528 -1.040692935
-4.65145296 -4.626787454 -4.533003222 -3.27776363 -2.145590745 -2.018573218 -1.997058173 -1.925224412 -1.303036042 -1.259622312 -1.198581183 -1.070249247 -1.038061406
-4.650883599 -4.626583569 -4.533597797 -3.274221395 -2.149735418 -2.022447309 -1.991653587 -1.922295188 -1.312274593 -1.298140085 -1.243793279 -1.071855115 -1.035133809
-4.649533673 -4.621148075 -4.533312303 -3.270738536 -2.152019909 -2.024473148 -1.987261921 -1.919043869 -1.325730206 -1.297429198 -1.250079561 -1.072583354 -1.032326591
-4.648823057 -4.604355739 -4.530983619 -3.267491826 -2.151545984 -2.025107035 -1.983666545 -1.915741579 -1.329392278 -1.295684244 -1.249738758 -1.072516115 -1.029781279
-4.64929427 -4.582406353 -4.525670945 -3.264583479 -2.151485523 -2.024711194 -1.980691231 -1.912588135 -1.330329011 -1.293788816 -1.248264385 -1.071662345 -1.027516038
-4.648950485 -4.602623527 -4.532032869 -3.262051994 -2.153878193 -2.023571931 -1.97818496 -1.909716119 -1.329840446 -1.291881188 -1.246446228 -1.07014622 -1.02550484
-4.64987068 -4.613910148 -4.531201332 -3.259959188 -2.155169827 -2.021925395 -1.976143397 -1.907253771 -1.328497568 -1.290105868 -1.2446015 -1.068151832 -1.023801097
-4.649747047 -4.616716824 -4.529631253 -3.258262494 -2.154971365 -2.019919078 -1.974477069 -1.905218443 -1.326715741 -1.288489426 -1.242860342 -1.065867883 -1.022361428
-4.648772357 -4.616905255 -4.528173148 -3.256865934 -2.154174802 -2.017721075 -1.973067495 -1.903530425 -1.324786694 -1.286947544 -1.24123658 -1.063517509 -1.021106938
-5.338175619 -4.192360046 -2.308308254 3.037768461 3.945292608 4.870569683 5.238283777 5.692980957 6.048720046 6.492885957 6.617212849 6.737784403 7.39827202
-6.43869098 -4.723094494 -3.051495469 2.491817449 3.052495374 3.212559663 4.153947198 4.559296828 4.926469758 5.021952311 5.335778341 5.537933817 5.741772161
-6.990307128 -4.801183087 -3.09941528 1.694487856 2.019638735 2.831872828 2.96015054 3.428942101 3.644622327 3.874564219 4.174916741 4.346635296 4.662180252
-7.109975297 -4.663162263 -2.723793583 0.79613014 1.320303659 1.903771996 2.052797743 2.511154555 2.606970319 2.99573448 3.120314331 3.168508249 3.936549401
-6.920486191 -4.33743877 -2.054120557 0.100757812 0.739919086 0.989781813 1.122359822 1.55659663 1.746577555 2.062182429 2.495555707 2.700992597 2.750488995
-6.555636793 -3.928420561 -1.330069816 -0.641371477 0.286949237 0.456499884 0.844109599 0.891527289 1.190323831 1.316525004 1.696647088 1.973147476 2.326651419
-6.081208293 -3.483005582 -1.313243048 -0.668593411 -0.268260388 0.078501243 0.390559273 0.609912959 0.790106307 1.108052609 1.357927807 1.527622692 1.844641479
-5.580106342 -3.033317418 -1.753178339 -0.886361292 -0.228369101 -0.175182977 -0.001542424 0.379170167 0.562623782 1.110455852 1.275174256 1.340880344 1.694809951
-5.074921806 -2.719756818 -2.183929848 -1.335402283 -0.670689199 -0.409048303 -0.153331467 0.258217413 0.466226999 0.742721152 0.865596447 1.103106222 1.298970538
-4.624895279 -2.505796331 -2.355006652 -1.835156205 -1.2422617 -0.723061409 -0.251196928 -0.203119865 0.114114194 0.334273389 0.517126464 1.099847854 1.244996257
-4.219753059 -2.678580403 -2.183049237 -2.076591043 -1.746038831 -0.968893607 -0.645304401 -0.415813389 -0.097813405 0.010436647 0.153301101 0.677505799 1.275197572
-3.899286932 -2.800371202 -2.394451127 -2.150733154 -1.887088923 -1.144678479 -0.841064876 -0.425270195 -0.283005196 -0.147123812 -0.068587052 0.292857571 0.581709827
-3.640795412 -2.901157211 -2.537596465 -2.441572749 -1.704017593 -1.192071767 -0.956269802 -0.438309361 -0.387197065 -0.27261952 -0.232409933 0.083980388 0.251982374
-3.458703925 -2.973044655 -2.713610979 -2.635485243 -1.587514797 -1.298030551 -1.128900689 -0.49437428 -0.442002341 -0.379141971 -0.341701644 -0.094733979 0.0144848
-3.349697436 -3.024606475 -2.864310375 -2.732938054 -1.569416457 -1.375596416 -1.226188927 -0.560540194 -0.470233399 -0.454015303 -0.403314573 -0.212517294 -0.157253004
-3.287948945 -3.061176764 -2.979836853 -2.775925848 -1.538675333 -1.396523936 -1.296433902 -0.609435781 -0.506951993 -0.476016745 -0.442196466 -0.306568854 -0.277150002
-3.251206763 -3.09296768 -3.05894921 -2.796709401 -1.516011536 -1.396565689 -1.346922342 -0.652111241 -0.528986241 -0.486914303 -0.464782993 -0.383446064 -0.35477199
-3.208294883 -3.12790011 -3.093693208 -2.803078104 -1.499798863 -1.394408084 -1.377899072 -0.707034456 -0.536486615 -0.495075406 -0.473200038 -0.430418568 -0.404969514
-3.219525652 -3.135980961 -3.085677156 -2.80333052 -1.483510818 -1.399494641 -1.382658925 -0.737300028 -0.554415503 -0.506677616 -0.485787783 -0.464518918 -0.443920543
-3.199563063 -3.134585214 -3.110971398 -2.80218719 -1.473358037 -1.411225635 -1.382012566 -0.704937041 -0.561092202 -0.525388967 -0.505181553 -0.471076323 -0.452714721
-3.241752398 -3.198432476 -3.124086751 -2.800006269 -1.465792864 -1.435625168 -1.380328886 -0.700965616 -0.565734659 -0.543402717 -0.510447595 -0.476655513 -0.459795125
-3.250131214 -3.21143477 -3.127119815 -2.797137777 -1.456702348 -1.449215529 -1.377499165 -0.715869303 -0.571090984 -0.553350799 -0.51271148 -0.480981296 -0.460553187
-3.252897221 -3.217025347 -3.128607743 -2.79395939 -1.457880381 -1.44894793 -1.374400217 -0.724241341 -0.57718531 -0.556651734 -0.513376276 -0.485368625 -0.458736386
-3.253095955 -3.219168853 -3.12909414 -2.790564375 -1.463051258 -1.44290322 -1.371140765 -0.73019441 -0.582153928 -0.556905777 -0.512972844 -0.488861244 -0.45633992
-3.251094517 -3.218241609 -3.128808917 -2.787039763 -1.466205515 -1.437881462 -1.367782352 -0.734568996 -0.585344515 -0.555928917 -0.511778272 -0.491163629 -0.453913632
-3.24846353 -3.212919987 -3.127817688 -2.783488581 -1.467922814 -1.433702356 -1.36438571 -0.73750798 -0.5869737 -0.554432855 -0.510213615 -0.492358202 -0.451631039
-3.24682323 -3.200736488 -3.125696414 -2.780004638 -1.468598998 -1.430220582 -1.360999371 -0.738823203 -0.587354629 -0.552728569 -0.508501467 -0.492608178 -0.449551789
-3.246885046 -3.184892272 -3.122577946 -2.776703161 -1.46848621 -1.427323893 -1.357701961 -0.738936804 -0.586826479 -0.550990122 -0.506833783 -0.49209494 -0.447698114
-3.24510349 -3.18168596 -3.123242742 -2.773700734 -1.467779932 -1.424956438 -1.354596236 -0.742992276 -0.585627298 -0.54932759 -0.5052675 -0.490953508 -0.446084655
-3.244338921 -3.192490251 -3.126092255 -2.771085743 -1.466619521 -1.423037152 -1.351791729 -0.745372745 -0.584058574 -0.547800077 -0.50389019 -0.489343303 -0.444705447
-3.241939202 -3.187993118 -3.126351178 -2.769761302 -1.466468776 -1.425099321 -1.35033254 -0.744732621 -0.586000364 -0.549269569 -0.503690643 -0.489251663 -0.44692514
-5.703723974 -4.251610129 -2.439628519 1.335393607 2.8375827 3.033994143 3.542136913 4.218912033 4.377011215 5.323461177 5.701746125 5.881479105 6.365940549
-6.150964973 -4.721029343 -3.081439759 1.200681581 2.270650215 2.693060051 3.246849529 3.354507718 3.665880889 4.231798828 4.508516658 4.841752997 4.980496095
-6.435007761 -4.572261164 -3.092577533 1.255064718 1.642195357 2.217915512 2.542043712 2.950379231 3.223757084 3.485731463 3.726232549 3.977156727 4.33856529
-6.397296039 -4.256648969 -2.726338896 0.969924149 1.135600976 1.81604603 2.185965718 2.395491159 2.623589407 2.757549335 2.946613589 3.01786579 3.584924076
-6.147980712 -3.893819716 -2.173125828 0.606660013 0.850554488 1.144375362 1.507778042 1.737052426 1.982021907 2.146309495 2.482131815 2.674706312 2.994288847
-5.718701135 -3.453190889 -1.469188421 0.151224562 0.590343229 0.722756937 1.000217105 1.259242196 1.437236458 1.627241784 1.949214548 2.092122381 2.440267016
-5.245858981 -2.970524286 -0.757412549 -0.348096375 0.265679288 0.433087513 0.83012665 1.04492003 1.240753708 1.400966573 1.570518576 1.707525667 2.363875389
-4.719460619 -2.529324743 -0.805394176 -0.230500135 0.051235929 0.332577508 0.587366829 0.902972788 1.028541158 1.306408283 1.450115119 1.703768159 1.990924264
-4.209947318 -2.112026136 -1.084922478 -0.548112954 0.073419024 0.190312238 0.517834911 0.742096754 1.03321154 1.166315801 1.279437409 1.368723423 1.826285842
-3.716303717 -1.808387862 -1.327780445 -0.878574611 -0.145622327 -0.058968657 0.4508521 0.482548664 0.909562457 0.954840165 1.159139962 1.283590487 1.463342174
-3.272847067 -1.551554537 -1.476258251 -1.178604767 -0.529696586 -0.252296607 0.110320356 0.4159823 0.699563092 0.842845077 1.043672859 1.270769575 1.284999247
-2.94339345 -1.622907053 -1.426825567 -1.273353929 -0.911588025 -0.501508908 -0.155062594 0.375790336 0.478013573 0.55077241 0.852508749 1.174030634 1.294458764
-2.674818829 -1.706007373 -1.578842354 -1.171610039 -0.961924906 -0.571679866 -0.339394379 0.276449689 0.350683169 0.45039146 0.747194698 0.9483359 1.198947743
-2.505238087 -1.767231781 -1.682221664 -1.372059604 -0.956844043 -0.675579734 -0.490781073 0.191657284 0.312912884 0.374225137 0.613059624 0.726449103 1.236551015
-2.395207021 -1.808035672 -1.752126378 -1.523682718 -0.90891664 -0.731129246 -0.58774803 0.15445636 0.273776677 0.320762738 0.502387078 0.564071042 1.267788567
-2.3303059 -1.834918159 -1.799038693 -1.636412011 -0.882292263 -0.757428274 -0.65406008 0.140679466 0.236566535 0.28603094 0.412358185 0.445284026 1.292319053
-2.294226073 -1.852695217 -1.830368698 -1.718186805 -0.868208185 -0.767694926 -0.699692418 0.139265283 0.206497528 0.26242824 0.342574392 0.359281053 1.311144006
-2.274480113 -1.864778671 -1.851214609 -1.77588877 -0.859335109 -0.770398304 -0.731274026 0.143519218 0.184989803 0.245423343 0.291286136 0.298148014 1.325608471
-2.263153365 -1.873007014 -1.864779214 -1.815540926 -0.852432835 -0.769908925 -0.753003259 0.148490277 0.171414353 0.230858561 0.254537447 0.25733138 1.336793963
-2.255419553 -1.87839967 -1.873162097 -1.842209767 -0.846305432 -0.76838575 -0.76700356 0.150812725 0.165918399 0.21245358 0.229260285 0.237016059 1.345625014
-2.247783888 -1.881645838 -1.87771942 -1.859759624 -0.840772876 -0.775340894 -0.765458424 0.149475541 0.166987441 0.193441009 0.21289985 0.229122283 1.352791906
-2.232315179 -1.883317046 -1.879440515 -1.870804402 -0.835856856 -0.771155824 -0.762697569 0.147944775 0.169788423 0.178859689 0.206309368 0.225236534 1.35864005
-2.195980496 -1.883977775 -1.87994589 -1.874736243 -0.83198168 -0.759480954 -0.744489152 0.147409577 0.168315677 0.173076886 0.214553706 0.223280646 1.363599179
-2.249129205 -1.884909086 -1.882292468 -1.876601576 -0.82846222 -0.800226011 -0.757738711 0.147690461 0.161229038 0.174007925 0.182619366 0.222259593 1.367868027
-2.251643338 -1.88654532 -1.882192153 -1.880166043 -0.825231777 -0.806146274 -0.755233796 0.148488108 0.156848487 0.173958852 0.179874235 0.221973557 1.371624992
-2.249729745 -1.887247802 -1.881424329 -1.880118867 -0.822272459 -0.808828775 -0.752831638 0.149440024 0.155086995 0.173177202 0.179952048 0.222118066 1.375001299
-2.246870742 -1.887166193 -1.880750857 -1.87938629 -0.819558779 -0.810655066 -0.750524372 0.150561393 0.155656626 0.172385519 0.18072204 0.22256298 1.378088588
-2.243917389 -1.886719381 -1.882312803 -1.880494645 -0.817014551 -0.811937483 -0.748324201 0.15256988 0.157631765 0.172049868 0.181576623 0.223234012 1.380927528
-2.241148128 -1.885872119 -1.882398478 -1.880774987 -0.814601547 -0.812671958 -0.746264201 0.15574203 0.160337582 0.172016791 0.182185025 0.224081275 1.383514864
-2.238453969 -1.886184996 -1.885250974 -1.883203987 -0.812627222 -0.811890307 -0.744386396 0.159720504 0.163473945 0.172615161 0.182706939 0.225058406 1.385845446
-2.236059402 -1.88618364 -1.885797288 -1.882622697 -0.809850099 -0.80816669 -0.742708952 0.16403002 0.166896343 0.174117188 0.183330253 0.226100606 1.388206122
-5.914166356 -4.102982664 -2.397877863 0.059231647 1.287554862 1.891570603 2.081560746 3.166449333 3.311504469 4.285547263 4.736299046 4.899897708 5.248067286
-5.978073537 -4.50565874 -2.894334646 0.156596342 1.634547762 1.809219399 2.112328711 2.614591343 2.929832912 3.453812848 3.784645944 4.045885034 4.17076041
-5.934775847 -4.231828651 -2.843396411 0.507856463 1.619693963 1.742452132 1.944942176 2.306438041 2.602334369 2.843550681 3.299024089 3.56633229 3.734643358
-5.764415895 -3.804509844 -2.499688179 0.80425654 1.161055453 1.616059817 2.024997501 2.18558506 2.287259271 2.700321023 2.871003884 3.240108844 3.643200282
-5.430231977 -3.339175656 -1.984704679 0.723953949 1.017317438 1.308393724 1.740556704 1.946772263 2.033909347 2.43254432 2.46361513 2.784034896 2.958333738
-4.96673845 -2.883049381 -1.362062177 0.582451622 0.896918589 1.179802864 1.336925458 1.653852875 1.709077038 1.972304823 2.171237991 2.299507298 2.648676781
-4.444463613 -2.392712409 -0.653433241 0.231461541 0.769631836 0.811276483 1.30949747 1.347399249 1.622482473 1.707308768 1.888117568 1.979825261 2.593820534
-3.930936592 -1.917728917 -0.066916114 0.116783138 0.458187631 0.761818043 1.140659608 1.342576495 1.402459382 1.726833763 1.776451081 1.964300971 2.370523621
-3.427793891 -1.571680885 -0.274153811 0.241572568 0.576150158 0.697468117 1.008353536 1.20783085 1.391303714 1.497306149 1.605599581 1.815368763 2.291433225
-2.953229557 -1.16734797 -0.425846604 -0.078105944 0.519225777 0.621302336 0.987760041 1.115343946 1.315836349 1.382306193 1.47585536 1.574212369 1.96410278
-2.5437461 -0.87164441 -0.562949673 -0.312696799 0.326066194 0.407320159 0.783991919 1.126171283 1.205835919 1.271782494 1.302573505 1.40010467 1.811716451
-2.223189959 -0.723978621 -0.648929058 -0.499090753 0.074779524 0.209364122 0.545975413 1.045971991 1.127378327 1.190065179 1.249879471 1.354007897 1.569711169
-2.020646503 -0.775888836 -0.613991748 -0.483850873 -0.162816469 0.044181011 0.364166436 0.986512058 1.018555661 1.095298665 1.256121288 1.34234604 1.418056875
-1.884772982 -0.815924632 -0.694242012 -0.362101285 -0.282290513 -0.006296042 0.230878625 0.935015307 0.979213671 1.027949565 1.218962388 1.322892351 1.390785325
-1.830098116 -0.818055938 -0.743820289 -0.472556389 -0.311557807 -0.033712914 0.129143682 0.873493476 0.934072067 0.980872407 1.138149813 1.329865931 1.398041146
-1.77948279 -0.810931342 -0.772372086 -0.59983772 -0.22173063 -0.111191477 0.07082274 0.844662692 0.903564652 0.953882013 1.102005188 1.129373529 1.34026923
-1.761922631 -0.817793761 -0.796428648 -0.678703354 -0.200912102 -0.130091531 0.011285808 0.847113382 0.876591339 0.933094936 1.026038412 1.061696369 1.355570655
-1.751151688 -0.823959934 -0.812691479 -0.733813645 -0.184900061 -0.137941655 -0.027782347 0.852161982 0.863523433 0.91761728 0.970635307 1.013823191 1.368616058
-1.743554793 -0.829173107 -0.823376747 -0.771001012 -0.171123708 -0.140290403 -0.053671707 0.842255111 0.87390206 0.904830259 0.932838724 0.98123246 1.379581668
-1.737490563 -0.833053705 -0.830104689 -0.795505471 -0.159952586 -0.139970476 -0.070660608 0.834603992 0.884954701 0.889853098 0.912250652 0.959068344 1.388633956
-1.732051273 -0.835478366 -0.83403436 -0.81140852 -0.151114215 -0.138265649 -0.081068245 0.830083541 0.873412681 0.894508839 0.904050506 0.944869851 1.396167679
-1.72459699 -0.836613834 -0.83599296 -0.821582448 -0.144393593 -0.136114822 -0.083419975 0.827855715 0.860507721 0.900355357 0.901753273 0.936023888 1.402313246
-1.706786854 -0.836755089 -0.836484237 -0.827951422 -0.139525833 -0.133846327 -0.064962124 0.827156758 0.851397412 0.898794225 0.907701462 0.931267831 1.407389501
-1.731562707 -0.836511078 -0.835241675 -0.831457598 -0.135144469 -0.131484024 -0.103085954 0.82750949 0.845356498 0.898387539 0.912622634 0.929514744 1.411571589
-1.727208727 -0.835759522 -0.834723015 -0.82973596 -0.131442813 -0.129367901 -0.10345658 0.828579074 0.84166623 0.898730511 0.917177517 0.930046418 1.415034384
-1.723831064 -0.835914063 -0.834554376 -0.833177608 -0.128248159 -0.127332302 -0.102840587 0.830129903 0.839767006 0.899573436 0.921649165 0.932079577 1.41792782
-1.7211163 -0.83605803 -0.833710909 -0.833491028 -0.125757885 -0.124701586 -0.100912624 0.831985476 0.839262986 0.90072517 0.926335001 0.93486158 1.420369834
-1.718753183 -0.835837877 -0.833014663 -0.83284277 -0.124956714 -0.123915597 -0.098797314 0.833972273 0.839855663 0.902020059 0.930963359 0.9385185 1.422445017
-1.716731682 -0.836640946 -0.834390888 -0.833504313 -0.126004879 -0.122402183 -0.102149492 0.836043389 0.84131648 0.903360767 0.934637903 0.940862639 1.424267512
-1.714855233 -0.836673481 -0.834438064 -0.832509288 -0.124513155 -0.120930793 -0.104560868 0.838157885 0.843314392 0.904659451 0.937865363 0.941933578 1.42594821
-1.713099705 -0.836919933 -0.835712075 -0.8316463 -0.122637519 -0.119540198 -0.105360413 0.840292173 0.845505616 0.905853481 0.939667253 0.942439767 1.427509884
-5.959353238 -3.840570149 -2.283064983 -0.786701803 0.125254679 0.93002527 1.303169707 2.233392084 2.641608036 3.376856469 3.840137435 4.020049357 4.579073697
-5.78522168 -4.030643256 -2.562728033 -0.54388098 0.700995711 1.278804606 1.341088296 2.161391039 2.388195754 2.904568222 3.207699223 3.410572365 3.600439418
-5.49322059 -3.787440961 -2.450137285 -0.062070586 1.360477186 1.426203609 1.585266908 1.718841569 2.196745608 2.535910074 2.757717432 3.199811684 3.601005525
-5.179762204 -3.323887516 -2.117146042 0.528719184 1.270119691 1.37899116 1.850501553 1.958363627 2.107970392 2.364920572 2.644619682 3.000330032 3.420991118
-4.788868634 -2.792345118 -1.634377767 0.80739724 1.237084316 1.399912443 1.831157126 1.899140927 2.192406811 2.413050233 2.601668489 2.740103048 3.280811063
-4.310903864 -2.290902635 -1.078252557 0.762474976 1.103816838 1.455552782 1.600347638 1.797205895 1.992317841 2.258507927 2.297950233 2.673472427 2.794781167
-3.772924169 -1.810597251 -0.465898126 0.672980197 1.153624757 1.354961711 1.6108602 1.785515299 1.917238725 2.055465061 2.260900054 2.316094935 2.845773356
-3.24898219 -1.344264514 0.153450762 0.499694546 1.038030227 1.110511161 1.629691389 1.721855655 1.840080088 2.095930047 2.146430959 2.505254354 2.76900107
-2.751059711 -0.977437537 0.325928463 0.748419366 0.824524143 1.119395895 1.549948127 1.641641722 1.795843497 1.966003359 2.042884094 2.276941918 2.655749593
-2.327577579 -0.614060885 0.223179787 0.574439095 0.969257184 1.135370521 1.374592173 1.614650243 1.767523781 1.792598142 1.83226277 1.960472429 2.392270477
-1.959083732 -0.298354068 0.151044536 0.403801241 0.934101348 1.062504861 1.330898914 1.516527214 1.679917381 1.744465227 1.799068788 1.854322774 2.157206782
-1.672453066 0.024817335 0.081927437 0.314322458 0.785433214 0.870101986 1.070941156 1.50852526 1.57190158 1.656779117 1.725766347 1.772447935 2.05682041
-1.490292171 0.000356799 0.118661214 0.201192173 0.607733664 0.713539263 0.990358494 1.419299707 1.478811425 1.544215481 1.629666988 1.905300322 2.086944997
-1.379309459 -0.002861985 0.11369124 0.209352192 0.427848042 0.615298837 0.921608768 1.420853248 1.4831448 1.518466293 1.570427207 1.811297022 1.916008907
-1.323644991 -0.017901504 0.07719795 0.315894706 0.39373522 0.556659596 0.84058092 1.435938858 1.490390589 1.49797935 1.55723106 1.759639767 1.800168195
-1.286785141 0.000650155 0.04840675 0.211747844 0.350684253 0.539511274 0.748997673 1.450060623 1.480117972 1.497939766 1.54082372 1.692932689 1.712438163
-1.237204966 0.004996815 0.028145925 0.143517592 0.392867081 0.522650615 0.675324335 1.459355025 1.466533575 1.506060743 1.535974938 1.642327665 1.668202384
-1.26596336 0.003349737 0.014520046 0.096201844 0.418611118 0.498435175 0.551445068 1.453750621 1.456158202 1.513094513 1.534503006 1.600594632 1.626779788
-1.282385341 0.001338539 0.006599158 0.06385404 0.424138794 0.480266342 0.486071378 1.442356906 1.44863912 1.515179456 1.538764804 1.566817462 1.598170513
-1.279033435 -0.000695433 0.002078165 0.041469229 0.421513229 0.455029578 0.479390612 1.435593717 1.443443842 1.51094694 1.544312815 1.54816142 1.581182425
-1.274276293 -0.00178508 -0.000141798 0.026250226 0.418327251 0.440085223 0.476307661 1.434442254 1.440115523 1.497804204 1.54099507 1.552965737 1.570585544
-1.269823352 -0.001664159 -0.000777041 0.016258764 0.416098341 0.430119247 0.475271696 1.435887345 1.438128727 1.483128262 1.54250008 1.558104893 1.56478349
-1.265966342 -0.000563396 -0.000331042 0.010106689 0.414817551 0.423748376 0.475692752 1.43717193 1.438326647 1.471384254 1.545473768 1.55722618 1.566645027
-1.262573226 0.000616265 0.001607494 0.006996626 0.413877835 0.420138631 0.47696839 1.437136413 1.440732331 1.462866081 1.548508459 1.554678427 1.571193675
-1.259547753 0.001311969 0.004891077 0.006641725 0.412958183 0.418737462 0.47864231 1.437709569 1.442992691 1.457204469 1.55078346 1.553455116 1.57549587
-1.256802351 0.001645994 0.007543754 0.016445026 0.412379062 0.418701131 0.480378045 1.438734147 1.445005787 1.45410498 1.550907364 1.554795011 1.579345289
-1.254265715 0.001937181 0.007166892 0.007945289 0.412434913 0.4193014 0.481957885 1.440100612 1.446820691 1.453259615 1.550615634 1.55681624 1.582760909
-1.251969566 0.002665962 0.007680401 0.008219395 0.413135498 0.420166285 0.483241928 1.441668522 1.44892624 1.454134532 1.550688296 1.558632771 1.585767945
-1.249833651 0.001828189 0.003069937 0.005337618 0.414298891 0.421250239 0.484181373 1.443321836 1.451722613 1.456161455 1.55108983 1.560155132 1.588394052
-1.247906773 0.000127157 0.000317757 0.005639379 0.415604895 0.422413361 0.484809296 1.445004431 1.45490588 1.458754485 1.551718024 1.561415045 1.590699691
-1.25701193 -0.023673734 0.015292478 0.046424834 0.429261411 0.474106947 0.476745526 1.442873126 1.467383006 1.486033626 1.566496451 1.576347471 1.583685713
-5.88279731 -3.529073345 -2.199996114 -1.251033917 -0.571545388 0.210495793 0.926762022 1.491344132 1.63360181 2.646360569 2.838400952 3.532269897 3.676638005
-5.562070632 -3.572009084 -2.296269535 -0.999666452 0.053150336 0.588894071 1.137355962 1.714865536 1.81477473 2.207935438 2.733011799 2.743240495 2.909926445
-5.149947782 -3.332600356 -2.164283932 -0.468205933 0.812484611 1.006996831 1.472267576 1.672296085 2.086890773 2.205612719 2.318690134 2.439594086 3.069091145
-4.648879993 -2.839901623 -1.748312477 0.177679216 1.065090842 1.448054305 1.59504364 1.969406779 2.029649447 2.296920504 2.36823425 2.424030755 2.777613053
-4.189252152 -2.239933221 -1.239596822 0.808101349 1.225753502 1.612265165 1.740564838 1.947038506 2.124633673 2.294444328 2.569374909 2.764723818 2.885629397
-3.723675579 -1.691487327 -0.676702458 1.0009082 1.39886238 1.77888713 1.82223064 1.968056852 2.047002467 2.361450456 2.572268616 2.796746003 2.970960796
-3.176860224 -1.223991467 -0.124316861 1.027028557 1.378837161 1.609959255 1.913192471 2.127491592 2.225764281 2.317427781 2.611208529 2.677354109 2.974832446
-2.648674884 -0.755505462 0.420029097 0.876654782 1.366342141 1.453532908 1.919851547 2.066839526 2.137872658 2.399606821 2.542732096 2.944745816 2.99208976
-2.189961544 -0.342981078 0.812150858 0.93047154 1.230507119 1.474888532 1.87691852 2.023189918 2.074053593 2.356815862 2.535856663 2.708009558 2.807293811
-1.782745767 0.0114962 0.717786963 1.089489562 1.265223192 1.490766096 1.788806473 1.951982724 2.145923414 2.201057293 2.392337444 2.474011922 2.727042191
-1.498077497 0.273348301 0.653666679 0.965447621 1.297247545 1.443740451 1.618271917 1.825009119 1.993932385 2.042705152 2.201168996 2.30214669 2.545803931
-1.234600549 0.488332824 0.657730014 0.890516267 1.248744275 1.386344585 1.520881736 1.825505276 1.861716055 2.083299735 2.153205263 2.187670546 2.440656621
-1.058896472 0.580046481 0.694054937 0.805388483 1.211152661 1.239758683 1.453834398 1.751169039 1.835277398 2.007884426 2.088617019 2.176627123 2.333471001
-0.924446623 0.609623127 0.791194328 0.814904393 1.025510263 1.172911705 1.365147297 1.685551067 1.732653168 1.872010091 1.968886221 2.036072103 2.299995321
-0.909755769 0.610092172 0.696712223 0.824727486 0.936909379 1.139887718 1.282973138 1.701057462 1.766755958 1.88720144 1.941494834 1.99685971 2.204396185
-0.899168376 0.622815208 0.670536556 0.81384728 0.889047589 1.113891264 1.210972906 1.672078373 1.702452124 1.857144091 1.920611508 1.959991727 2.154353473
-0.882075093 0.633168891 0.654562744 0.760571685 0.9283199 1.092495514 1.164046764 1.684965168 1.70741071 1.860781761 1.911577385 1.942082902 2.127733434
-0.800650862 0.638775193 0.643504138 0.724319967 0.949026453 1.071502925 1.1294245 1.69750167 1.712338389 1.852072716 1.899117339 1.931491443 2.155564855
-0.868962452 0.637290518 0.641222901 0.703075774 0.958585743 1.043723288 1.103476578 1.708734609 1.718580206 1.844242113 1.892174396 1.926077639 2.085683186
-0.887114475 0.634284295 0.642009703 0.689507103 0.963892453 1.019748335 1.081101528 1.717632085 1.724938064 1.835561807 1.887715762 1.923080634 2.058483755
-0.875379686 0.602673948 0.609710972 0.649293449 0.930216412 0.968826639 1.014867561 1.684847229 1.703128307 1.720033973 1.882621071 2.045632478 2.088747972
-0.884762745 0.633346206 0.640390279 0.678549355 0.97168998 0.989742229 1.04501655 1.730050649 1.734908378 1.81956034 1.88558066 1.920310018 2.053462539
-0.881845993 0.634651668 0.639620287 0.678081666 0.975552954 0.984105561 1.036701177 1.735230744 1.739259376 1.814398952 1.887096786 1.920363158 2.06023359
-0.878881252 0.635978549 0.639969223 0.678340047 0.981675748 0.990336262 1.127546967 1.739183461 1.740524169 1.82276123 1.888487923 1.920811055 2.142619226
-0.87603201 0.637247138 0.640349881 0.679365981 0.981356092 0.983804342 1.049767998 1.742576307 1.7445913 1.810470636 1.890069389 1.921409697 2.094548399
-0.873642865 0.636115738 0.640341205 0.680682288 0.982025769 0.982514605 1.018166056 1.745508784 1.747284104 1.802292452 1.891689084 1.92202081 2.074208405
-0.871969759 0.634167441 0.641641516 0.680896476 0.98206942 0.983038146 1.003369734 1.747189481 1.748704793 1.796298443 1.893816594 1.922670152 2.066663567
-0.868342391 0.633980365 0.64482397 0.679897384 0.98264122 0.984920017 0.989537259 1.747530826 1.752555025 1.790491509 1.897385128 1.924236707 2.061056451
-0.866403041 0.636013253 0.646691472 0.681146452 0.984517127 0.98703126 0.988865143 1.750606186 1.754958811 1.791487889 1.899352675 1.926043477 2.062004843
-0.864621756 0.637830055 0.648364036 0.68251129 0.986393576 0.98898037 0.98922384 1.753396865 1.75704755 1.79266999 1.901394781 1.927812832 2.063326301
-0.862946752 0.639475507 0.649904833 0.683890227 0.988204685 0.990117736 0.99082076 1.755917234 1.758910172 1.794060043 1.90343038 1.929538266 2.064789286
-5.65749191 -3.190533278 -2.160441834 -1.371370135 -0.758854928 -0.202163068 0.65252118 1.022819357 1.322337631 2.088844221 2.33594799 3.102181829 3.45404249
-5.281243375 -3.092528459 -1.993463611 -1.141309221 -0.317727775 0.185935484 0.968832875 1.395365694 1.593406051 1.867810651 2.423198947 2.490051347 2.720900961
-4.741842719 -2.804277285 -1.745151442 -0.609726968 0.422962116 0.653404502 1.41842235 1.586414847 1.892681669 1.98615709 2.231924761 2.289516378 3.059644914
-4.214835412 -2.291625723 -1.294872228 0.038515062 0.956808525 1.235784548 1.602599866 1.905145782 1.95686648 2.122876519 2.274462489 2.304021512 2.832143952
-3.684776334 -1.721323167 -0.786785038 0.719165086 1.13447066 1.737857936 1.841975516 2.011055221 2.087107401 2.135734032 2.494792493 2.589710023 2.782677107
-3.194995979 -1.136686014 -0.23473943 1.061758728 1.488965019 1.729986664 1.895461503 1.997629974 2.228283565 2.328836679 2.51187222 2.659336293 2.853467312
-2.64457332 -0.717883754 0.178268639 1.191113073 1.521528909 1.823689016 2.045574728 2.167084372 2.339830215 2.670833035 2.74424284 2.872300399 2.960844888
-2.198932494 -0.314830544 0.702883819 1.14949093 1.600472898 1.720883946 2.095847896 2.180532122 2.332275616 2.735807901 2.984090518 3.09803309 3.21533055
-1.759226574 0.159268269 1.148590256 1.270008259 1.569586452 1.710147436 2.081920256 2.169676317 2.379427062 2.589981418 2.851593846 2.964143925 3.099168015
-1.393971845 0.52205116 1.075888355 1.483185198 1.580165439 1.703053748 1.98175973 2.130251905 2.406919035 2.45901741 2.633195601 2.738944806 3.012588904
-1.125298264 0.823690979 1.062748602 1.372148261 1.61381003 1.728423634 1.891337978 2.011824942 2.315162269 2.398133804 2.519858991 2.563490163 2.986780881
-0.924679247 1.072291353 1.088756714 1.268678125 1.568408418 1.687258063 1.802896245 1.931528858 2.125016501 2.294021104 2.336521689 2.54698576 2.964082109
-0.800162568 1.031993651 1.152167195 1.193636966 1.542906223 1.563917791 1.787753699 1.901339201 1.982489054 2.17895418 2.359602746 2.470696889 2.826201998
-0.719589124 1.042811498 1.128728796 1.227127829 1.359543164 1.538969232 1.777831916 1.86234208 1.953845888 2.086192628 2.29404198 2.317139847 2.71061533
-0.694254484 1.047376142 1.090491907 1.28448845 1.363083501 1.475445963 1.632926169 1.832320248 1.886452053 2.055907806 2.251977092 2.278202916 2.520735264
-0.671212197 1.045884418 1.068162677 1.193034529 1.3239294 1.441903586 1.550009672 1.830209006 1.854791548 1.995457186 2.236219636 2.244988599 2.415985964
-0.66363618 1.038253091 1.053925142 1.137328578 1.324704544 1.434570495 1.482964503 1.836191628 1.856001032 1.961275228 2.222226655 2.238828391 2.351521624
-0.660286443 1.032101558 1.044189622 1.101691226 1.325485381 1.427922264 1.43897138 1.845210568 1.864490195 2.028260479 2.207272811 2.292151975 2.360380601
-0.656775387 1.027630181 1.037717078 1.084007435 1.328427076 1.402941983 1.424926615 1.861907197 1.869173049 1.926861187 2.197599378 2.234020278 2.276920229
-0.652855747 1.025316409 1.033452027 1.069453769 1.331103612 1.38317867 1.4156314 1.8717349 1.878186295 1.909873913 2.191534876 2.223858279 2.252975912
-0.648705652 1.023051168 1.031169434 1.050729404 1.334170567 1.369806834 1.406914492 1.867819056 1.878805 1.901548508 2.188027345 2.219453057 2.237904129
-0.644825596 1.023150128 1.030146212 1.043293828 1.337415108 1.360587805 1.397460669 1.871197532 1.882993866 1.897404107 2.186258803 2.214651179 2.230551246
-0.641319421 1.024574614 1.029775314 1.039222359 1.340714416 1.35421612 1.389309055 1.875061049 1.886793669 1.895251111 2.185765086 2.20882852 2.228841267
-0.638266565 1.026509083 1.029803511 1.037223362 1.343950281 1.349989568 1.383480973 1.878709023 1.89035895 1.894443704 2.186117819 2.203859089 2.22976824
-0.635605211 1.02833917 1.030137807 1.036590016 1.346857001 1.347621571 1.380297164 1.882041679 1.893707602 1.895024994 2.187009003 2.200328512 2.232495206
-0.633296862 1.030560489 1.031440287 1.036801493 1.346345661 1.349754232 1.379275027 1.885020247 1.895077592 1.899141741 2.188221741 2.198116682 2.237453521
-0.631240657 1.033395633 1.033772495 1.037576365 1.346413713 1.352051737 1.379675748 1.887664791 1.896298463 1.906647808 2.18959173 2.196971455 2.247266854
-0.629340078 1.036329737 1.036828334 1.03897889 1.347339331 1.353968584 1.380891197 1.890036854 1.897905415 1.924319129 2.191028959 2.196630923 2.271400957
-0.627553371 1.038650287 1.043413394 1.043743623 1.348870097 1.355989542 1.382447178 1.89208845 1.899728182 1.982793797 2.192545355 2.196828843 2.346418257
-0.625919849 1.039892577 1.04802928 1.054490436 1.350644332 1.357615202 1.384100763 1.893921248 1.902020264 2.013775679 2.194739291 2.197427214 2.388547131
-0.624374442 1.038342833 1.038982143 1.041298355 1.3523394 1.357564501 1.385700123 1.895502985 1.904209319 1.954374851 2.195602007 2.199226664 2.312462145
-5.378836627 -2.81124219 -2.120387872 -1.473835486 -0.835940091 -0.385041087 0.399512601 0.905044718 1.070404601 1.806392389 2.085707859 2.736381057 3.082856382
-4.944825124 -2.626218225 -1.722855018 -1.072436947 -0.405808372 -0.022304829 0.881927059 1.243386051 1.373668182 1.678663162 2.206671458 2.342364953 2.477739064
-4.385993825 -2.305027111 -1.287195623 -0.556830133 0.293715407 0.491310579 1.499827331 1.560500544 1.767515105 1.853428336 2.149871251 2.25799252 3.03924446
-3.848069168 -1.787079955 -0.875996764 0.04736699 0.896280635 1.100161002 1.664906872 1.894652198 1.954083392 2.069782848 2.211828779 2.271241536 3.066784964
-3.270579928 -1.211619537 -0.365221109 0.714934467 1.146346976 1.727662046 1.853169684 1.900403281 2.100135722 2.215536942 2.421586844 2.673574098 2.721715689
-2.763559612 -0.60002344 0.203567491 1.179160029 1.486749123 1.749939763 1.954985964 2.020784234 2.206112671 2.469982749 2.639875825 2.731253018 2.78008245
-2.218468334 -0.259223012 0.566553182 1.362859553 1.646221006 1.986464003 2.104521966 2.221811835 2.335783689 2.647934986 2.916268849 3.027054453 3.184569906
-1.806412181 0.227288401 1.159536074 1.421731418 1.756629477 1.905015371 2.243793214 2.363418003 2.451253774 2.853968621 2.968010424 3.24645667 3.367834005
-1.364310066 0.641620911 1.378628938 1.523507572 1.762035689 1.905618622 2.204922166 2.28286896 2.46951018 2.701526169 2.955631716 3.103700937 3.155218022
-1.065872492 0.982132049 1.387031071 1.726195808 1.772813411 1.955135896 2.140893522 2.278554564 2.481035119 2.544395713 2.747935007 2.871945498 2.99353946
-0.845807106 1.295891112 1.368064863 1.620052931 1.827040922 1.976406658 2.067643951 2.249460248 2.436540146 2.57211516 2.603157773 2.684784805 2.889098428
-0.670416177 1.37106241 1.523459312 1.605607173 1.792546629 1.864060193 2.015680325 2.143851756 2.296270348 2.464081735 2.488189268 2.539767626 2.82295556
-0.577496018 1.325444441 1.467995204 1.620783881 1.698544684 1.790123594 1.984655064 2.074894349 2.176076741 2.366776416 2.416703358 2.485815306 2.850722453
-0.526083587 1.335785924 1.422898878 1.61244492 1.739332037 1.773827143 1.995125872 2.086338764 2.115012567 2.310825911 2.438014518 2.482142931 2.934767368
-0.484348928 1.367154971 1.380579675 1.574107716 1.705641897 1.737050528 1.927268415 2.03962681 2.070388268 2.269243895 2.439337603 2.474027919 2.999116752
-0.472752954 1.35479985 1.362795568 1.552230991 1.657994566 1.759592591 1.91136157 2.030357623 2.041660782 2.227691159 2.431075099 2.487574901 2.962622377
-0.414049457 1.304456732 1.35072811 1.445095258 1.658822849 1.732493205 1.87159256 2.007568295 2.062366522 2.167002221 2.408309901 2.434014354 2.528340563
-0.418780299 1.296523644 1.330048398 1.41826564 1.659090178 1.723174944 1.813609439 2.003747073 2.078767084 2.125591012 2.401507129 2.419045598 2.489154469
-0.437567024 1.288996428 1.316452071 1.417805001 1.661421573 1.712716065 1.750772385 2.008398748 2.074449434 2.134128978 2.397665844 2.412769891 2.461130821
-0.444347564 1.289709213 1.310849836 1.39997182 1.662502815 1.703582711 1.712619274 2.014310336 2.05961136 2.127318614 2.395901098 2.410646719 2.441180162
-0.444294695 1.300415629 1.309057164 1.351916175 1.659314939 1.690819548 1.699950462 2.019945648 2.051122197 2.067363338 2.395745473 2.409963487 2.427129974
-0.442497685 1.306501007 1.309401221 1.332202207 1.658978746 1.679799171 1.697039675 2.025078025 2.04652556 2.047124202 2.396462054 2.409058475 2.418373753
-0.440331133 1.309392002 1.310371845 1.324322259 1.660790396 1.673022156 1.696642478 2.029724277 2.042293044 2.044279569 2.39800014 2.406036798 2.415275619
-0.438192236 1.31093768 1.311405369 1.321079345 1.663364448 1.669062661 1.697668412 2.033870848 2.042221196 2.043636734 2.399620648 2.402860038 2.415454019
-0.436169922 1.31194111 1.312353219 1.319933846 1.665881021 1.66721712 1.699421499 2.037504723 2.043714276 2.044165697 2.401000398 2.401645673 2.416565085
-0.434245212 1.312501795 1.31281657 1.319818889 1.66686032 1.668151142 1.701478517 2.04064705 2.045476853 2.045898179 2.401955839 2.402787648 2.418047862
-0.432240793 1.313717515 1.313866904 1.320245638 1.667516169 1.670079105 1.703604943 2.043382691 2.047453889 2.048288137 2.403698082 2.404916513 2.419716088
-0.430222003 1.317189257 1.317662369 1.321065788 1.668743277 1.671798302 1.705670365 2.0457656 2.049877466 2.050883336 2.405865718 2.407412481 2.421452095
-0.428049758 1.321543509 1.32650074 1.326968429 1.670262655 1.673378412 1.707617849 2.047881723 2.052441215 2.05349887 2.408856758 2.410432802 2.423259408
-0.425971592 1.322600079 1.32931799 1.330683099 1.671816467 1.674818894 1.709408352 2.049763052 2.054905732 2.05603659 2.412716751 2.41404553 2.424995686
-0.424557952 1.323184623 1.324080958 1.324881859 1.673595583 1.67632309 1.710993614 2.05122197 2.057161484 2.058532016 2.416046154 2.417165896 2.426639782
-5.041557558 -2.469699424 -1.95160315 -1.447267503 -0.824987766 -0.331424689 0.204238251 0.78966546 1.029620774 1.609100877 1.89066532 2.53490095 2.719428487
-4.584082984 -2.176420798 -1.433703441 -0.894886515 -0.320616331 -0.01147451 0.82857338 1.200856185 1.347099115 1.660208564 2.168399323 2.198614195 2.476165189
-4.030404396 -1.797962331 -0.939025231 -0.351516062 0.254953622 0.498201195 1.462523922 1.513865861 1.647774004 1.804769441 2.033312332 2.28607229 3.025820297
-3.453462013 -1.319321106 -0.482188612 0.218531909 0.777481418 1.119690335 1.676897331 1.805739523 1.948217082 2.038382351 2.207925135 2.372396003 3.0896437
-2.921152606 -0.713921548 0.070516099 0.783065488 1.181699648 1.700665687 1.845744953 1.900385657 2.061171408 2.384680089 2.457598618 2.736146264 2.777545272
-2.377738501 -0.157063218 0.541199835 1.287187489 1.528204796 1.858936491 1.992122903 2.078775489 2.280281082 2.478323879 2.664733287 2.701328249 3.007033844
-1.872404034 0.214315388 0.96008289 1.500890408 1.690046303 1.992830808 2.131190536 2.259800917 2.374004582 2.644871285 2.82335845 2.978100575 3.133727107
-1.451643987 0.671893532 1.49493761 1.591112071 1.843326256 2.001065657 2.278245212 2.364304578 2.50370949 2.756625073 2.984045511 3.213344838 3.519270586
-1.077835297 1.123251549 1.615235057 1.702996812 1.874226801 2.014933921 2.298507393 2.349294611 2.474558508 2.740986641 2.918897396 2.950085603 3.166673011
-0.791350766 1.444234168 1.585521494 1.836680736 1.918430586 2.162832605 2.288627634 2.384468612 2.515174239 2.611350327 2.758314447 2.902041617 3.026383693
-0.610373599 1.541599677 1.662888083 1.772719602 1.935551796 2.091547056 2.152768753 2.390217797 2.467706663 2.582431699 2.744524809 2.767691541 2.961516191
-0.514777174 1.554883126 1.707884364 1.81952428 1.930428908 1.990390421 2.168312563 2.303489025 2.474966279 2.578425571 2.592382492 2.6836065 2.859516631
-0.430192722 1.541532167 1.642764988 1.825797547 1.922428852 1.964206349 2.147537687 2.239105751 2.305693263 2.462338136 2.491109273 2.51748042 2.724125168
-0.384290886 1.530308447 1.6073383 1.740518746 1.866832707 1.954389491 2.114759066 2.174307386 2.223718108 2.395388403 2.453164656 2.504834112 2.723518121
-0.362669561 1.527267791 1.588057045 1.674469958 1.875314279 1.939590188 2.079187597 2.139595109 2.191185668 2.31581378 2.460823096 2.496493525 2.727497137
-0.34191529 1.505524188 1.544847471 1.618148827 1.881417822 1.911306803 2.031027841 2.110712541 2.169534248 2.255928995 2.507984031 2.572063104 2.811800163
-0.331852251 1.504015383 1.533737081 1.580543657 1.876731444 1.90752137 1.985314166 2.122001602 2.158929233 2.229695579 2.501218674 2.525663213 2.793435307
-0.325306505 1.500489145 1.526971181 1.555446251 1.905315505 1.91442961 2.021284458 2.134721384 2.193326463 2.254653628 2.492210308 2.512549759 2.785278
-0.321460068 1.49525374 1.52251797 1.542635913 1.888721361 1.904431641 1.959967868 2.143153883 2.150240522 2.175320034 2.4848539 2.510838153 2.779435006
-0.31934991 1.489402071 1.520226972 1.536786684 1.887350287 1.904608956 1.934315199 2.141555336 2.151213586 2.167016862 2.482021739 2.511827214 2.775689428
-0.31774323 1.484277827 1.518783237 1.535208742 1.887950013 1.905333942 1.919717341 2.14104752 2.156398561 2.163672005 2.481809178 2.513657572 2.773664132
-0.315492629 1.481121944 1.519706685 1.534894238 1.88860288 1.906542341 1.909857374 2.142797084 2.158092273 2.165343484 2.482717172 2.515834968 2.773299741
-0.312874927 1.479329001 1.521448657 1.535509961 1.88964508 1.902769651 1.908905729 2.146032949 2.157919025 2.168859691 2.484678483 2.518147114 2.773833585
-0.310069065 1.478604558 1.523131794 1.536528031 1.8910392 1.898746713 1.910973321 2.149515807 2.157579306 2.172257417 2.486907936 2.520452752 2.774769233
-0.307298177 1.478713821 1.525070873 1.537578366 1.892536618 1.896447852 1.91340449 2.152704226 2.157597201 2.17527801 2.488329439 2.522723416 2.776136512
-0.30460917 1.479373465 1.527237967 1.538575289 1.893795446 1.895553957 1.915375832 2.155541809 2.15803859 2.177863448 2.489764498 2.524808902 2.777067823
-0.302290788 1.480369033 1.52960244 1.539525578 1.894240632 1.89623014 1.91792982 2.158084139 2.158838135 2.180177492 2.49263543 2.526928549 2.778665556
-0.300218316 1.481537306 1.531917025 1.540432217 1.894596347 1.897531264 1.920074411 2.159719559 2.160270212 2.18218164 2.493719655 2.52884404 2.779915438
-0.298438659 1.482767124 1.534083577 1.541291409 1.895182788 1.898805276 1.921911547 2.160851773 2.162132292 2.183921985 2.493974783 2.530636983 2.781012406
-0.296839027 1.483977151 1.53607417 1.542092309 1.89593353 1.900010422 1.923326815 2.162019775 2.163882939 2.185411541 2.498358315 2.532162598 2.781866446
-0.295637948 1.485212663 1.537235123 1.5426858 1.89581288 1.89992556 1.924602453 2.16511086 2.167295577 2.186698566 2.497514035 2.533577052 2.782613935
-4.69294659 -2.144400782 -1.660415703 -1.312402834 -0.738135903 -0.220750516 0.120049911 0.720152791 1.078886716 1.519715632 1.799201638 2.318166865 2.561355332
-4.215282225 -1.732839701 -1.144174188 -0.708915785 -0.25425602 0.17176573 0.779932108 1.121202123 1.442471591 1.647198408 2.065450016 2.274241795 2.562801779
-3.667865246 -1.314760258 -0.628842837 -0.116028329 0.288745162 0.642138758 1.401426671 1.533388958 1.740979657 1.816538663 1.987966572 2.348863253 2.843779781
-3.110312296 -0.827871169 -0.097711734 0.465806757 0.787983678 1.213814828 1.709804735 1.923370195 1.954781266 2.124116098 2.198279357 2.456035588 2.91606415
-2.603832601 -0.206283882 0.567023311 0.953843242 1.17891656 1.784737986 1.853071266 1.904569643 1.987762958 2.284895612 2.467263375 2.755701896 2.79639327
-2.101674351 0.228208324 0.911688069 1.380862729 1.571729416 1.860648097 2.000623183 2.180545407 2.310484295 2.46917507 2.604015338 2.803949225 3.170472
-1.578989845 0.636489076 1.410903539 1.629643129 1.751512282 2.084025805 2.14402392 2.325920469 2.483050654 2.647986771 2.837212615 3.088726487 3.534753664
-1.180668834 1.184598505 1.746555322 1.803824303 1.886203974 2.090542813 2.281391606 2.403094289 2.549299533 2.650465929 2.963064038 3.177612864 3.394910616
-0.851074503 1.474864944 1.746963635 1.931000166 1.974104544 2.112062738 2.318926012 2.383820626 2.479331375 2.692701083 2.80686435 2.945151689 3.364243238
-0.618364979 1.700181731 1.795867355 1.90727763 2.012374239 2.146243341 2.312356406 2.348600263 2.445865184 2.636728618 2.764021878 2.861988469 3.23422708
-0.469392914 1.68748391 1.865420422 1.980309759 2.051351839 2.193509201 2.262882512 2.411796827 2.444256335 2.55272166 2.724693986 2.744863443 2.836310857
-0.375784642 1.684056902 1.804410744 1.976148006 2.032154362 2.073977408 2.253966057 2.365133947 2.467419814 2.540864323 2.620876269 2.719107205 2.795733626
-0.305698817 1.679199987 1.750622182 1.916778357 1.990974422 2.076403696 2.235903234 2.341090399 2.476953076 2.528882269 2.591091399 2.663982273 2.783405346
-0.26606808 1.645280206 1.730408261 1.826760851 2.024471521 2.072260108 2.198967741 2.312055459 2.417086999 2.484238449 2.574793865 2.665348196 2.775591824
-0.244632203 1.641700827 1.713838789 1.762784805 2.040230332 2.067705767 2.198571086 2.280976515 2.311110863 2.490243574 2.531096538 2.672207091 2.761306029
-0.226468793 1.638735543 1.69599639 1.717678176 2.043157929 2.066297007 2.202790589 2.218131327 2.281623145 2.49449046 2.518016974 2.680246731 2.750662243
-0.212670208 1.633029468 1.680063517 1.688193712 2.042103799 2.067773819 2.181030719 2.213627144 2.263329325 2.503446228 2.521074169 2.688221572 2.742891287
-0.2128421 1.616610469 1.653703486 1.665286717 2.024874682 2.056798449 2.115874199 2.224608751 2.255222175 2.338607717 2.528610331 2.709608918 2.761732778
-0.210064706 1.614677626 1.644615952 1.649424878 2.018866303 2.057991665 2.081454736 2.237574443 2.257071241 2.295843599 2.532119218 2.71392711 2.732162097
-0.207791603 1.612656397 1.638791666 1.64024706 2.018931644 2.058682218 2.064578894 2.248198979 2.256189003 2.279879818 2.535476004 2.718104046 2.723167558
-0.206106296 1.610421522 1.634775506 1.636616167 2.022128196 2.051511802 2.062700547 2.254559548 2.255964783 2.270884466 2.538690722 2.719080093 2.722319753
-0.204521847 1.608282082 1.633305472 1.635296064 2.025864285 2.04455476 2.065671795 2.253672159 2.260683426 2.265758867 2.541726497 2.717341374 2.726098137
-0.202916793 1.606700074 1.633491463 1.635118749 2.02917498 2.04046377 2.069482172 2.253609529 2.259732323 2.266748741 2.54450362 2.716656515 2.729533007
-0.201285169 1.605823259 1.634518752 1.635686754 2.031932853 2.038455283 2.073692998 2.253993983 2.25760183 2.269486008 2.547035376 2.716712096 2.732576917
-0.199609894 1.605577349 1.635952456 1.636760947 2.034228189 2.037811906 2.077878611 2.254475228 2.256576439 2.271868646 2.549329899 2.717087331 2.735256706
-0.198018396 1.605825157 1.637678973 1.63825945 2.036167268 2.038000608 2.081850035 2.254765331 2.256681635 2.273957657 2.551462831 2.717980956 2.737613587
-0.196402768 1.60641946 1.639491437 1.639914662 2.037698034 2.038477516 2.085335876 2.254885439 2.257283259 2.275819194 2.553215648 2.71891308 2.739464822
-0.194976113 1.607235544 1.642137878 1.642558663 2.039349721 2.039603222 2.088435908 2.255560809 2.25830133 2.277480642 2.55508803 2.720187092 2.741497438
-0.193514484 1.608158992 1.644712743 1.645156844 2.040433675 2.040573304 2.090970375 2.256037445 2.259121209 2.278989989 2.556459375 2.721287584 2.742804527
-0.192314218 1.609110908 1.647765328 1.648563517 2.041542843 2.041920248 2.09317136 2.256951675 2.260043031 2.28033124 2.557951371 2.722723186 2.744316586
-0.191016618 1.610013209 1.649988545 1.65128506 2.042675871 2.043342293 2.094872392 2.258012041 2.260980035 2.281509273 2.559268762 2.723679169 2.745562401
-4.333895992 -1.810133087 -1.320081608 -1.079103615 -0.582852344 -0.031033124 0.224539745 0.743252827 1.158100744 1.508005786 1.892000063 2.084443607 2.583637658
-3.839442544 -1.326273538 -0.844873898 -0.493968407 -0.140169481 0.471570311 0.803427443 1.19084466 1.476742207 1.667314995 1.976271096 2.435541867 2.637479902
-3.302502881 -0.871117345 -0.303964708 0.122735124 0.368377263 0.840654124 1.42272807 1.624641433 1.806475624 1.841411307 1.966244117 2.479773579 2.642973959
-2.796451562 -0.323787939 0.233800257 0.726737037 0.844986143 1.303104366 1.745223561 1.952009294 1.99185205 2.264221323 2.279030658 2.526110568 2.784739819
-2.298748151 0.154893412 0.857465167 1.150693907 1.268168412 1.825820593 1.904237516 1.930796281 2.118271478 2.326000722 2.477972231 2.722994039 2.94460673
-1.775341913 0.663420365 1.340444647 1.52198494 1.650579866 1.917132716 2.029730513 2.175811582 2.393648329 2.541352346 2.577741525 2.825094728 3.108174483
-1.316129163 0.980682892 1.589175703 1.696435882 1.813097286 2.093130691 2.156488032 2.354717905 2.505806905 2.620447893 2.837284463 3.056894903 3.405637366
-0.972458887 1.470571154 1.826318648 1.907058832 1.937244965 2.137095888 2.287812906 2.391293888 2.536818882 2.570633196 2.919836299 3.129350623 3.370006521
-0.698049135 1.680547473 1.823773878 1.976878956 2.014664695 2.135565393 2.333187948 2.378207817 2.470861733 2.58698116 2.75071945 2.934210751 3.195255987
-0.505679337 1.826840832 1.94542559 1.99249136 2.11275546 2.19157934 2.326629458 2.38136126 2.421737046 2.611786565 2.671134525 2.813544846 3.09733603
-0.362718634 1.802561949 1.925846641 2.010187895 2.127348167 2.192533968 2.242597828 2.4105361 2.460922327 2.536667323 2.642197731 2.767940162 2.995789789
-0.267319046 1.782142516 1.889769526 2.07631287 2.123736524 2.206918452 2.327984536 2.396213162 2.464074415 2.523462771 2.604475165 2.660222326 2.827807053
-0.223122309 1.770121149 1.840382121 1.970193038 2.142101922 2.186600419 2.323238239 2.404253073 2.472521283 2.489449723 2.52500872 2.638370003 2.780979871
-0.192675897 1.739208133 1.798171909 1.887316125 2.145705431 2.178790421 2.273231315 2.373995092 2.394335899 2.451444916 2.49349164 2.615369198 2.722684686
-0.173260979 1.724833952 1.782707539 1.828954515 2.151470611 2.178074925 2.256393973 2.312313027 2.381738665 2.437811717 2.494356525 2.618323907 2.704469491
-0.158700264 1.718252417 1.771820826 1.788596081 2.144486186 2.172244404 2.258231922 2.267709604 2.359101166 2.441398688 2.50269874 2.625648322 2.693317077
-0.146252148 1.710079926 1.760493807 1.763481594 2.137913056 2.170006004 2.230960101 2.272007733 2.334968148 2.448357085 2.512181844 2.633675762 2.686700025
-0.137190371 1.699732208 1.749204475 1.751713728 2.13569011 2.173032019 2.207585688 2.28422458 2.318229223 2.45489524 2.520757225 2.641355891 2.682199908
-0.132816056 1.689580783 1.741182729 1.747108415 2.13569499 2.180956973 2.190346811 2.301510091 2.308798717 2.460599689 2.528234553 2.648456086 2.677982303
-0.13903537 1.681407479 1.73646951 1.754583033 2.13687926 2.177679897 2.194446206 2.304167106 2.338618833 2.465514896 2.534681069 2.654817198 2.671379078
-0.14331696 1.678456023 1.734479459 1.784110605 2.137981921 2.168366517 2.19029828 2.30300534 2.353217505 2.469686139 2.540238569 2.660483147 2.671725846
-0.129186519 1.673857217 1.733278109 1.761030904 2.139135283 2.161705 2.182667495 2.30388351 2.337063665 2.473363665 2.544924947 2.665366904 2.674459589
-0.126323179 1.671355285 1.733170202 1.751421727 2.140426104 2.157134121 2.18257721 2.305919923 2.332036213 2.476667582 2.549032747 2.669687807 2.673432843
-0.128542057 1.670472234 1.733448917 1.748596615 2.141456647 2.154401733 2.18627263 2.308290089 2.332422294 2.479598975 2.552132507 2.670914914 2.673121592
-0.129888188 1.670336401 1.735215019 1.747172672 2.142701106 2.152718324 2.189436647 2.31110788 2.330731836 2.48213046 2.55535807 2.669993364 2.676449368
-0.130843087 1.670753932 1.737306198 1.747064493 2.143390574 2.151947247 2.19265028 2.314547631 2.3297585 2.484329546 2.557730947 2.669505883 2.678938287
-0.13139862 1.671513351 1.739387617 1.747568513 2.14568103 2.152042683 2.195665179 2.316229684 2.32941336 2.486390631 2.56020414 2.669843161 2.681486852
-0.131435764 1.672448999 1.741461445 1.748343385 2.146900003 2.152453707 2.198388077 2.318791263 2.329712952 2.488198486 2.562172229 2.670642434 2.683495881
-0.131197446 1.67346463 1.743355788 1.74917194 2.14829114 2.15317327 2.200657928 2.32082388 2.330317016 2.489605619 2.563874888 2.671348984 2.685217247
-0.130884298 1.674481074 1.745102911 1.749982872 2.149541022 2.154019448 2.202510247 2.322783022 2.331062065 2.490965848 2.565347362 2.672339942 2.68667969
-0.130139791 1.675426483 1.746694409 1.750748797 2.152410598 2.154727895 2.204083579 2.323789434 2.331819585 2.491650437 2.566671532 2.67348761 2.687997082
-3.939446361 -1.487420154 -0.970369335 -0.828653091 -0.369157016 0.198584232 0.561311 0.869236287 1.206711379 1.553487651 1.895676505 2.446116787 2.630533706
-3.449329541 -0.991186778 -0.484509162 -0.253983812 0.054365242 0.743668731 0.893142646 1.26945842 1.5359584 1.691609333 1.883867157 2.502695215 2.550491394
-2.944984405 -0.450656348 0.047754697 0.378973874 0.505188332 1.056010357 1.465317313 1.758150482 1.826206131 1.89932258 1.983950683 2.503076415 2.671494577
-2.49364374 0.075971114 0.580652443 0.83803371 1.06059181 1.431870914 1.764142052 1.903662191 1.933680498 2.3255371 2.473535558 2.535035699 2.772252389
-2.007727987 0.614431512 1.063657952 1.311637722 1.531829995 1.780314598 1.886601713 1.931735726 2.217942896 2.3369056 2.512514242 2.833799435 3.14618417
-1.531874459 0.932877223 1.516056 1.594138628 1.820911079 1.964090308 2.044103339 2.215457231 2.427437428 2.562122613 2.58218606 2.86466636 3.051773642
-1.093603869 1.358506657 1.720015536 1.74547652 1.920464288 2.09683533 2.186747097 2.380669623 2.516108533 2.625625819 2.907976793 3.026955222 3.296708148
-0.812662197 1.589903129 1.870799522 1.913239917 1.989287217 2.137357252 2.267366903 2.398802938 2.477314484 2.540095957 2.845606885 3.07227143 3.252989945
-0.575484007 1.836770478 1.952852218 2.011109717 2.107922675 2.209632403 2.343027851 2.417145832 2.47670093 2.522376106 2.709784064 2.947275674 3.171143574
-0.397202896 1.851605841 1.997895675 2.079231791 2.157236063 2.204339249 2.325225036 2.388875191 2.407036703 2.560329128 2.621969441 2.748060266 2.991016922
-0.293472751 1.867553083 1.962537581 2.09294226 2.176733946 2.211459508 2.255189369 2.420927741 2.436105805 2.552869965 2.596772803 2.671745367 2.879500639
-0.229104931 1.871001781 1.953357865 2.087962526 2.099315301 2.223882409 2.356461232 2.433853849 2.481368872 2.588617935 2.623120362 2.677621437 2.84031807
-0.183022527 1.855048302 1.905872665 2.000780435 2.123855005 2.237064187 2.383089133 2.408733397 2.475191312 2.515632168 2.603486104 2.626645245 2.801131162
-0.154652383 1.829517368 1.872792555 1.930944857 2.144814246 2.251833667 2.37809042 2.402658864 2.433259003 2.501028887 2.56123658 2.632734148 2.782911358
-0.140732064 1.807227993 1.843039678 1.893813883 2.156541173 2.262086492 2.33754952 2.368255668 2.410995927 2.487095282 2.56267408 2.600939979 2.779031574
-0.123634713 1.79605904 1.810591558 1.866812101 2.164492426 2.260465171 2.316249205 2.323789706 2.415985964 2.489457043 2.563551166 2.58990957 2.781680998
-0.109599437 1.782689102 1.792116897 1.846218065 2.171209794 2.256362793 2.288781904 2.320736307 2.421550784 2.499044801 2.563551166 2.592969475 2.784920116
-0.10126373 1.751701527 1.786752709 1.793565513 2.185276792 2.238924369 2.268880317 2.325447087 2.434292799 2.496186883 2.524486535 2.588338949 2.63298304
-0.09460872 1.747893048 1.775154295 1.783646983 2.19161052 2.236521126 2.25182716 2.334960014 2.439974744 2.500356499 2.506739029 2.594374711 2.630732439
-0.089677788 1.744634409 1.76807335 1.77634941 2.196852431 2.235942276 2.239683516 2.342022523 2.44470396 2.487845211 2.511959251 2.599966372 2.628999415
-0.086774863 1.741812279 1.764593473 1.771265021 2.201132123 2.230840807 2.236626593 2.347202076 2.44845469 2.478197806 2.517888462 2.604929026 2.627764987
-0.085661086 1.739632984 1.76334332 1.768194813 2.204750273 2.224983173 2.23779568 2.350788233 2.451562584 2.471411572 2.523196798 2.609185402 2.62658126
-0.086121725 1.738215277 1.763416253 1.766740775 2.2077405 2.221085765 2.239739097 2.353103904 2.453880152 2.466679103 2.52797319 2.612800569 2.626001326
-0.087400075 1.737529604 1.764198174 1.766409733 2.210280389 2.218724546 2.242466333 2.354638194 2.455626191 2.463437273 2.532295178 2.615920393 2.626021389
-0.088702283 1.737432813 1.765421757 1.766845429 2.212462938 2.217513978 2.245732293 2.355724317 2.456755964 2.461159832 2.536116399 2.61877316 2.626666935
-0.089560391 1.737778496 1.766837295 1.7677358 2.214397136 2.217174531 2.249203222 2.356579171 2.457259171 2.459514651 2.53933681 2.621387609 2.627658978
-0.08992451 1.738420518 1.768376466 1.768955316 2.216122569 2.217453517 2.252512833 2.357401219 2.456651582 2.458180179 2.54201416 2.623733916 2.628680031
-0.089831786 1.739247717 1.770187032 1.770589923 2.217651438 2.218185823 2.255480556 2.358276136 2.454826375 2.457707067 2.5442672 2.625789849 2.629788657
-0.089396632 1.740158965 1.772395609 1.772694387 2.218881256 2.219307463 2.258041864 2.35920338 2.455163924 2.458820303 2.546213328 2.627587672 2.630937951
-0.08879555 1.741076991 1.775640963 1.775903411 2.219815278 2.220402804 2.260170188 2.360118695 2.46883237 2.46986237 2.547871794 2.629082108 2.63207613
-0.088115842 1.741934827 1.773870794 1.774190449 2.221739716 2.222356252 2.262244558 2.360780237 2.484923579 2.485756472 2.549384394 2.630497917 2.633167404
-3.550938683 -1.116846516 -0.635598162 -0.519468975 -0.107577394 0.382571689 0.841366637 0.986496332 1.358541632 1.601078318 1.807158043 2.544117811 2.654791441
-3.089744829 -0.560974806 -0.132769423 0.076081461 0.266385295 0.993977999 1.074765631 1.460042053 1.717702306 1.723357682 1.841089483 2.437669106 2.657238335
-2.659447182 -0.063809033 0.39621004 0.622574179 0.752280714 1.297931049 1.503914796 1.82937069 1.927450069 1.970219066 2.0744676 2.473472928 2.775112748
-2.21454517 0.407121425 0.874725192 1.032949363 1.29759133 1.587163963 1.73950176 1.900648105 2.105518618 2.305010573 2.434429174 2.626867025 2.779106675
-1.752481551 0.816518665 1.266152333 1.50045905 1.735028214 1.859380864 1.914596893 2.006243041 2.303531049 2.444748967 2.499030703 2.850184814 3.098000013
-1.306814698 1.158600425 1.5732187 1.690495826 1.913456817 2.009885321 2.095089833 2.283458113 2.569262935 2.603881403 2.817642343 3.06304996 3.40417655
-0.972086905 1.477845682 1.801362226 1.928292993 2.019974929 2.111292475 2.306907085 2.389286757 2.528059136 2.622045084 2.928433098 3.277732721 3.437192404
-0.697338519 1.803455845 1.92569915 1.972326242 2.122287638 2.172699621 2.262421059 2.40844709 2.453966912 2.524517986 2.856330653 3.01833131 3.188767177
-0.460683327 1.846199899 2.012760591 2.032642114 2.143704807 2.210917531 2.321397579 2.424092572 2.477143134 2.499895589 2.672947802 2.881925572 3.007147987
-0.338100575 1.868785884 2.019144748 2.090629573 2.189421193 2.226362652 2.309646793 2.367261728 2.438634578 2.511962504 2.6059189 2.734037733 2.882901347
-0.242512555 1.893387947 1.995408926 2.147122054 2.180519108 2.237798391 2.260419893 2.400279208 2.442898003 2.527229226 2.57214173 2.639393496 2.803961155
-0.188859556 1.911593381 1.985078288 2.098701205 2.150110111 2.268961384 2.339230488 2.425556641 2.485844587 2.541408198 2.608154317 2.632965959 2.747946936
-0.156202128 1.919875406 1.94269754 2.011501491 2.178108545 2.28163399 2.364986726 2.422687607 2.481217856 2.534242119 2.564710763 2.588422184 2.713256078
-0.137606546 1.877738127 1.916018938 1.969248713 2.194639246 2.294716808 2.377452194 2.410462084 2.45809125 2.486770205 2.53889542 2.589774008 2.700528162
-0.121721933 1.854116449 1.873789749 1.935961193 2.204600342 2.307658641 2.38437887 2.399065386 2.407941715 2.494636596 2.534331319 2.586966519 2.69462769
-0.106204151 1.836470615 1.84141917 1.901496181 2.211681016 2.319428676 2.356920516 2.390894522 2.395610995 2.486643319 2.531073764 2.58852738 2.698771007
-0.089654742 1.814525025 1.832526574 1.885546228 2.217977058 2.315848212 2.326964839 2.356040176 2.398817579 2.480105706 2.535186444 2.561392205 2.707129218
-0.077698174 1.796668798 1.82879157 1.869192028 2.223810562 2.305051513 2.30966767 2.360341288 2.404405987 2.48746618 2.537846984 2.560140697 2.710673351
-0.069809008 1.783963114 1.827927497 1.856288694 2.229207014 2.289350179 2.307854392 2.366286224 2.409675011 2.495988963 2.538698584 2.564351795 2.712939405
-0.066621674 1.775248375 1.829293691 1.847388507 2.234143097 2.278015841 2.309008296 2.37219998 2.414444082 2.503568776 2.539005497 2.569508031 2.714554762
-0.067624561 1.769455811 1.83161153 1.841860017 2.238533408 2.270102002 2.311958125 2.377468733 2.418669007 2.510085513 2.538447252 2.574346781 2.715906315
-0.071724499 1.765691254 1.833281383 1.838753479 2.242479347 2.264571344 2.315926025 2.381705317 2.42255801 2.515512331 2.536776315 2.578658737 2.717164602
-0.076181235 1.763453668 1.832545824 1.838357909 2.245977118 2.26103182 2.320035723 2.383169657 2.425967123 2.520053658 2.535326073 2.582407569 2.718463557
-0.079346336 1.762383541 1.83252576 1.838451175 2.249076065 2.259074033 2.323724094 2.382489678 2.429036247 2.52360972 2.534624946 2.585580804 2.719703407
-0.081413386 1.76210591 1.833852641 1.838043676 2.251855357 2.258216739 2.32691929 2.380441608 2.431660456 2.527257965 2.535341527 2.588491862 2.721298429
-0.082438777 1.7623567 1.835241067 1.837170928 2.254339395 2.258153025 2.329568714 2.377508317 2.434011101 2.530525009 2.536700129 2.591126917 2.722853868
-0.0804593 1.762542691 1.832883373 1.836314176 2.257417195 2.259110635 2.329943136 2.366673389 2.438356134 2.532287315 2.537407221 2.593128625 2.723595934
-0.078271601 1.763490812 1.832412973 1.839758535 2.260024052 2.261926258 2.330220767 2.364718313 2.441714547 2.534419163 2.537409119 2.595115964 2.723951378
-0.078638974 1.764543044 1.833319069 1.84184375 2.261726168 2.263198101 2.33194132 2.365734215 2.443035192 2.536497329 2.539218871 2.596934664 2.725382099
-0.078676118 1.765542136 1.834141388 1.843612021 2.26313032 2.264449609 2.333340591 2.366726258 2.444256877 2.538209205 2.540756958 2.598500405 2.726576129
-0.074992085 1.766626632 1.835263842 1.845141973 2.262908811 2.267092797 2.335324405 2.369655753 2.446594237 2.538459995 2.540153436 2.600044998 2.72666072
-3.172396981 -0.672930581 -0.33773754 -0.135757209 0.19788663 0.625011312 1.071524614 1.201639733 1.531875543 1.663425993 1.77703942 2.50137945 2.73240882
-2.772736346 -0.170149831 0.205789623 0.340749185 0.559898715 1.185819377 1.302649148 1.6397021 1.757366392 1.900902691 1.921555833 2.468936752 2.780510555
-2.397297387 0.353548949 0.660706414 0.827608179 1.033831871 1.535691343 1.669339207 1.89185935 2.004439253 2.20790697 2.289888361 2.369165018 2.527001482
-1.938042612 0.730631733 0.994225535 1.327118632 1.554480236 1.785331477 1.819630561 1.906542884 2.20250618 2.376659157 2.428193051 2.820429497 2.940037206
-1.502163606 1.042108474 1.346637933 1.633995483 1.857343638 1.904506471 1.931562748 2.077242554 2.420050113 2.460085638 2.520077246 2.883541471 2.94332838
-1.09911121 1.540122593 1.636730039 1.818411858 1.996699476 2.014488193 2.154246379 2.334043886 2.561245256 2.740137752 2.757343281 3.03778527 3.300592542
-0.835694452 1.617799348 1.812672705 1.946190973 2.038771685 2.09047449 2.211031403 2.357445954 2.497135546 2.551730159 2.852855657 3.145805681 3.315760574
-0.581421351 1.871705618 1.945763681 1.999676418 2.119946753 2.189131633 2.27328066 2.38934532 2.440763986 2.487690942 2.729642542 3.010740922 3.111595255
-0.394152751 1.900231117 2.016258904 2.096313416 2.170072971 2.220004794 2.313095219 2.400202751 2.432708621 2.455940695 2.633108028 2.823241867 2.924043601
-0.286039887 1.879498265 2.030784914 2.136761321 2.213871698 2.248759392 2.287586518 2.354792193 2.444521223 2.485527914 2.591397227 2.707722979 2.814629342
-0.209218257 1.913260252 2.041716363 2.149263391 2.194938025 2.260737921 2.305944595 2.379518702 2.500703538 2.532854506 2.608271985 2.744176686 2.755116539
-0.160921312 1.930305818 2.008825768 2.090591073 2.191401483 2.297003468 2.330034505 2.408183015 2.483185674 2.513580301 2.57149293 2.63031518 2.689712754
-0.130258543 1.942069617 1.975723968 2.012405147 2.216203364 2.317000218 2.349286749 2.4253899 2.466863467 2.511938103 2.541150901 2.566941842 2.650054634
-0.11683411 1.929758147 1.932514394 1.980473789 2.230296119 2.325695165 2.361366136 2.419931089 2.471662904 2.480669915 2.531846739 2.55835643 2.639530684
-0.106664248 1.885916041 1.891551082 1.979652012 2.239566933 2.340876482 2.368423765 2.407577324 2.421689328 2.476541238 2.517056653 2.565217223 2.647234673
-0.096409525 1.858128271 1.875037461 1.947950296 2.246420134 2.350289636 2.372273184 2.385370913 2.399803657 2.474299043 2.517877617 2.54676615 2.658850167
-0.082455586 1.835068904 1.864514597 1.915636925 2.252301627 2.352603409 2.359233475 2.382588367 2.40216352 2.476087377 2.516579475 2.541130567 2.659302673
-0.0728296 1.818379595 1.857906491 1.89524108 2.257651175 2.333161649 2.375085553 2.387747586 2.428612209 2.481741125 2.518068759 2.579973146 2.646916373
-0.058066085 1.806663513 1.856853988 1.885167196 2.262588072 2.318583311 2.357469813 2.39259691 2.39552044 2.477773497 2.516328143 2.539133738 2.66308892
-0.051677319 1.79864963 1.858272509 1.876276498 2.267090628 2.308076714 2.348325072 2.397205476 2.403289498 2.481064942 2.517005682 2.538233607 2.665741597
-0.050288893 1.793371117 1.860903496 1.872104442 2.271163453 2.30065849 2.347906456 2.401341201 2.412096419 2.487051902 2.514850517 2.541318184 2.665974221
-0.052712199 1.790049034 1.861222609 1.874023458 2.274815764 2.29558088 2.349650326 2.405021438 2.421198865 2.492261008 2.51161655 2.545029059 2.665887191
-0.05643907 1.788123783 1.859687234 1.879766406 2.278083893 2.292384057 2.352151987 2.408287127 2.430128063 2.496784169 2.508690309 2.548597593 2.665917014
-0.061099149 1.787140687 1.857036997 1.886437141 2.281092827 2.290416781 2.354689166 2.411513231 2.439052652 2.500317186 2.506183225 2.551809328 2.666068573
-0.063347309 1.786956323 1.857902153 1.893366257 2.283773701 2.289701827 2.357140127 2.414202781 2.449193774 2.50313552 2.50605905 2.554675108 2.666644982
-0.062040763 1.787201961 1.858590808 1.899540564 2.286419058 2.289758763 2.359409706 2.417284919 2.459023646 2.504004202 2.507196416 2.55716484 2.666878962
-0.062469139 1.787760748 1.861159979 1.908437498 2.288592659 2.290364725 2.361221356 2.419284187 2.474022767 2.505574281 2.509477111 2.559392395 2.668133182
-0.062205064 1.788796713 1.863523096 1.901749411 2.290477784 2.291306881 2.362764594 2.421096651 2.462200134 2.507290767 2.511559614 2.56134503 2.669339955
-0.061302492 1.789851114 1.865774239 1.881632553 2.291856992 2.292592822 2.364451799 2.422627146 2.427340366 2.50871227 2.513298332 2.563020305 2.670324677
-0.060594045 1.790567695 1.867010835 1.869297766 2.292796979 2.294115726 2.365929696 2.403066092 2.424006083 2.510087411 2.514794666 2.564456178 2.671367149
-0.059439328 1.791184502 1.862676647 1.870067487 2.293920246 2.295609077 2.36664709 2.390361221 2.425613848 2.511246195 2.515978393 2.565655901 2.672251284
-2.854190671 -0.265719414 -0.020441936 0.187658477 0.532436294 0.898852788 1.289954852 1.434682199 1.646745902 1.818171371 1.840549133 2.480422107 2.822422259
-2.488741276 0.193993018 0.455028765 0.628523453 0.87194834 1.345707978 1.526257041 1.859045212 1.906034526 1.993379834 2.094732492 2.475148745 2.765188254
-2.095478625 0.69267844 0.849457791 1.08017591 1.31884447 1.661383616 1.710172108 1.946872307 2.076857558 2.271270004 2.385809863 2.515457022 2.642458552
-1.659936085 0.947276077 1.13300876 1.517715279 1.729238361 1.761971975 1.836517248 1.92194354 2.291875428 2.385257583 2.433426015 2.900533897 3.031171742
-1.26963221 1.33591525 1.467836055 1.894750616 1.945642218 1.989692819 2.093531684 2.205328038 2.502733443 2.606775109 2.815120076 2.960256007 3.411786459
-0.946207848 1.549567198 1.695909088 1.967770274 2.005484707 2.053561499 2.185711675 2.29951028 2.553737561 2.669051208 2.942858522 3.074021535 3.251719729
-0.716145849 1.841309907 1.853051203 1.978988843 2.086238448 2.178071129 2.195146248 2.344895082 2.490478367 2.536843283 2.906531159 3.109234307 3.215962541
-0.49581205 1.884278452 1.958300997 2.057617785 2.12096645 2.206827083 2.260291109 2.379029323 2.438747095 2.466452985 2.67678258 2.915523529 3.023719086
-0.333936653 1.880156282 2.004910195 2.100887007 2.171801658 2.24553871 2.307028278 2.368645002 2.415179912 2.448636343 2.598863982 2.76293684 2.860733978
-0.242215675 1.887856204 2.025638981 2.169261226 2.225783531 2.25122662 2.27842578 2.349407128 2.434794378 2.465251093 2.569648744 2.67040493 2.762215379
-0.18962033 1.9321397 2.045175363 2.171772105 2.186615873 2.270263592 2.318426873 2.371607032 2.473703383 2.530668705 2.593182037 2.697607343 2.72342377
-0.141031113 1.944928891 2.027442498 2.07779402 2.220686129 2.305114956 2.333521159 2.391338623 2.486366772 2.496640203 2.553868243 2.620360049 2.647556768
-0.114553957 1.953842905 1.994480326 2.00903616 2.243862079 2.332453744 2.347314864 2.421830855 2.453802068 2.496947386 2.538587152 2.540820672 2.605849763
-0.095479299 1.935202588 1.965438337 1.982971112 2.256883352 2.349662256 2.350897225 2.420587481 2.463145815 2.480434308 2.515064434 2.535206507 2.601865867
-0.090172318 1.900414397 1.930031982 1.984595416 2.265745582 2.35708075 2.360236634 2.425701693 2.433938982 2.472582557 2.513043747 2.537408576 2.612519956
-0.084589604 1.870908243 1.894889974 1.982436456 2.272427162 2.363245839 2.371542776 2.399376094 2.417051752 2.473566466 2.510388087 2.542146197 2.625900468
-0.080305573 1.849122345 1.889366365 1.948279712 2.278058949 2.36641555 2.372385971 2.377509944 2.411732571 2.461338231 2.518994919 2.530928984 2.651627153
-0.068730205 1.833595345 1.882108918 1.922235541 2.283058205 2.353157044 2.374600512 2.376701452 2.415243898 2.448475295 2.518183716 2.539171425 2.658194047
-0.057140739 1.822698329 1.879449462 1.90780605 2.287632609 2.33986031 2.375763905 2.380788917 2.422370121 2.447368025 2.514361681 2.540430524 2.657142899
-0.048093331 1.815287154 1.880886962 1.899190001 2.291797345 2.330056466 2.376017135 2.385164317 2.432090187 2.452261 2.509541638 2.536722361 2.653266368
-0.042975594 1.810411531 1.88311045 1.896955125 2.295569493 2.323205976 2.376334892 2.389114864 2.444600662 2.460137694 2.503937505 2.531172724 2.648065668
-0.043002435 1.807335901 1.882310092 1.905311709 2.298961525 2.318430397 2.376969323 2.392662522 2.460687534 2.46816432 2.497709516 2.527051368 2.642741606
-0.045030443 1.805515032 1.87950694 1.917547536 2.302044476 2.31547867 2.378070086 2.395855007 2.474341609 2.476593294 2.492417446 2.52574428 2.638329605
-0.04787372 1.8046656 1.876574192 1.923525006 2.304894532 2.313789568 2.379339489 2.398935789 2.478462152 2.484547801 2.488353569 2.526886525 2.635167757
-0.048550175 1.804734195 1.875963621 1.91325754 2.307487833 2.313177641 2.380853987 2.401639438 2.470548585 2.481182881 2.486656061 2.528985025 2.633032384
-0.045148924 1.805055206 1.876810883 1.894284012 2.310125869 2.313356583 2.382901516 2.404772004 2.440899548 2.483267282 2.487183669 2.531161608 2.631852453
-0.044582004 1.805639749 1.878817743 1.883963406 2.3122607 2.314034664 2.384488133 2.406828751 2.416930018 2.484814316 2.488050181 2.533116412 2.631496467
-0.044882951 1.8063444 1.877844137 1.883248723 2.314100818 2.314991461 2.385926175 2.40559107 2.408594582 2.486222263 2.489448639 2.534868958 2.631895019
-0.045037763 1.807161839 1.87709719 1.884308275 2.315544011 2.316248391 2.387150571 2.400845044 2.410178759 2.487477025 2.490884511 2.536388608 2.632551681
-0.045415168 1.808020489 1.877369399 1.886355262 2.316383953 2.317543551 2.388171082 2.399369859 2.411183273 2.48837797 2.492225219 2.537751006 2.633302424
-0.044547029 1.808855008 1.877606903 1.88720876 2.317490139 2.31894472 2.389100766 2.398809987 2.412704821 2.48950693 2.493343606 2.538869121 2.63403717
-2.554207962 0.168205058 0.276016704 0.522856398 0.800631341 1.15106372 1.517941125 1.70676896 1.817925462 1.999970045 2.026951221 2.416141047 2.732822013
-2.183114036 0.6008604 0.655725866 0.918966935 1.157464958 1.531536367 1.669548515 1.907788698 1.997381082 2.19780245 2.344486769 2.39257766 2.568794162
-1.823100406 0.907293149 0.995349073 1.361351019 1.551376408 1.745236033 1.85531319 2.061331913 2.196865174 2.350920271 2.414904721 2.896891346 3.126099304
-1.39605706 1.172820608 1.298206782 1.763671109 1.865047084 1.932068937 1.989938457 2.022393898 2.415499025 2.47262919 2.522771676 2.853149555 3.004848042
-1.077928292 1.500106318 1.557976109 1.949427922 2.003651367 2.045478479 2.166231144 2.254182414 2.538146034 2.724978124 2.742369102 2.967390906 3.307944069
-0.850457967 1.635025754 1.74608438 2.030391784 2.049226226 2.147602757 2.21639532 2.308474453 2.520163192 2.56238235 2.855451127 3.236319344 3.386452632
-0.612677339 1.87389142 1.906382378 2.016113852 2.08729529 2.189727021 2.216792517 2.337143918 2.455913582 2.502803122 2.740547149 3.006669995 3.175810703
-0.415369017 1.874715366 1.970056663 2.054282147 2.131177522 2.230085184 2.264653223 2.370592757 2.436492699 2.469051438 2.631540931 2.871868769 2.921345104
-0.294458016 1.896935333 2.005299801 2.139427826 2.184408924 2.271558751 2.306747393 2.334369506 2.398235747 2.454977933 2.572868071 2.735662308 2.795239909
-0.214728581 1.911908699 2.019345379 2.173101969 2.237920939 2.261423865 2.316652366 2.353838378 2.422245133 2.534501856 2.608180074 2.712963535 2.815493414
-0.168817799 1.929532843 2.026534232 2.147421375 2.215385926 2.277434822 2.333328119 2.376873345 2.446270244 2.512719483 2.563424822 2.658512347 2.698724374
-0.127791044 1.95924966 2.028547599 2.063755491 2.243829002 2.30377723 2.34531668 2.387811842 2.471653415 2.498167986 2.544447498 2.606508595 2.609805462
-0.106897686 1.960861221 2.002063393 2.0132356 2.264424937 2.326628374 2.361807255 2.406928796 2.460256446 2.486744177 2.528597046 2.536418703 2.57989913
-0.082981296 1.936619753 1.969033983 1.989275288 2.27741015 2.341735132 2.37233012 2.425098171 2.439207735 2.482821012 2.49271514 2.52406304 2.578307089
-0.076091764 1.905486313 1.962546528 1.987848904 2.28611323 2.350601971 2.37762246 2.425951669 2.441375371 2.47482665 2.496076807 2.518499575 2.580915845
-0.067808112 1.879060128 1.926722643 1.98471688 2.29271998 2.356831587 2.386593411 2.410531762 2.429165844 2.470946323 2.495488468 2.523583421 2.589632481
-0.062627746 1.858875489 1.903529611 1.985142544 2.298148153 2.362345165 2.386669597 2.393357413 2.42906119 2.47656347 2.504959643 2.520371957 2.594063732
-0.060896348 1.844600268 1.901540646 1.946485685 2.302882521 2.364875837 2.372524787 2.397499916 2.43529894 2.452303024 2.510671683 2.516347664 2.632997409
-0.055759633 1.83450849 1.897905415 1.926495712 2.307131034 2.355685275 2.373713666 2.402310198 2.437791383 2.445730165 2.511810133 2.518622665 2.650278853
-0.049260791 1.827618958 1.899274591 1.917012066 2.310985875 2.346801897 2.377635745 2.402136137 2.436734813 2.457120626 2.506311196 2.52072957 2.653990812
-0.043155349 1.823044012 1.900861209 1.916773748 2.314506962 2.340474948 2.381315983 2.40032069 2.44015938 2.472859103 2.500435668 2.520011363 2.649401496
-0.040416997 1.820164133 1.899716795 1.929952001 2.317664201 2.336084908 2.384669786 2.3990277 2.445402647 2.485676219 2.497813085 2.517556877 2.641459461
-0.037551216 1.818782756 1.895992364 1.933521619 2.320567126 2.333337066 2.387735657 2.398579532 2.451258112 2.480840452 2.495452137 2.51490664 2.632875132
-0.034999939 1.818366852 1.892615244 1.918626609 2.323242577 2.331858898 2.390535283 2.398697471 2.457004585 2.466994149 2.485271973 2.512894358 2.624598801
-0.034912909 1.818330792 1.892026633 1.903728074 2.325716584 2.331352438 2.393029353 2.39930262 2.446926635 2.461906507 2.479019041 2.51231849 2.617734484
-0.029426986 1.818091661 1.889980732 1.894072806 2.328699761 2.331560662 2.396964718 2.401022088 2.430991593 2.46587034 2.476951449 2.513132947 2.612946434
-0.028565896 1.818794143 1.88788901 1.895724765 2.33097883 2.332721072 2.399636373 2.402224252 2.420567688 2.468751032 2.477280322 2.514534387 2.609947531
-0.030166883 1.819814383 1.887945133 1.897895655 2.332783702 2.333823734 2.401344184 2.403447021 2.416481308 2.47079124 2.47626415 2.516042649 2.607941756
-0.031599502 1.820795852 1.88875498 1.899634102 2.334236656 2.335071446 2.402807169 2.404636442 2.414507796 2.472458382 2.475671744 2.517462797 2.607040269
-0.032428328 1.821696526 1.889682495 1.901011412 2.335408453 2.336373113 2.404128627 2.405681896 2.413643995 2.473813731 2.475524252 2.518656014 2.606771585
-0.031575914 1.822627565 1.890248331 1.902717595 2.337828506 2.339061036 2.406728977 2.407108009 2.41333654 2.475288103 2.47650057 2.519886917 2.607154683
-2.221153275 0.470444333 0.584886316 0.787560724 1.110821327 1.360512704 1.697681426 1.858167313 1.978615776 2.170573195 2.258380769 2.432781825 2.609222817
-1.898056431 0.80665653 0.873508388 1.1329342 1.4692581 1.60032866 1.79369999 2.02105102 2.134340455 2.301194503 2.471961683 2.673219197 2.735853721
-1.513781812 1.09689911 1.144338489 1.572772701 1.715478005 1.773552766 1.886229189 1.999454367 2.382184935 2.388913148 2.491945962 2.830752273 3.071291045
-1.202252202 1.401148498 1.454450663 1.88340001 1.911322257 1.979914732 2.039131467 2.189194534 2.47273059 2.653479472 2.732216322 3.018246719 3.360177463
-0.920028928 1.580685726 1.651645384 1.980092047 2.012554808 2.069922477 2.183302196 2.26725276 2.560934277 2.628450118 2.97599123 3.03811333 3.239913635
-0.718674623 1.751287521 1.795170296 2.023049475 2.066386207 2.12989375 2.196179501 2.310370694 2.488944348 2.53514686 2.813397354 3.073540019 3.261616569
-0.501620611 1.895585949 1.92382026 2.090318322 2.117636776 2.210532535 2.282647452 2.3408735 2.466830119 2.485424345 2.687693694 2.950369199 3.100186086
-0.351056507 1.898742917 1.98250017 2.092779315 2.148824984 2.252546723 2.274277583 2.365379856 2.404043765 2.459668107 2.59684438 2.83096402 2.873305727
-0.254069758 1.909587606 2.008682615 2.166878317 2.199354906 2.287243004 2.296278753 2.314084009 2.387049713 2.458433409 2.552495 2.730842536 2.750796178
-0.191831346 1.924775973 2.01082341 2.200972974 2.219222872 2.252022369 2.332068477 2.358108039 2.409512336 2.522127485 2.603201695 2.675291127 2.776628873
-0.150240382 1.93020279 2.009274478 2.122629254 2.238090934 2.283903298 2.346387349 2.382031208 2.429805697 2.502029877 2.544975918 2.620171889 2.672680474
-0.121978959 1.961968221 2.016069388 2.049023968 2.263071757 2.304289383 2.354125228 2.395488447 2.454064245 2.487567038 2.535557613 2.580292259 2.591461484
-0.11043477 1.964228581 1.992583 2.020399781 2.281089302 2.323089392 2.372136537 2.406240954 2.452881602 2.48753125 2.527398136 2.530152756 2.563642806
-0.081895173 1.936457621 1.965512625 2.003076041 2.293537961 2.337171844 2.387130779 2.417870276 2.441610707 2.479393192 2.482505695 2.51783261 2.562372047
-0.073960187 1.908073921 1.974690443 1.986611223 2.302351931 2.346942882 2.394900651 2.426497441 2.445339475 2.460659608 2.479584876 2.51397804 2.556742158
-0.063973335 1.884254593 1.956954867 1.994178294 2.308885206 2.353746739 2.39767452 2.417807104 2.424347428 2.473664884 2.49291035 2.510437161 2.555260194
-0.055897906 1.866267956 1.925695625 1.981197961 2.314213877 2.359310474 2.396504078 2.399969043 2.427092559 2.460924496 2.495690184 2.518020228 2.562029076
-0.045434147 1.852854367 1.913837204 1.983459136 2.318755746 2.364157358 2.381330081 2.394370874 2.435966176 2.468194415 2.497331569 2.517445987 2.559168175
-0.035433738 1.843702034 1.914596622 1.944842131 2.322779498 2.366173978 2.37204083 2.402941646 2.442366058 2.462783593 2.482039904 2.520361926 2.579638851
-0.02967886 1.837238709 1.915843792 1.931776123 2.326394394 2.359866278 2.373856277 2.411940794 2.441395163 2.475390588 2.482546635 2.51819429 2.586043071
-0.028317275 1.832910485 1.917554314 1.93521262 2.329675808 2.354132006 2.377167785 2.415824374 2.443791628 2.481645419 2.494901484 2.519191484 2.586727387
-0.025730481 1.830287361 1.914519352 1.943099075 2.332648682 2.350123437 2.380261852 2.416672179 2.44685316 2.484348254 2.492052785 2.521667388 2.584602589
-0.018564131 1.829263325 1.910198991 1.928242835 2.335423636 2.347649973 2.383113263 2.41579455 2.449155274 2.469426945 2.489264816 2.519707433 2.580922352
-0.013829764 1.828791027 1.907078625 1.913101373 2.337948885 2.346381655 2.385668065 2.414406396 2.446456235 2.454122808 2.493022053 2.517039844 2.575167474
-0.016555374 1.828512312 1.901624965 1.90429147 2.340487419 2.345881974 2.388628739 2.412586069 2.447758443 2.455300571 2.495507718 2.50787287 2.566747175
-0.016652165 1.828876974 1.900893202 1.902877829 2.342703045 2.346135475 2.390825386 2.412891626 2.438109411 2.456543403 2.49279946 2.502269008 2.565227797
-0.019302402 1.829635579 1.89953731 1.905324181 2.344672489 2.346755535 2.392705631 2.414430797 2.432379206 2.458309776 2.479712847 2.502678676 2.572698618
-0.022272837 1.830531643 1.89925019 1.907506187 2.346440218 2.347597646 2.394402325 2.415238475 2.429398468 2.459956312 2.471523275 2.504105873 2.582625281
-0.025407572 1.83148112 1.89962407 1.909394023 2.34793628 2.348566643 2.395864496 2.416755414 2.42778284 2.461419297 2.470680622 2.505456884 2.588620375
-0.028055369 1.832391012 1.900283444 1.910963018 2.349081779 2.349695333 2.397142846 2.418904343 2.427083612 2.462689242 2.47080805 2.506614855 2.594033366
-0.022743508 1.833068551 1.900159269 1.912681131 2.35050518 2.351390671 2.399302078 2.420916625 2.427339553 2.463758826 2.476998624 2.507689861 2.599748931
-1.846246804 0.651217887 0.869292138 1.016283642 1.322109616 1.456188568 1.706113924 1.975541501 2.133544977 2.294329101 2.432804057 2.597183285 2.724756887
-1.578948363 1.001892922 1.127648096 1.442042402 1.644514823 1.666126388 1.860461564 2.066078752 2.311193827 2.407088759 2.518553529 2.818120605 3.196983318
-1.28912711 1.283906618 1.362638858 1.774994874 1.823906457 1.934246605 2.053525169 2.112356094 2.475685571 2.574053425 2.594643124 2.749048513 3.107318816
-1.016071352 1.505729972 1.555706801 1.905612928 1.96766074 2.035782001 2.07868412 2.224699577 2.523979262 2.645958492 2.787387073 3.012654244 3.268229825
-0.789384575 1.658825018 1.731523666 2.000804836 2.107530629 2.197148227 2.247069205 2.295738403 2.533983196 2.630446675 2.883677304 3.145209479 3.392668963
-0.601740197 1.846472379 1.940117795 2.063543472 2.088383039 2.210853003 2.253562896 2.319197678 2.469493641 2.517421044 2.76239649 3.062680147 3.217191003
-0.410596693 1.888409026 1.94300879 2.048288951 2.124347909 2.230365527 2.252531811 2.347445546 2.45489524 2.475497411 2.642243551 2.879289704 2.97626615
-0.29630437 1.913575298 1.995844622 2.130027414 2.169673063 2.275228686 2.285450874 2.362671056 2.369863162 2.458810813 2.571884704 2.788535555 2.826291469
-0.217202859 1.920593885 2.013633339 2.182105726 2.228484739 2.259429477 2.309676888 2.316819921 2.381691489 2.484142471 2.537026291 2.707554883 2.716901069
-0.168663258 1.937396252 2.009297524 2.185945655 2.223563568 2.2565984 2.335619117 2.361969387 2.404259038 2.513660825 2.596742166 2.651558287 2.739192342
-0.136205648 1.945314971 2.001002756 2.098930034 2.255572467 2.288865139 2.352981898 2.38004414 2.423924204 2.504446405 2.541238203 2.599989689 2.646919898
-0.118862117 1.951769891 2.004409429 2.033214456 2.278985109 2.306617796 2.362173815 2.400948071 2.442470441 2.484485171 2.524957207 2.56369703 2.575921198
-0.112275702 1.964794417 1.982111649 2.011305197 2.294927742 2.322544704 2.377484458 2.40980271 2.45626767 2.476142144 2.520947554 2.523154774 2.544605292
-0.082468058 1.935702812 1.962145536 2.011123815 2.306743326 2.335596885 2.396286908 2.419605469 2.445133692 2.478425008 2.480901726 2.521247417 2.547044865
-0.074074873 1.909132389 1.97732143 1.990151018 2.315465928 2.345483964 2.409471125 2.426133593 2.442966055 2.449927978 2.478041096 2.513627477 2.542758124
-0.062544782 1.887785441 1.971842828 1.99565348 2.322010319 2.352872635 2.410439309 2.423187017 2.430425486 2.47137009 2.485288783 2.501863407 2.536525525
-0.058685332 1.871770959 1.954435854 1.995421126 2.327273378 2.358672248 2.404087145 2.411812823 2.431563393 2.466985473 2.493519294 2.501229247 2.537180019
-0.051138324 1.859684523 1.927355175 1.977095042 2.33172198 2.363557632 2.390015538 2.409632986 2.444377798 2.459875517 2.492904656 2.507307034 2.548380693
-0.040179221 1.85109423 1.92665432 1.978561552 2.335602036 2.367712336 2.379546085 2.40487476 2.446723292 2.472182107 2.488194148 2.506192715 2.548245131
-0.030712113 1.84521355 1.933138792 1.947505924 2.339060765 2.369357516 2.373921347 2.404950946 2.443072065 2.476816158 2.494829908 2.50948416 2.549844763
-0.028032053 1.841070775 1.93350237 1.949969899 2.342199567 2.365317226 2.375869372 2.408164308 2.441942291 2.477210643 2.498616425 2.516700667 2.54842814
-0.019214829 1.838671328 1.927570176 1.942158546 2.345010039 2.361750861 2.378652189 2.410726701 2.44239778 2.473076545 2.481620475 2.512114876 2.550450725
-0.010333349 1.837542639 1.918346538 1.928787252 2.347647262 2.359514631 2.381307035 2.412307896 2.443036277 2.453426562 2.483798957 2.508020361 2.555045192
-0.010623723 1.837484076 1.91190653 1.919231758 2.350161666 2.358337952 2.383918773 2.41372479 2.444207532 2.450670857 2.486060673 2.500404488 2.559296688
-0.014632562 1.837398672 1.908919285 1.915761913 2.352478692 2.358038089 2.386204619 2.415200518 2.446071781 2.451449254 2.484564611 2.494524351 2.563631961
-0.002821045 1.837413042 1.907205239 1.91497728 2.354624096 2.358292675 2.388233982 2.416461515 2.436480498 2.450737825 2.490940905 2.497204954 2.568495654
-0.015747966 1.838717419 1.907387977 1.915265214 2.356516812 2.358885894 2.390056749 2.417938328 2.43735406 2.452406864 2.482741844 2.496397276 2.569428321
-0.02153565 1.839538112 1.908154716 1.916770223 2.358218116 2.359683812 2.391698676 2.419237283 2.437704623 2.453938444 2.47823983 2.497677794 2.57088995
-0.025376664 1.840379952 1.9090337 1.918594616 2.359698181 2.360575539 2.393096049 2.42041613 2.437859706 2.455302197 2.47554296 2.498966175 2.572096452
-0.027459439 1.841229383 1.909777935 1.92031056 2.360903599 2.361552399 2.394286555 2.421401124 2.437950533 2.456456915 2.474339983 2.500054196 2.573142448
-0.02170917 1.842326351 1.908974052 1.923334677 2.364614473 2.365852425 2.400109756 2.422360089 2.439564534 2.457668297 2.478894323 2.501289708 2.575056042
-1.57559456 0.956968489 1.176547478 1.347491974 1.567593961 1.631152205 1.858123933 2.160229001 2.290890977 2.442456885 2.502215597 2.783098163 3.327360343
-1.338697253 1.189983841 1.335019185 1.676385178 1.750970848 1.894289163 2.016953252 2.14066632 2.446622976 2.524736783 2.577774331 2.734045324 3.195288251
-1.091621139 1.409644168 1.507619706 1.842032995 1.929350648 1.97500088 2.092126719 2.207423827 2.529017288 2.653740293 2.720527353 3.081328327 3.326430659
-0.866191293 1.601264851 1.653888935 1.941012775 2.068155562 2.122286553 2.162781905 2.250307239 2.562919447 2.668081668 2.974603889 3.188003149 3.472394873
-0.667687857 1.789297208 1.811290244 2.029179047 2.099864056 2.19659405 2.270550984 2.301879091 2.535688566 2.5922735 2.840545814 3.056648723 3.247800632
-0.490232318 1.876275414 1.911077975 2.080477334 2.10684089 2.21537969 2.240688031 2.334082928 2.465634733 2.493828376 2.704011563 2.937973681 3.093154213
-0.345262587 1.905623231 1.972917563 2.090012765 2.14787144 2.254445133 2.270131826 2.356037736 2.423371382 2.461770403 2.607150074 2.830245542 2.908293465
-0.251577586 1.925792688 2.00763472 2.162397451 2.190412694 2.292733536 2.29714635 2.329172059 2.369856927 2.458677962 2.553437156 2.751702817 2.781547333
-0.186784102 1.949447985 2.020164445 2.209843338 2.231779709 2.256308298 2.322212848 2.352525867 2.389219247 2.524599052 2.654217471 2.695792981 2.814497575
-0.149849964 1.951144137 2.012061904 2.154350491 2.242737186 2.264688198 2.337968406 2.367246816 2.400519967 2.508440332 2.583473086 2.631988286 2.704719739
-0.124556263 1.976533544 2.003007447 2.076874096 2.271685366 2.291493957 2.362621712 2.384343624 2.414957048 2.5023273 2.538599624 2.588594618 2.622493523
-0.101283793 1.952046167 1.994753077 2.018872268 2.292459972 2.310582984 2.375158485 2.402589727 2.438131915 2.486593703 2.518090991 2.550185024 2.560480144
-0.101904667 1.962743364 1.974430164 2.003190456 2.306619152 2.323912525 2.380246398 2.4126346 2.456654293 2.473845995 2.512387356 2.516644274 2.53288677
-0.074974733 1.933616513 1.960529366 1.995926502 2.317611061 2.336103344 2.400242607 2.42297527 2.455677433 2.470337921 2.477014621 2.516027738 2.532588805
-0.069684019 1.90919068 1.975581628 2.006210506 2.326140622 2.345779489 2.41725374 2.430719656 2.446004 2.450399191 2.483076682 2.512512073 2.532325001
-0.058239604 1.890313401 1.976397711 1.995233238 2.332772044 2.353545836 2.425237257 2.428335391 2.440476053 2.456082763 2.480996348 2.500228258 2.525251918
-0.051486448 1.876019201 1.971128145 1.995381813 2.338011244 2.35963501 2.40974469 2.426929884 2.44087813 2.471070227 2.480662323 2.501568966 2.52410886
-0.055155569 1.865461091 1.952614714 1.99573319 2.342408604 2.364643754 2.397044157 2.427772809 2.448229115 2.466528358 2.483994979 2.4997584 2.526469536
-0.046355968 1.857437447 1.93384263 1.976733362 2.346213016 2.368862986 2.387464261 2.426079368 2.450571626 2.479710407 2.490378865 2.502477773 2.5392064
-0.040906918 1.852070276 1.949638586 1.972440656 2.349555975 2.372364553 2.380593437 2.424071695 2.449593682 2.473920011 2.497092437 2.514923992 2.541008832
-0.030026712 1.848194559 1.945678548 1.960454264 2.352621845 2.373863868 2.377411526 2.423291671 2.442531444 2.476241104 2.488581313 2.5132761 2.541269924
-0.013588193 1.845691813 1.92769164 1.951784803 2.35532468 2.371501836 2.379206909 2.423702153 2.441122141 2.460894401 2.479310499 2.505903154 2.543236658
-0.00473979 1.844167825 1.919178618 1.945770188 2.357920964 2.369606137 2.381587378 2.425509737 2.441320604 2.450021786 2.482270631 2.504054088 2.546600764
-0.007123783 1.843145416 1.934124328 1.945412576 2.3604069 2.368627922 2.383970558 2.428210945 2.444341468 2.458915467 2.485892034 2.499841093 2.551134771
-0.011663212 1.845186709 1.914922784 1.929644275 2.36273477 2.36842485 2.386040318 2.429467876 2.445793879 2.453561853 2.487843313 2.494210389 2.551098712
-0.010898643 1.845706996 1.915356311 1.925861282 2.364741088 2.368712512 2.387971263 2.431160774 2.446724376 2.450597383 2.489707562 2.493465341 2.553755998
-0.013687153 1.846450147 1.915865211 1.924505662 2.366568464 2.36931007 2.38972408 2.432791314 2.447060028 2.45083543 2.488837254 2.493818615 2.555491191
-0.018405795 1.847305814 1.916434572 1.925181845 2.368219067 2.370073826 2.391235325 2.434248606 2.447359349 2.451904743 2.485849467 2.495128686 2.556551829
-0.022704737 1.848198083 1.917051379 1.926573525 2.369673376 2.370923528 2.392561664 2.435516381 2.447730518 2.453064069 2.482918346 2.496445807 2.557353271
-0.025715027 1.849064596 1.917669812 1.928182103 2.370909701 2.371809833 2.393694691 2.436548008 2.448066982 2.45410871 2.480800867 2.497557957 2.558027556
-0.025904 1.849899929 1.918086259 1.928968363 2.37247978 2.373079507 2.395640548 2.437435668 2.449058483 2.455040563 2.480425903 2.498670108 2.55882683
-1.529769452 0.814402 1.099912924 1.302131844 1.524592611 1.647797863 1.811183421 2.089638343 2.265522176 2.462347084 2.487254703 2.727319009 2.867667432
-1.336543986 1.145793883 1.351954404 1.617929217 1.70472116 1.889109881 2.009877729 2.197140094 2.479646964 2.523024364 2.589751233 2.724267508 3.294351267
-1.11484074 1.340974966 1.477574829 1.796460846 1.894971853 1.953387688 2.089332786 2.217061472 2.519054295 2.672254267 2.703353816 3.155347348 3.355291809
-0.899761596 1.532893343 1.614952546 1.904732589 2.053376322 2.092359886 2.152243857 2.259352749 2.576900498 2.650950156 2.94424749 3.076987632 3.248888381
-0.721994807 1.696173976 1.766583252 1.995004138 2.156435434 2.173339473 2.238864451 2.28501328 2.532913611 2.595232818 2.920805025 3.12851773 3.357476255
-0.549598985 1.838229396 1.914623192 2.078233241 2.099714938 2.213620908 2.263538632 2.320557636 2.464691222 2.524913013 2.771475619 3.064838023 3.17498025
-0.391686878 1.887767275 1.94453549 2.055033431 2.130948151 2.243644909 2.257236084 2.347571347 2.455117562 2.483954582 2.655951309 2.876300291 2.983144566
-0.287879192 1.919002116 1.997852024 2.127200404 2.17271399 2.27842578 2.285519468 2.364925452 2.386075022 2.462345728 2.580169982 2.788219966 2.848407596
-0.214709331 1.935346555 2.016772684 2.190074873 2.210654269 2.279726633 2.308273821 2.319627681 2.375594995 2.458536165 2.539873907 2.71945099 2.739399752
-0.16279993 1.961656157 2.023679296 2.214742006 2.233904779 2.249321974 2.329505813 2.364241135 2.390858463 2.520113847 2.630962353 2.669711124 2.771372863
-0.134435209 1.966778503 2.015585161 2.125221199 2.260416368 2.274786483 2.342686235 2.37438768 2.398349348 2.505382325 2.569996054 2.615395768 2.673344999
-0.099515793 1.997651935 2.010319661 2.056413453 2.284432261 2.295963978 2.359016305 2.390073559 2.413412726 2.499646968 2.515922813 2.588931897 2.599665967
-0.087257193 1.956540047 1.987303403 2.005896544 2.302983921 2.31514817 2.380834737 2.397292506 2.435545663 2.49133295 2.512345331 2.540674807 2.545458519
-0.086082683 1.958147541 1.968102943 1.995368257 2.316701169 2.3271389 2.386578228 2.417517272 2.455521537 2.475570614 2.503203301 2.513214555 2.524915453
-0.064672834 1.930278976 1.959228513 1.988224953 2.326676634 2.338016124 2.400051193 2.425857589 2.463599405 2.46704268 2.472403344 2.510593599 2.523596164
-0.063456843 1.908764474 1.975231064 1.993402879 2.335027253 2.347527154 2.420848573 2.436396992 2.447442042 2.456317828 2.480741762 2.510478914 2.516892623
-0.052145821 1.891996539 1.980000678 2.002495565 2.341519046 2.355275878 2.428015194 2.435133554 2.441897556 2.454368989 2.487421987 2.499858716 2.520439467
-0.045183899 1.879492029 1.974829801 1.993183269 2.346815725 2.361651901 2.413662431 2.4402944 2.450844106 2.469144433 2.473975592 2.500172948 2.516886658
-0.045200438 1.87019844 1.970345139 1.999384959 2.351180279 2.36683281 2.40249158 2.441326026 2.453868765 2.47057407 2.481453734 2.498582264 2.515582552
-0.051784142 1.863283423 1.955566441 1.992560226 2.354946462 2.371139343 2.39404661 2.44157058 2.453002524 2.475845263 2.493511703 2.501759024 2.521893777
-0.044209751 1.858071064 1.957493861 1.978455 2.358244143 2.374731465 2.387744061 2.440326663 2.454021408 2.483688067 2.494187344 2.524702621 2.532170189
-0.029799781 1.854496294 1.941885253 1.978991283 2.36125606 2.377726572 2.38350558 2.439198788 2.449442666 2.474365739 2.479107969 2.506724118 2.5415077
-0.013692033 1.851985957 1.926677907 1.968576868 2.363925005 2.379290957 2.381707757 2.438502541 2.443929359 2.459410811 2.480228254 2.502687623 2.541073088
-0.008675426 1.850463053 1.937102896 1.965579592 2.366493091 2.378215408 2.38338981 2.440064215 2.444351499 2.466886784 2.482156759 2.496650234 2.54139925
-0.008328387 1.851869373 1.921032835 1.948246364 2.368993397 2.377505606 2.385498884 2.440774289 2.445543089 2.472219251 2.483935603 2.491892821 2.538571969
-0.007491698 1.852336791 1.921222079 1.94327395 2.371361394 2.377401494 2.387335206 2.442068635 2.447091749 2.461604204 2.486580689 2.491855949 2.539737803
-0.006428079 1.852908863 1.922010508 1.939374915 2.373308606 2.37772847 2.389189152 2.444100167 2.448742352 2.457947825 2.489531331 2.492528336 2.541942312
-0.006806297 1.85368021 1.922811408 1.935850303 2.375082842 2.378337685 2.39087473 2.446178604 2.450303213 2.456699299 2.492177502 2.493231903 2.543826895
-0.010204836 1.854549163 1.923552119 1.934433681 2.37670579 2.379089783 2.392299758 2.448019265 2.451700857 2.456393472 2.492550568 2.494374691 2.545023636
-0.015029488 1.855441161 1.924230471 1.934507426 2.37814112 2.379908307 2.393564823 2.449585277 2.452934743 2.456604406 2.490567025 2.496100124 2.545754586
-0.01960823 1.856296015 1.924852972 1.935545831 2.379377175 2.380743097 2.394647421 2.450840039 2.454005411 2.457060979 2.488085427 2.497483669 2.546274873
-0.021966195 1.857229224 1.925051434 1.93815784 2.38292917 2.383277836 2.398742478 2.451760505 2.455075809 2.460370318 2.485784127 2.498711319 2.546649567
-1.263848593 1.119826982 1.337045295 1.60946825 1.707901987 1.891534001 1.995963646 2.212296468 2.520442179 2.58097983 2.616014202 2.704732753 3.3036942
-1.089798372 1.303604589 1.456376728 1.771453995 1.900312996 1.978772486 2.09758309 2.261834889 2.517024661 2.670137059 2.713792361 3.187316121 3.357249866
-0.92437613 1.466642025 1.587159083 1.860895905 2.007298256 2.073255404 2.168932353 2.272138686 2.545302894 2.64565158 2.891340624 3.12254053 3.266550754
-0.739561202 1.635142608 1.721558232 1.945276472 2.019142579 2.173156736 2.213608708 2.278247923 2.536333298 2.552151215 2.975379304 3.158193065 3.349542082
-0.602176707 1.797968295 1.870604042 2.017027269 2.068697539 2.17763462 2.230687351 2.307941423 2.468783296 2.547291588 2.866966576 3.022498486 3.203571903
-0.432569395 1.870823381 1.929569716 2.063998689 2.120505539 2.241443653 2.270884466 2.338104239 2.480332636 2.519354158 2.709817141 2.919384877 3.05504394
-0.325010708 1.907639038 1.983450731 2.094596388 2.160214903 2.270435485 2.284746494 2.35965209 2.428024141 2.486269981 2.615929611 2.825004173 2.907550315
-0.239708591 1.928705373 2.016934002 2.165139599 2.197842576 2.291994723 2.304517941 2.352078241 2.373207477 2.477753705 2.559691987 2.750962377 2.794307242
-0.183790079 1.967474207 2.027765949 2.219637963 2.231271081 2.265895784 2.324090653 2.358926291 2.386997386 2.531745067 2.674931616 2.701379762 2.830571975
-0.143305844 1.974055471 2.026217288 2.178730232 2.255657058 2.26394559 2.337439986 2.375930646 2.394323156 2.517081054 2.609764794 2.647232233 2.731950891
-0.121158538 1.98737986 2.018400783 2.098635593 2.276780871 2.285508081 2.348986886 2.383272956 2.398313017 2.503576639 2.558229544 2.600501842 2.644803233
-0.079447195 1.979842613 2.004409158 2.036186247 2.29518287 2.302686498 2.363562241 2.393030437 2.410966103 2.498003414 2.508839427 2.564475427 2.578417979
-0.077738029 1.960456433 1.986330881 1.997897573 2.312170687 2.319353575 2.376846232 2.405652886 2.427823509 2.493591142 2.510133502 2.530933864 2.533620703
-0.070938239 1.952274453 1.965194596 1.984092752 2.324720745 2.332089082 2.396571588 2.414203595 2.453754622 2.479381533 2.494124714 2.510086055 2.521033229
-0.062767104 1.926753822 1.965181582 1.985380862 2.334195987 2.341368843 2.402968759 2.431620601 2.464937402 2.467160348 2.471354907 2.507279922 2.516555074
-0.058729525 1.907552549 1.972957147 1.98975111 2.342146969 2.350206401 2.418751158 2.44075531 2.445209607 2.462520061 2.477865679 2.506986566 2.513574608
-0.045886653 1.893365444 1.970694347 2.017531289 2.348650963 2.357920421 2.428373348 2.440671262 2.447095274 2.462526296 2.491519755 2.499973672 2.515003973
-0.040228566 1.882380855 1.97462212 1.994146573 2.353912938 2.364385644 2.416005214 2.451281429 2.457902819 2.461446681 2.473947395 2.499634225 2.512172354
-0.0390283 1.874237103 1.978694674 1.99527255 2.358259598 2.369721907 2.406421252 2.451772976 2.460595894 2.470468332 2.482219388 2.499783072 2.51418301
-0.042691998 1.868281594 1.973729851 2.003504417 2.361985655 2.374100017 2.398799143 2.451688928 2.458214611 2.47290655 2.491867336 2.507777163 2.51208451
-0.047790485 1.863705563 1.975471823 1.981141296 2.365281709 2.37778405 2.393610643 2.448661828 2.451628738 2.480562549 2.489544345 2.517480149 2.530956367
-0.022414092 1.860016921 1.939310659 1.987973079 2.368252957 2.380849649 2.389927152 2.450103937 2.459855725 2.474659638 2.487717512 2.503591551 2.529646567
-0.016804808 1.857830306 1.932810461 1.988527256 2.370930035 2.383427767 2.38754099 2.451038501 2.451911792 2.467316244 2.483169949 2.500859434 2.541745747
-0.013489232 1.857456426 1.941729356 1.973082407 2.373605758 2.385150218 2.38661483 2.447788809 2.452482508 2.483276501 2.488155377 2.496510876 2.536338179
-0.013231122 1.858760532 1.927270313 1.961510292 2.376079765 2.385076472 2.388120653 2.447973174 2.453143508 2.475875629 2.48608399 2.496088465 2.53293015
-0.009579895 1.85908805 1.927874106 1.956618402 2.378551331 2.385118768 2.389697239 2.449247185 2.453860089 2.469664178 2.487514711 2.494746673 2.53357895
-0.004972143 1.859694283 1.928643827 1.952000347 2.380459773 2.385513795 2.391471203 2.450691734 2.454614898 2.466827679 2.489003182 2.49403199 2.53536891
-0.001341522 1.860485152 1.92944527 1.947639046 2.382193882 2.386148497 2.393090084 2.452109984 2.455348831 2.465454978 2.490462642 2.493715317 2.537159684
-0.000915044 1.861353562 1.930214991 1.944822881 2.383813035 2.386901137 2.394434588 2.453433611 2.456170337 2.464847118 2.491922916 2.493433619 2.538291085
-0.003968442 1.862232004 1.930929132 1.943313534 2.385246196 2.387702851 2.395632143 2.454600257 2.457418591 2.46473189 2.492550568 2.493936012 2.538594473
-0.009175378 1.863067608 1.931567086 1.943086603 2.38648469 2.388499955 2.396655094 2.455575219 2.459170052 2.464928997 2.491778949 2.495667952 2.538348021
-0.017017369 1.86412228 1.931919819 1.946249264 2.39166099 2.391728229 2.401859861 2.45645095 2.461401945 2.468139648 2.489327988 2.497827184 2.536832438
-1.017299272 1.277828017 1.439237895 1.769591373 1.904375247 2.028754467 2.137908718 2.321832461 2.537714946 2.650392725 2.758567677 3.188002065 3.343501981
-0.904552357 1.420163508 1.570795665 1.841733403 1.984441147 2.077623212 2.191389283 2.314046051 2.544614781 2.649728743 2.911212658 3.168268847 3.288024588
-0.749662469 1.579894857 1.697691999 1.919303063 2.006164144 2.221356076 2.271127122 2.28987372 2.526520779 2.594510002 3.028405735 3.212671095 3.353868679
-0.616733083 1.741403966 1.804473102 1.996909055 2.048727901 2.186227895 2.242835062 2.310862242 2.492310352 2.565758657 2.939059261 3.038434341 3.220413041
-0.473079387 1.840692558 1.928185899 2.100249323 2.126584682 2.252170945 2.324604162 2.332414702 2.508135318 2.586389296 2.773692871 2.961411266 3.113843415
-0.361592656 1.902927987 1.973243725 2.099449507 2.158103389 2.275138944 2.315520152 2.353691972 2.464323849 2.548011965 2.658382749 2.858147997 2.95778444
-0.267495819 1.920938483 2.009178229 2.138675728 2.184969066 2.286478434 2.308713584 2.369622947 2.391746123 2.500741224 2.584734084 2.78001711 2.841762889
-0.20000465 1.936058527 2.028884606 2.192048114 2.215831382 2.281177146 2.308787059 2.341901873 2.380108667 2.478167711 2.544404389 2.716783672 2.745274196
-0.159222449 1.977018314 2.031055225 2.223504734 2.24188423 2.250144565 2.332364273 2.370221317 2.392503643 2.526426428 2.646219313 2.672685625 2.781217376
-0.127241747 1.987679723 2.027641503 2.145329924 2.274601305 2.277867536 2.345562047 2.386942348 2.398958835 2.514686216 2.590659228 2.627614785 2.695667993
-0.106036596 2.01582375 2.02211464 2.074578761 2.291569601 2.296032844 2.35611826 2.393286378 2.400612691 2.503951604 2.542319716 2.586910396 2.618807593
-0.0745976 1.96982919 2.001671077 2.018543395 2.305117396 2.309891618 2.370250599 2.398836287 2.409102126 2.500306341 2.509169656 2.548778432 2.558852858
-0.069739329 1.964567215 1.977884826 1.996708423 2.319659403 2.325709263 2.381817833 2.405635263 2.426754196 2.492404432 2.511674842 2.517652042 2.528831026
-0.059679002 1.946480262 1.966622877 1.984699528 2.330915658 2.337632484 2.392871287 2.418374024 2.445303958 2.48169151 2.485186569 2.509417735 2.518638933
-0.064263437 1.923077381 1.966971272 1.987863274 2.340091307 2.346229826 2.409112157 2.429320113 2.459680308 2.465870611 2.473155171 2.504858513 2.513066521
-0.055013771 1.906107729 1.96745089 1.994285388 2.347734022 2.353930561 2.421163619 2.440626255 2.448476651 2.466194604 2.478870193 2.505861943 2.513497608
-0.040275741 1.894075789 1.963153304 2.005748782 2.354199245 2.361255789 2.426986549 2.437469288 2.455346391 2.465920227 2.486209249 2.497919908 2.512575245
-0.036532603 1.884674022 1.976199248 2.000813241 2.359477758 2.367641301 2.41658813 2.450371265 2.457843714 2.464453446 2.483345908 2.501748992 2.513594671
-0.034823167 1.87770017 1.979795708 1.997543756 2.36385641 2.373035584 2.408662091 2.459274977 2.467006349 2.469663365 2.482930275 2.500842082 2.51192536
-0.037726633 1.872520346 1.987121207 1.995298307 2.367577858 2.377497472 2.402372015 2.459017952 2.463062309 2.47282467 2.491534124 2.505566147 2.522434669
-0.031560189 1.868619414 1.965421527 2.008538919 2.370845987 2.381215938 2.397960827 2.451183282 2.459042895 2.473508445 2.485683811 2.50643998 2.517771878
-0.026066675 1.865426387 1.942578517 1.987659931 2.373792834 2.384319494 2.394952435 2.447423063 2.459093596 2.474449245 2.486297907 2.504359916 2.536540708
-0.01359009 1.863522012 1.949065429 2.005933417 2.376475335 2.386944517 2.393261977 2.460258886 2.476637487 2.481894582 2.492111347 2.498854743 2.525801758
-0.020476369 1.86454686 1.935040998 1.985740102 2.379279299 2.38906064 2.392220861 2.456064869 2.460988752 2.486100528 2.489915514 2.500223106 2.53390457
-0.017860836 1.864978219 1.933673991 1.974528853 2.382256241 2.39039701 2.39194567 2.452361315 2.4619385 2.48080385 2.490062192 2.499707157 2.530666807
-0.013546982 1.865350201 1.934232235 1.969026663 2.384313801 2.391527055 2.392831161 2.452591771 2.463129818 2.478438835 2.491543343 2.498605309 2.529942364
-0.008015781 1.865997645 1.934945834 1.963673591 2.386189165 2.392092077 2.394440282 2.453624753 2.464380785 2.476919456 2.493129418 2.498503909 2.530892924
-0.002150827 1.866801528 1.935709861 1.958604656 2.38788613 2.392767447 2.3959884 2.45476971 2.465563156 2.475505816 2.494699768 2.499082488 2.532646012
0.002353627 1.867666955 1.936458706 1.955221571 2.38951423 2.393526865 2.39723313 2.45588647 2.466612406 2.473966916 2.496204506 2.500011087 2.534408047
0.003993928 1.868531299 1.937159561 1.95290319 2.390947934 2.394314752 2.398336876 2.456912403 2.467525823 2.472954539 2.497522169 2.500841269 2.535612922
0.001791587 1.869349009 1.937793449 1.95147762 2.392186699 2.395076068 2.399291233 2.457819855 2.468379321 2.47251342 2.498603954 2.501319803 2.535936102
-0.004141961 1.870220943 1.938107682 1.949393489 2.396415963 2.397432406 2.402966047 2.45846757 2.46978293 2.476354705 2.497518644 2.501271001 2.533496799
-0.858600635 1.388701195 1.552694342 1.847207667 1.977365081 2.116987977 2.260166934 2.330858993 2.554397206 2.642082775 3.123930312 3.180544799 3.445200865
-0.727732875 1.5366579 1.681623022 1.91634727 2.001743738 2.238186369 2.291330469 2.324484867 2.526414227 2.607776641 3.074918956 3.198133969 3.333068045
-0.599543822 1.688679567 1.802230907 2.018934355 2.129716706 2.242848889 2.275401121 2.328072651 2.527899715 2.643018966 2.985288615 3.069203119 3.284910187
-0.49175956 1.82228622 1.910337264 2.110507571 2.147916447 2.2679425 2.295422001 2.335786943 2.501201864 2.61084441 2.853182632 2.993934759 3.178905041
-0.371399754 1.887844003 1.974377566 2.145011624 2.1598741 2.283786986 2.337395792 2.355576012 2.487794782 2.598998731 2.704355348 2.883398046 2.992380947
-0.292203078 1.913994456 1.994035683 2.124950075 2.177740358 2.280143893 2.302223147 2.36550376 2.423149873 2.511911804 2.614675121 2.803469607 2.873339075
-0.220729098 1.930427281 2.026264735 2.168907409 2.204058636 2.300688314 2.302877369 2.360437808 2.379299091 2.493185812 2.561870197 2.738940197 2.783958439
-0.175697299 1.968064986 2.032018257 2.2224788 2.234178886 2.263858288 2.328717655 2.364270688 2.390420869 2.534312882 2.670896749 2.69789609 2.825158171
-0.139228681 1.98531281 2.032410303 2.184440917 2.260919846 2.266704005 2.34092176 2.380261039 2.398450477 2.522949262 2.619013376 2.648978542 2.736433927
-0.113155228 2.004813133 2.029613659 2.114920114 2.290401869 2.290818045 2.353714204 2.396879042 2.404204813 2.511429746 2.573699066 2.609305239 2.662485669
-0.075468992 2.012629367 2.014865055 2.05258247 2.303812747 2.306146854 2.363652254 2.40214427 2.406499606 2.50920436 2.518449688 2.581412544 2.595231463
-0.070402227 1.969347945 1.995626096 2.00503437 2.313971221 2.317216033 2.377075603 2.406632999 2.408672123 2.500770506 2.511138559 2.53984815 2.541106165
-0.062520381 1.96542478 1.971307358 1.994946931 2.326573878 2.33246486 2.38949742 2.410112334 2.4263185 2.490737562 2.505292312 2.51350764 2.526352682
-0.05257962 1.940966684 1.971883225 1.986841407 2.336690599 2.34378022 2.400330722 2.415598799 2.445676211 2.476549372 2.480830962 2.510330067 2.522964987
-0.06288667 1.92033469 1.973006221 1.994146844 2.34487773 2.351786783 2.408670225 2.429590695 2.454022763 2.461761727 2.47471576 2.50465761 2.511364134
-0.052787843 1.904609769 1.959486894 2.001381245 2.35220567 2.358481648 2.430907002 2.43649541 2.440948893 2.468685692 2.472217624 2.506761804 2.510251983
-0.036601198 1.894273438 1.960371571 1.997182348 2.358570035 2.365074299 2.424576257 2.438719169 2.463200311 2.467437437 2.486884348 2.49737034 2.51337967
-0.03370966 1.886468863 1.976562283 2.019985503 2.363872678 2.371222578 2.415662513 2.460262411 2.462970669 2.470834349 2.489667436 2.502866023 2.513211844
-0.031861137 1.880634274 1.980390554 2.001012246 2.368296879 2.376526848 2.409140354 2.462122051 2.468359258 2.478631333 2.482960641 2.50131194 2.508493202
-0.031044782 1.876115721 1.983233289 1.99658452 2.372014531 2.380975722 2.403755831 2.464118608 2.468120669 2.471730414 2.491546596 2.50495178 2.519325148
-0.02036575 1.872804484 1.956946191 2.005661751 2.375251752 2.384727265 2.400646853 2.456060802 2.463935328 2.472550835 2.487093655 2.506108124 2.512251794
-0.017150491 1.870110325 1.948042207 2.018515198 2.37815305 2.387845462 2.397882472 2.450212116 2.465829942 2.477648238 2.488277654 2.504075236 2.510725094
-0.019059746 1.868965639 1.964195775 1.984377161 2.380870526 2.390487836 2.397846142 2.450314329 2.466920403 2.491370637 2.498905986 2.50350696 2.53861562
-0.021478172 1.87022745 1.938282557 2.013949469 2.383664187 2.392586065 2.397259429 2.467571101 2.485181689 2.48715032 2.493148126 2.500760745 2.520701644
-0.021785627 1.87052406 1.939199498 1.988631097 2.386696167 2.393910506 2.397066389 2.459312935 2.46873829 2.485893932 2.494001895 2.502448221 2.532150397
-0.017347598 1.870990393 1.939951054 1.980844416 2.388726344 2.395769061 2.397272172 2.456416246 2.47007222 2.486657959 2.495461627 2.502024454 2.529405809
-0.012492309 1.871687182 1.94066899 1.974789675 2.390572969 2.397232046 2.39798333 2.456746746 2.471418621 2.487652713 2.496985886 2.501895128 2.528562071
-0.006909324 1.872511399 1.941403194 1.96904537 2.392237671 2.398146818 2.399260867 2.457646064 2.472682873 2.487866901 2.498591211 2.502472351 2.529422077
-0.001006412 1.87337764 1.942127909 1.964700337 2.393841098 2.398921962 2.400405552 2.458625907 2.473837048 2.486592076 2.500223649 2.50360592 2.531136123
0.004522348 1.874229241 1.942808159 1.961526017 2.395275886 2.399670264 2.401439619 2.459553151 2.474885484 2.484355032 2.50188591 2.505126655 2.533091469
0.008199332 1.875027159 1.943425237 1.9596211 2.396394544 2.400345634 2.40242163 2.46038767 2.475709972 2.481822463 2.503266202 2.506474412 2.534622777
0.00064636 1.876034113 1.944139106 1.957045964 2.397836381 2.40920922 2.412924432 2.461267468 2.476694966 2.490301866 2.499864409 2.5050361 2.528566409
-0.664975803 1.510694523 1.673752021 1.955731284 1.995710145 2.217286234 2.30356982 2.370434421 2.543067205 2.592771013 3.093009976 3.129193371 3.336663692
-0.560684432 1.645670895 1.789509498 2.042747719 2.103628342 2.230125853 2.296154307 2.365222333 2.517823121 2.634494285 2.996555986 3.063023661 3.252576481
-0.487049051 1.785543225 1.889444991 2.081681938 2.125720067 2.26991086 2.31839244 2.347855214 2.508323749 2.653013139 2.90716803 2.958995551 3.175010345
-0.384173761 1.851346917 1.95081201 2.141595462 2.153384205 2.286914401 2.304345506 2.355756581 2.494110616 2.578202978 2.747648157 2.891143517 3.005872349
-0.310494187 1.90276233 1.971519648 2.116097063 2.174316875 2.27652737 2.300646019 2.363708919 2.441745455 2.523947812 2.648151343 2.820615217 2.894314583
-0.239883737 1.924667794 2.014103468 2.156157803 2.19906399 2.294008361 2.301088764 2.370459906 2.389208673 2.504015318 2.580455205 2.754072983 2.806684053
-0.187677726 1.940292941 2.035293164 2.2016741 2.226288093 2.26331143 2.313474251 2.354608642 2.383466267 2.52729294 2.543820117 2.698802458 2.733037827
-0.150643272 1.975899656 2.035338713 2.219635523 2.245431616 2.254668811 2.337983589 2.374987135 2.398375105 2.528620363 2.64163298 2.666644169 2.773214337
-0.122980762 1.995328402 2.03302223 2.148345907 2.277811955 2.282149668 2.349613453 2.389208673 2.405133413 2.520802502 2.595735754 2.628539046 2.696143273
-0.098575806 2.0255834 2.03508955 2.08765724 2.302063455 2.304341439 2.361827589 2.405531694 2.410739715 2.511605163 2.555600183 2.591927546 2.63245001
-0.064407404 1.992116125 2.010487758 2.032940621 2.313902898 2.315804562 2.371464963 2.406972989 2.415630249 2.51062993 2.516132934 2.561665498 2.573662193
-0.065627191 1.972129677 1.984334595 1.998850845 2.321765494 2.324684957 2.383866717 2.409869407 2.415166627 2.498262338 2.513529872 2.524807275 2.534861637
-0.055513995 1.957612342 1.974217603 1.992706362 2.333062689 2.339209612 2.39645392 2.416367707 2.428273846 2.488870873 2.49446389 2.515115134 2.525519247
-0.056498446 1.935683833 1.981212602 1.994001792 2.342338112 2.349710516 2.407709633 2.420086443 2.446179688 2.469155549 2.481019122 2.511178414 2.537118474
-0.05840255 1.917838452 1.974438027 1.998762187 2.349800529 2.357277315 2.418304616 2.425210958 2.448832094 2.462112561 2.476227006 2.504827876 2.512772623
-0.048507879 1.903896442 1.960684448 2.012496245 2.356239724 2.363290574 2.425574807 2.433329224 2.440053913 2.471249711 2.473987521 2.508868166 2.521973216
-0.0360782 1.894615596 1.965653067 1.991582824 2.362265455 2.369149022 2.421998681 2.442412691 2.456569431 2.471183557 2.482396974 2.498005583 2.509319045
-0.029959744 1.88796628 1.977336071 2.002211427 2.367545595 2.374849133 2.415035946 2.458058444 2.47004809 2.475475721 2.493451784 2.496909429 2.509601557
-0.029567157 1.882953469 1.981567503 1.997889439 2.371966 2.380011605 2.409790509 2.459830782 2.470176331 2.4753548 2.493529868 2.503393901 2.509834994
-0.020796295 1.879114082 1.970587253 1.99365638 2.375684737 2.384353656 2.404965045 2.464830579 2.470167113 2.477312586 2.489160705 2.506785663 2.508286334
-0.013980509 1.876444866 1.955048865 2.001690869 2.378855532 2.38813692 2.403996318 2.461561908 2.468369561 2.474653944 2.48926807 2.506575813 2.506784849
-0.010171217 1.874153597 1.953992024 2.014959135 2.381766591 2.391140161 2.400460048 2.452523176 2.471333488 2.485701705 2.49207583 2.504705871 2.509180501
-0.018599106 1.873869459 1.957419573 2.02422778 2.384523922 2.393783077 2.401623441 2.450340628 2.472080977 2.490932771 2.496179563 2.506820909 2.50893893
-0.025389678 1.875144013 1.944484247 1.996081856 2.387918936 2.39512243 2.401047303 2.456431429 2.473069224 2.494669402 2.497236133 2.506651456 2.530714525
-0.023172697 1.875373926 1.943522841 2.013670212 2.39012697 2.397174296 2.400791091 2.474197642 2.478723244 2.491020615 2.497096233 2.503400408 2.525709847
-0.020443021 1.875955216 1.944896356 1.992785259 2.392142506 2.398988387 2.400973015 2.461463219 2.4756346 2.492830097 2.499004133 2.504948255 2.531795225
-0.016177969 1.876703518 1.945696443 1.985942631 2.393983709 2.400546808 2.401495742 2.459970411 2.476949551 2.495970526 2.500423196 2.505190369 2.528646662
-0.012200038 1.877548612 1.94643146 1.980165792 2.395663051 2.401742194 2.402379335 2.460492595 2.478183979 2.499244349 2.501931188 2.505529274 2.527581145
-0.0076175 1.878417293 1.947137467 1.974579553 2.397169145 2.402617653 2.403519954 2.46135477 2.479326495 2.50104163 2.5037 2.506516165 2.528289321
-0.002570256 1.879257235 1.947794942 1.969511975 2.398509582 2.403411504 2.404605805 2.462212064 2.480328841 2.501316007 2.505309935 2.507965052 2.529829034
0.002837313 1.880034548 1.948385722 1.96562975 2.399695207 2.404156282 2.405580496 2.462985581 2.481187761 2.49967164 2.506614312 2.509341006 2.531590797
-0.009392278 1.880984295 1.948838499 1.960580066 2.407429019 2.407712615 2.409879438 2.46372602 2.481762815 2.485481552 2.508555831 2.52115415 2.533982925
-0.430688608 1.730589914 1.86498581 2.105060147 2.151075584 2.279557994 2.332046245 2.400852093 2.552366487 2.562783614 2.965286441 3.006470448 3.31312796
-0.347492582 1.825066868 1.933143401 2.136633351 2.180155531 2.301167119 2.32666362 2.395384878 2.476167087 2.6214966 2.883485891 2.924192177 3.155859501
-0.268771728 1.901125826 2.049574079 2.227778732 2.232467822 2.322395586 2.373631515 2.401418743 2.443179159 2.594716598 2.779980779 2.831684668 3.025117001
-0.218440811 1.952076533 2.071801637 2.19705469 2.265198725 2.341560528 2.356196886 2.38044215 2.429380574 2.588336508 2.646733093 2.78484393 2.869827206
-0.177140221 1.961959002 2.05689768 2.224376397 2.257521035 2.314644422 2.369922268 2.382200118 2.421637815 2.576675465 2.591142642 2.755924489 2.779242779
-0.133894859 1.979936421 2.078154886 2.257022438 2.277172374 2.290801777 2.388481248 2.397636292 2.432136821 2.555957796 2.591904229 2.718552214 2.742655138
-0.106181648 1.993385527 2.076545765 2.214002109 2.309509604 2.318779605 2.403335318 2.40892698 2.429103214 2.536299679 2.581852578 2.684211648 2.726483676
-0.089137437 2.005743902 2.073783554 2.166106698 2.342800649 2.357233935 2.413409473 2.431684586 2.449090204 2.511613839 2.564046509 2.659021789 2.721605884
-0.083004884 2.016871915 2.045559003 2.114896526 2.360120864 2.365030106 2.413666498 2.429098334 2.448026856 2.487116159 2.549027595 2.634698984 2.715397958
-0.096164972 2.01629171 2.058476164 2.065774551 2.367545323 2.381177167 2.408597293 2.430359874 2.454753714 2.477866764 2.51563027 2.606166165 2.677196044
-0.046807661 1.989795846 2.039402591 2.065707583 2.374578551 2.393097676 2.406524279 2.431082691 2.459643164 2.464764154 2.528702242 2.578726247 2.629188659
-0.013666819 1.970154539 2.017441004 2.025403374 2.385079455 2.400662036 2.408541441 2.434551722 2.454029813 2.467890756 2.526530539 2.555481973 2.589031399
-0.020158069 1.956711397 1.997042177 2.0249731 2.394531651 2.407236793 2.412309251 2.439485094 2.455440742 2.471235342 2.504461317 2.536880698 2.557258378
-0.023044456 1.949094711 1.986310547 2.07363308 2.407469146 2.418340405 2.421190189 2.448127714 2.46402263 2.474865963 2.489130881 2.527468086 2.539108795
-0.023682139 1.942093205 1.983348788 2.074678534 2.423567404 2.437058535 2.445213402 2.453305098 2.46673143 2.475259093 2.493517396 2.523482292 2.555191328
-0.042993488 1.92446906 1.972772241 2.060728391 2.421139489 2.425957905 2.427978321 2.456433869 2.464104238 2.470311893 2.485315624 2.505980967 2.511577237
-0.042704741 1.922157728 1.977186682 2.064443874 2.423702966 2.436215339 2.43896535 2.461608271 2.46690278 2.476250864 2.484555664 2.505981509 2.515829004
-0.032498821 1.919360813 1.979945911 2.05769858 2.437775658 2.443702157 2.446983571 2.459547186 2.467756821 2.47509669 2.490706383 2.503529192 2.516588422
-0.011916442 1.9178718 1.983094203 2.041617945 2.445479917 2.450380484 2.45428738 2.463050108 2.470129698 2.478743579 2.496105817 2.503737144 2.519423566
0.012510746 1.915330283 1.984206353 2.015424926 2.447032644 2.45385304 2.45866061 2.471400998 2.475154981 2.4914414 2.501844428 2.502360106 2.519910776
0.024969436 1.914803218 1.986503858 1.994653032 2.457993374 2.463018115 2.468218003 2.47438282 2.484358014 2.494999089 2.502885815 2.503541122 2.523329107
0.025416248 1.913647688 1.97787615 1.987602995 2.460712206 2.465795239 2.471618982 2.477312044 2.484542921 2.495143598 2.502955494 2.507914081 2.524212429
0.014437624 1.912988585 1.967498608 1.988480352 2.461575736 2.463117618 2.468037976 2.478446698 2.485945716 2.496162211 2.502717718 2.520156685 2.525165972
0.009173209 1.912774126 1.962886246 1.989346051 2.462266831 2.464953127 2.469940724 2.48063982 2.486383039 2.495845809 2.502769774 2.521060612 2.526240708
0.007108871 1.912875527 1.960899721 1.990166201 2.465069982 2.466608339 2.47155581 2.482618754 2.487101789 2.495075275 2.503043609 2.521743303 2.527362619
0.006534088 1.913165901 1.960253361 1.990900947 2.467111003 2.468025505 2.472903296 2.484408715 2.488047199 2.494736099 2.50339363 2.52250733 2.528410784
0.006614612 1.913594548 1.960229231 1.991578486 2.468495634 2.469207334 2.474036866 2.485971202 2.489052798 2.494802253 2.503864302 2.522957938 2.529443495
0.006884109 1.914084198 1.960496831 1.992178483 2.469515602 2.470194768 2.474982275 2.487282629 2.489966214 2.495102116 2.504374828 2.523085366 2.530399479
0.00742446 1.914593097 1.960870982 1.992703922 2.470309453 2.471020883 2.475759588 2.488345164 2.49073946 2.495320642 2.504841975 2.522953058 2.531261111
0.008099287 1.915072716 1.961264925 1.993153174 2.470937919 2.471735023 2.476410014 2.489225775 2.491385548 2.49527672 2.505257608 2.522887175 2.532016733
0.00861144 1.915532813 1.961653174 1.993566638 2.471454681 2.472322549 2.476953618 2.489828483 2.491891195 2.495308984 2.505657245 2.522788757 2.532672853
-0.320176025 1.808053295 1.929886931 2.162022486 2.197555727 2.316803925 2.353549631 2.428739095 2.491004619 2.620091907 2.871144055 2.930164225 3.153829596
-0.250625128 1.876698638 2.046383762 2.223094523 2.252036468 2.336477767 2.391476083 2.418625898 2.456511682 2.582795547 2.80919927 2.832214987 3.009450101
-0.194037482 1.937045147 2.081434673 2.212696918 2.292763631 2.357926657 2.380069083 2.390976402 2.452234972 2.583758851 2.682389153 2.783601369 2.894476173
-0.184934223 1.953458723 2.047901515 2.221424399 2.26235138 2.31670388 2.369084765 2.387073572 2.433828363 2.583541409 2.603992022 2.754495394 2.799837087
-0.141938565 1.97431331 2.07333647 2.255428229 2.280874843 2.294189201 2.385578052 2.394886823 2.437437295 2.565845688 2.58851057 2.72384103 2.745121824
-0.111770056 1.988526172 2.091585556 2.233196332 2.291657716 2.310774127 2.398955039 2.417257807 2.436996718 2.549753936 2.585224276 2.687471643 2.720628211
-0.091398612 2.001593535 2.076611919 2.183230348 2.331987953 2.342181944 2.408504839 2.422078391 2.434709516 2.524459965 2.571715252 2.658649807 2.705695243
-0.078919045 2.011946134 2.068745799 2.143294054 2.355808908 2.368086758 2.41757692 2.436230251 2.455002063 2.50063413 2.556456935 2.637302587 2.697778965
-0.073167421 2.015180101 2.045720864 2.098580826 2.366538369 2.376415687 2.41208449 2.431315315 2.454300665 2.480177011 2.545641799 2.616436071 2.685399443
-0.077833465 2.005428584 2.046984573 2.071580129 2.372946385 2.390582187 2.408931318 2.43436546 2.46127533 2.472076639 2.521520981 2.59327449 2.653600393
-0.024139796 1.982539212 2.039404217 2.047806079 2.380288151 2.401902428 2.408970631 2.434686471 2.46107497 2.46810169 2.535808131 2.577094352 2.614609509
-0.020762676 1.967261374 2.006596858 2.022031947 2.390371795 2.405435987 2.411723081 2.435066587 2.453750013 2.467575168 2.516794205 2.550702328 2.579388061
-0.030096662 1.953736625 1.988978136 2.032623677 2.400056073 2.410402707 2.41635171 2.43858903 2.454458731 2.469285689 2.496324072 2.534385273 2.55097047
-0.024667404 1.945961873 1.983958546 2.086987835 2.409627835 2.419765975 2.423835817 2.446217646 2.463522948 2.477440557 2.481794266 2.52619543 2.535053593
-0.032115451 1.937628606 1.980842789 2.065718699 2.424216475 2.432159595 2.433170888 2.455594198 2.464403288 2.473794752 2.489373266 2.519815611 2.523582337
-0.045661891 1.924898249 1.975879322 2.063409807 2.428632001 2.430962854 2.434113586 2.458644343 2.46330632 2.471050977 2.487474314 2.508198219 2.515747938
-0.043639306 1.925434262 1.982612144 2.065049294 2.426534857 2.440234481 2.445130981 2.464779879 2.472736284 2.47711819 2.483572568 2.509162607 2.520564727
-0.033976989 1.922511816 1.984869251 2.054394121 2.439036113 2.447276385 2.452335559 2.465731524 2.469183475 2.477721712 2.486954027 2.506233654 2.520436756
-0.014457687 1.919471974 1.986020715 2.034696149 2.446635448 2.452452955 2.458019131 2.466681814 2.472124899 2.478687727 2.494330768 2.50366611 2.520562558
0.01016471 1.916930186 1.986794503 2.010864078 2.448149675 2.455750637 2.462090871 2.471727161 2.476425468 2.491189797 2.499462875 2.501873167 2.521186956
0.025634774 1.91497972 1.987203087 1.989711797 2.456857907 2.458771771 2.465031753 2.479333273 2.481562455 2.500192198 2.500695133 2.50517139 2.521997346
0.03049657 1.913858894 1.97622392 1.988258844 2.460596436 2.467407342 2.472999274 2.482203934 2.484825161 2.498756325 2.500269197 2.501541853 2.523184056
0.024290541 1.913204129 1.967134488 1.988997928 2.462538497 2.46938736 2.473452323 2.485272787 2.485412416 2.49702059 2.500153427 2.516005234 2.524335248
0.013454257 1.912998075 1.962676125 1.989756804 2.464050556 2.464702338 2.471065889 2.486206267 2.487774448 2.499446336 2.500325049 2.523657167 2.525487525
0.009102717 1.91303793 1.960863933 1.990437325 2.465238079 2.465807168 2.472452959 2.487070339 2.489655777 2.498369703 2.500604578 2.524711297 2.52658151
0.007660066 1.913288449 1.960285625 1.991080431 2.466752306 2.467348779 2.473646176 2.488088681 2.491122829 2.496824025 2.50099581 2.525267644 2.527635098
0.007401414 1.913675885 1.960265291 1.991683682 2.467863372 2.46858646 2.474657198 2.489058491 2.49216259 2.495933382 2.501463227 2.52517519 2.528584032
0.0076297 1.914112394 1.960497915 1.992210747 2.468768384 2.469439687 2.475494429 2.489952929 2.492919297 2.495574143 2.501901635 2.524660868 2.529438344
0.008042351 1.914554598 1.96081513 1.99265756 2.469513433 2.470076286 2.476178474 2.490714245 2.493444464 2.495466507 2.502285547 2.524019389 2.530183935
0.008491333 1.914956132 1.961131532 1.993030084 2.470136747 2.470577053 2.476722078 2.491328341 2.493796383 2.49545512 2.502606557 2.523419662 2.530818636
0.008956852 1.915398064 1.96150243 1.993412369 2.470696076 2.470984552 2.477222573 2.492376507 2.494214456 2.495289734 2.503120066 2.523143387 2.531782482
-0.219857976 1.862008869 2.013896871 2.234069351 2.243748207 2.364933857 2.416579997 2.442268182 2.47353854 2.60333563 2.808093898 2.855144214 3.022092342
-0.18765441 1.92663995 2.049408151 2.211720329 2.318778792 2.376904795 2.392226012 2.406229838 2.471204433 2.582512494 2.728429533 2.777524124 2.922190739
-0.183323475 1.944936482 2.029745967 2.226676884 2.275219468 2.318457239 2.37343007 2.398102896 2.453743234 2.581230077 2.63080971 2.750580092 2.818926657
-0.145029108 1.968474112 2.063577904 2.257283259 2.286182096 2.298351225 2.387037783 2.403214668 2.449379494 2.577181654 2.588830767 2.724482238 2.752009729
-0.114952509 1.986608241 2.096628191 2.246748194 2.288915297 2.308635772 2.399737503 2.418086091 2.467695547 2.560101926 2.584388672 2.691245689 2.718387371
-0.09359797 1.996470105 2.079373589 2.19926923 2.319120408 2.333458801 2.407933581 2.413802331 2.432770709 2.533394857 2.575112164 2.65948758 2.697860031
-0.078802462 2.008311446 2.074562222 2.155994044 2.348955706 2.363440506 2.413103916 2.438827619 2.443723034 2.512374884 2.563611626 2.636177965 2.684329587
-0.068088997 2.015166816 2.060622382 2.121019319 2.36633611 2.37503648 2.420559013 2.437412894 2.450131863 2.488413758 2.552643034 2.61819919 2.673607447
-0.059694998 2.007819627 2.048338838 2.088049828 2.372002331 2.386432906 2.411509165 2.43385168 2.460642527 2.474422675 2.545156758 2.600471748 2.658113252
-0.043547124 1.993241832 2.041533354 2.071450532 2.378061681 2.398606373 2.410288835 2.437799788 2.466323659 2.470402991 2.536044009 2.5817566 2.631536322
-0.047285923 1.984669433 2.010961412 2.047240243 2.38680543 2.405505124 2.412038399 2.438049222 2.462120424 2.466480911 2.500571772 2.56307453 2.600058283
-0.037177065 1.965087231 1.994579286 2.027800924 2.394582351 2.409209491 2.414213084 2.436669472 2.45598055 2.465881998 2.501738689 2.545803389 2.569429676
-0.038358352 1.949710162 1.983738393 2.041248674 2.404643491 2.413293974 2.420102982 2.438023194 2.455726235 2.467193967 2.488642587 2.531458489 2.54436616
-0.029463587 1.943020991 1.982100804 2.086273694 2.415494958 2.423914172 2.427860924 2.444744087 2.462292316 2.474370077 2.476591125 2.525386396 2.532946689
-0.044735731 1.928656841 1.975306437 2.057300028 2.416572405 2.425963869 2.427242761 2.449609136 2.460187039 2.471206874 2.483955937 2.512222783 2.516676266
-0.045243546 1.927032266 1.980621281 2.067082453 2.433116392 2.437906611 2.442300717 2.460894943 2.465182498 2.473036689 2.488910729 2.510602004 2.520003771
-0.040657213 1.927038231 1.986341726 2.06249856 2.431174602 2.442905053 2.448466348 2.467078197 2.470158437 2.476579738 2.481549712 2.509668524 2.522392102
-0.031166517 1.923942537 1.987931326 2.047927 2.443142557 2.449776148 2.455386246 2.466801922 2.470463723 2.476823478 2.483976272 2.506595605 2.522102
-0.015112452 1.920809428 1.988585006 2.026774177 2.448002184 2.454493706 2.461041621 2.46848018 2.473969898 2.479837293 2.492430731 2.504209442 2.522339504
0.00408855 1.919972197 1.990927246 2.010124452 2.45210429 2.459255728 2.466247202 2.470401093 2.477631157 2.489152029 2.497239387 2.505228055 2.525179799
0.022844637 1.917462674 1.989009586 1.990677541 2.453443642 2.46105816 2.468686234 2.478178014 2.48002003 2.496145672 2.50303412 2.506461941 2.524873972
0.031296928 1.917021555 1.9774757 1.991911697 2.463590729 2.468322928 2.471482607 2.480605929 2.486403374 2.500813343 2.503518076 2.507976982 2.526606454
0.032102437 1.916442705 1.970066966 1.992536096 2.465354391 2.467056236 2.473321912 2.483119249 2.487684435 2.497081321 2.503384683 2.517380104 2.527644317
0.02183958 1.913583974 1.963130258 1.990531134 2.46414572 2.472116223 2.472885131 2.488817191 2.492666609 2.500494773 2.500936162 2.521729204 2.526887338
0.012755029 1.913727398 1.961433293 1.9912225 2.465481277 2.466759627 2.47346371 2.489794322 2.493808584 2.500857808 2.502651835 2.52623637 2.52799488
0.009550885 1.914030244 1.960925478 1.991857473 2.466653888 2.467682804 2.474603515 2.490562687 2.494707631 2.500428076 2.501260969 2.527048657 2.528974722
0.008709045 1.91440792 1.960935509 1.992415175 2.467663283 2.468988808 2.475545671 2.491192237 2.49538273 2.498136536 2.501658708 2.526879476 2.529802464
0.008794449 1.914863679 1.961201211 1.992942782 2.468550129 2.469915781 2.47637043 2.491665891 2.495857197 2.496835954 2.502088439 2.526073424 2.530493016
0.009219572 1.915308051 1.961535507 1.993389323 2.469294636 2.470569732 2.477051494 2.491966567 2.495823035 2.496516841 2.502425718 2.525082195 2.531041229
0.009724405 1.915715822 1.961861398 1.993757781 2.469922559 2.471076734 2.477589133 2.492127073 2.495498228 2.496672195 2.502695757 2.524160102 2.531470961
0.010200769 1.916109494 1.96219488 1.994109971 2.470449895 2.471491012 2.478053297 2.492322553 2.495361311 2.496811011 2.502979624 2.523517267 2.53187114
1.531282324 6.943704708 12.67138466 14.34448029 16.33835845 17.00993449 17.69293354 18.26826815 18.83152555 19.35380283 19.81498421 20.20106424 21.17009775
-2.370671383 3.737739052 8.696430271 10.58705357 11.0316972 12.70837654 13.32101186 13.47413266 14.14845384 14.88219401 15.05411211 15.14151435 15.78392397
-4.555683829 1.929103925 4.682078584 7.364472889 8.941930612 9.794380528 10.23611256 10.61097646 10.76766824 11.24918799 11.49082888 11.76418369 12.43035461
-5.738226944 0.859031451 1.725958845 4.81819422 6.115805342 7.09079951 7.85388587 8.044396843 8.289854347 8.969865603 9.360933233 9.906250628 10.40508273
-6.334100017 -0.755064344 0.412072692 3.008851188 3.937123641 4.234584356 5.296049456 6.2279425 6.324058127 6.537907724 7.43444674 7.646930956 8.78619536
-6.609610532 -2.427890477 0.174054559 1.435502077 1.665217038 2.368133934 2.84355041 4.621403745 4.746359916 5.064006625 5.744408571 6.234459507 7.213534362
-6.678678558 -3.66024883 -0.677708871 0.1688422 0.45931632 0.972073891 1.469481777 3.436801443 3.787833549 4.109478253 4.272371992 4.892588205 5.327427721
-6.68495779 -4.56871432 -2.350675988 -0.918636435 0.221365968 0.347256433 0.895987821 2.579479701 2.958402332 3.185771256 3.456254319 3.94715062 4.086544687
-6.678111638 -5.226083739 -3.622066708 -2.004576171 -0.162051357 0.567011653 0.603847373 1.838058859 2.433630985 2.675444041 2.828268506 3.134662213 3.585274368
-6.684328782 -5.699576048 -4.565619168 -2.789481235 -0.371634547 0.434892114 0.646090661 1.307044882 2.096458196 2.313335164 2.343332595 2.636025864 3.202405256
-6.71112939 -6.040445884 -5.25672292 -3.336835856 -0.460596296 0.570498036 0.647629561 0.988434598 1.913411268 2.022158562 2.113060474 2.374036032 2.836358575
-6.749413454 -6.28230015 -5.756955647 -3.712275086 -0.456175077 0.514054357 0.609660542 0.81917568 1.646332167 1.874606645 2.042811162 2.350925693 2.540535178
-6.792024115 -6.452335296 -6.116476374 -3.963063159 -0.376364305 0.557619375 0.625134674 0.753504567 1.359962051 1.843356351 2.10518622 2.368364389 2.401117524
-6.781549511 -6.643477987 -6.326112162 -4.109314765 -0.275487741 0.524429188 0.737520452 0.812210776 1.184473517 1.864036605 2.297621359 2.391385799 2.812827994
-6.793166903 -6.756777453 -6.497453583 -4.224174007 -0.116198595 0.538148334 0.796602709 0.876932955 1.028542242 1.94213306 2.231928827 2.38626264 2.79600963
-6.828439322 -6.807767201 -6.61989779 -4.302059257 0.056803731 0.604923735 0.797116489 0.950662144 0.954003205 2.059129573 2.221301851 2.496097684 2.86103113
-6.868975071 -6.826486145 -6.70220209 -4.352643404 0.191941151 0.659720064 0.733729867 0.977875403 1.115354791 2.149232483 2.306994658 2.461693675 2.88192259
-6.892249982 -6.84595339 -6.751800972 -4.384409376 0.254573235 0.637409271 0.710709271 1.017353226 1.099762179 2.217979769 2.290020398 2.460588031 2.902720783
-6.884403654 -6.849164854 -6.764640591 -4.383273095 0.378259191 0.662627056 0.724684086 1.197521631 2.282699237 2.392820316 2.421362895 2.996845004 3.280829229
-6.884150153 -6.863733431 -6.778714367 -4.390017847 0.476428853 0.659999051 0.703012874 1.244351795 2.307247346 2.408744242 2.45771493 3.068001769 3.266647003
-6.878411542 -6.862674421 -6.78626761 -4.385246336 0.565626209 0.654843086 0.696316924 1.273966941 2.372132199 2.426268613 2.463393622 3.179178876 3.301948433
-6.87345404 -6.841175372 -6.790149835 -4.369800401 0.585979759 0.650456029 0.692141615 1.285921882 2.381865009 2.426531332 2.442601394 3.167816883 3.269554537
-6.868270962 -6.816143035 -6.791978566 -4.351061666 0.605349129 0.648378405 0.676459531 1.280934014 2.380553853 2.406252612 2.422283632 3.186421683 3.264361157
-6.86553505 -6.80050867 -6.792174589 -4.338856206 0.617018034 0.653762657 0.667505119 1.270749512 2.384873129 2.40616992 2.417992282 3.20475319 3.263096363
-6.86470541 -6.79235082 -6.790002072 -4.333510183 0.616927479 0.658707145 0.663528272 1.256431725 2.388562043 2.411535192 2.422022269 3.218147258 3.261775447
-6.864337224 -6.794930565 -6.794405397 -4.331411683 0.623988633 0.656434855 0.663368309 1.250592256 2.397682112 2.419577273 2.428287131 3.235888257 3.266175248
-6.86419163 -6.792819864 -6.790014273 -4.330151499 0.631794292 0.655607927 0.665184298 1.249135507 2.401885618 2.415207838 2.43070637 3.240068446 3.271426106
-6.863308308 -6.786950572 -6.785500058 -4.329064292 0.639581787 0.658450933 0.667727441 1.250043501 2.402695466 2.422544725 2.433774139 3.250294702 3.269325437
-6.862235471 -6.785168203 -6.784099703 -4.327865381 0.645683704 0.662311197 0.671269134 1.251005449 2.406948859 2.424554567 2.435857184 3.254827624 3.270723624
-6.861049032 -6.783577789 -6.782995957 -4.32659869 0.650233707 0.665862108 0.674298944 1.251779237 2.410487569 2.425936757 2.437229343 3.258144284 3.272092258
-6.859872896 -6.782917331 -6.782359358 -4.325410625 0.65373202 0.669257122 0.676935625 1.252545704 2.413670294 2.427190434 2.438371046 3.260830851 3.27328927
-1.795534144 2.361120498 6.611995068 11.33308975 12.39752746 12.69579856 13.29407488 13.54156093 14.5283696 15.04796465 15.32923112 16.10569718 16.53766061
-5.144852549 -0.269791154 4.769984306 6.21585308 7.629292171 9.010413281 9.399555661 9.720930596 9.874353703 10.19368382 10.45549905 10.77079078 11.02384409
-6.997574336 -1.701603234 2.509008066 4.122954471 4.335814737 6.098290189 6.526496928 6.749694339 7.136434559 7.367798225 7.620656601 7.795255034 8.998035928
-7.90359022 -2.455133016 -0.166542526 2.092844927 3.600452161 3.882236214 4.40229868 4.513247772 4.6758205 5.312159373 5.714660574 6.622189059 6.901663407
-8.278977123 -2.867340456 -2.110395325 0.559477117 1.486743971 1.893043077 2.977152726 3.030694835 3.735932824 3.956110997 4.385179639 4.98119668 5.299071947
-8.35321711 -3.818412269 -2.825263367 -0.529515475 -0.335449253 0.232752634 1.336985105 1.852497025 2.053007322 2.745178489 3.218587563 3.413545511 4.159156032
-8.256107271 -4.891088076 -2.76424664 -2.033283864 -1.312148791 -1.022599475 -0.408520696 1.046486313 1.179096586 1.810582068 2.20124464 2.5955926 2.939576024
-8.108192049 -5.696950484 -3.479207948 -2.572344802 -2.256161077 -1.65983116 -1.465610669 0.33393123 0.476090491 1.05338425 1.353374009 1.371922957 1.964205265
-7.955640334 -6.281601735 -4.64040303 -3.178925647 -2.247581901 -2.028027041 -1.889199081 -0.11152496 0.005037755 0.511531278 0.610145854 0.828977626 1.504538382
-7.824743023 -6.700121484 -5.484184298 -3.816601161 -2.345341895 -2.055987246 -1.821841848 -0.415875477 -0.39221557 -0.01976494 0.061155543 0.272676456 1.083102152
-7.753684134 -7.017906738 -6.144423022 -4.308342826 -2.455084214 -2.150994789 -1.702613985 -0.718918363 -0.674978381 -0.317060539 -0.248586817 -0.112744746 0.500732951
-7.719461236 -7.254581994 -6.626313126 -4.649514152 -2.455856104 -2.117740346 -1.647301164 -0.910866293 -0.848057436 -0.512665931 -0.426964448 -0.320149997 0.179417934
-7.739448768 -7.371872405 -6.987743651 -4.871951331 -2.361886152 -2.145784599 -1.58587043 -1.072787239 -0.919913429 -0.601912903 -0.567234517 -0.050776374 0.54450104
-7.752406597 -7.484459899 -7.238462045 -5.027019076 -2.284179031 -2.081324326 -1.569390429 -1.264226269 -0.91150479 -0.647914241 -0.620634015 -0.122163323 0.421108983
-7.76933802 -7.564510074 -7.414801908 -5.130340094 -2.20856553 -2.025379515 -1.537049674 -1.415986572 -0.889888886 -0.733698417 -0.653309609 -0.169191408 0.366879303
-7.785385036 -7.622454695 -7.535870975 -5.200450592 -2.154061472 -1.870575574 -1.611578408 -1.502622619 -0.86887515 -0.716083219 -0.69723983 -0.126144508 0.249257307
-7.796741607 -7.668087576 -7.613326492 -5.247783148 -2.064014956 -1.925811937 -1.66753813 -1.572073472 -0.8088323 -0.78238578 -0.696460891 -0.059869602 0.230782918
-7.803492595 -7.708473393 -7.655291065 -5.277861374 -2.015900207 -1.859467895 -1.69009863 -1.62026251 -0.885372503 -0.775438499 -0.744829413 -0.011297466 0.118138758
-7.805373111 -7.739622287 -7.6765987 -5.293179609 -1.965143896 -1.825189958 -1.708968589 -1.661041999 -0.815751655 -0.778825651 -0.740398704 -0.015263468 0.138942103
-7.799845164 -7.756534189 -7.688303937 -5.296837072 -1.936120343 -1.821343793 -1.720754349 -1.688838174 -0.813170555 -0.78048493 -0.725867813 0.003106539 0.121003455
-7.789145526 -7.75534775 -7.694813895 -5.289536787 -1.935347911 -1.802038138 -1.726448767 -1.705759836 -0.808772381 -0.778631255 -0.728510459 0.024718646 0.110898121
-7.780972764 -7.737423472 -7.698201318 -5.274207707 -1.941053173 -1.784750458 -1.728542386 -1.715803083 -0.804240544 -0.775396746 -0.733727156 0.04189408 0.105222953
-7.776166549 -7.718077961 -7.699842161 -5.258607232 -1.944797124 -1.770507501 -1.728627519 -1.721219327 -0.799563112 -0.772010136 -0.736336453 0.055109478 0.102545333
-7.77401274 -7.706669876 -7.700383866 -5.248582151 -1.946314334 -1.759194852 -1.727819027 -1.723197176 -0.794760964 -0.768928269 -0.73664689 0.065222403 0.101914698
-7.773182558 -7.702586478 -7.701157654 -5.243290624 -1.946445829 -1.750222274 -1.726442802 -1.72212705 -0.789923027 -0.766291046 -0.735625295 0.072957842 0.102541808
-7.772650342 -7.703717607 -7.703511824 -5.24046741 -1.945696985 -1.74277504 -1.724053115 -1.71862223 -0.785269726 -0.764221557 -0.733866243 0.07869103 0.103569639
-7.77198175 -7.698375109 -7.697523237 -5.238764751 -1.944436529 -1.736357535 -1.71646327 -1.710660131 -0.78204308 -0.764940035 -0.731769641 0.080653696 0.102288849
-7.771162142 -7.701358828 -7.70125797 -5.237450884 -1.943170651 -1.732255971 -1.71839557 -1.713400111 -0.780806754 -0.766228959 -0.729859301 0.084308177 0.101425048
-7.770379949 -7.694825553 -7.69164798 -5.236123732 -1.942512362 -1.730073694 -1.721331301 -1.717078992 -0.780098578 -0.765239899 -0.728841502 0.084397648 0.09840554
-7.769287862 -7.693322713 -7.691239125 -5.234796851 -1.941079201 -1.726194723 -1.717497608 -1.712500792 -0.775169273 -0.761884197 -0.727023615 0.089432692 0.101987631
-7.768172458 -7.692140612 -7.689943966 -5.233558357 -1.939759098 -1.723267126 -1.713832282 -1.708743827 -0.771303316 -0.759737979 -0.725414223 0.09263331 0.103890921
-3.454473577 -0.492114461 2.848800997 9.480963624 9.658352195 10.24654758 10.52350481 10.58061681 11.58771667 11.89195277 12.06158855 12.53189895 13.22334323
-6.293289891 -2.471746953 1.274270871 4.986846633 5.986170113 6.548960907 6.997310261 7.38212279 7.607690095 7.86072416 8.167102956 8.349847852 8.63385702
-7.818055749 -3.528317723 0.851597773 1.851633495 3.018204153 4.070334183 4.608754454 5.042207442 5.11396556 5.160427809 5.453543761 5.913145303 6.992135046
-8.506889651 -4.003673738 -0.56617388 1.05037396 1.217196286 2.305421868 2.593224332 2.932819342 3.023339783 3.443355595 4.011136969 4.814752843 5.092070671
-8.704034756 -4.157148088 -2.305428917 -0.289835352 0.579657147 1.008551456 1.285226449 1.591835972 1.718283325 2.396626626 2.778749876 3.65247435 3.789884873
-8.631043295 -4.124841223 -3.531026523 -0.937608337 -0.755375865 -0.3093636 0.549562926 0.82792919 1.567320126 1.829299114 2.259821522 2.664210831 2.82873755
-8.362295697 -4.691757169 -3.826683449 -2.12702092 -1.493575483 -1.309194353 -0.297560217 -0.145938458 0.146079713 1.396070616 1.579576287 1.681870016 2.238421163
-8.079131623 -5.374624987 -3.591668828 -3.197748159 -2.426670147 -1.893250487 -1.544582583 -0.68951605 -0.347239081 0.552711489 0.766852002 1.647179972 1.854933888
-7.807198589 -5.87447543 -4.168829465 -3.337721618 -3.154080114 -2.321546426 -1.93276681 -1.077193004 -0.753708453 -0.314848981 0.046285747 0.923193487 1.079832396
-7.570548005 -6.238612585 -4.987562129 -3.669280784 -3.022741684 -2.848867423 -2.246639202 -1.398288411 -1.080047126 -0.923376767 -0.499178055 0.24438304 0.435944346
-7.400827635 -6.502790388 -5.615798461 -3.998371637 -3.119790249 -2.703399094 -2.308731207 -1.617966089 -1.357954378 -1.275322561 -0.854053885 -0.327378705 -0.062753819
-7.300718351 -6.695935872 -6.08685689 -4.235523258 -3.306033187 -2.513495982 -2.295716713 -1.74592523 -1.586537666 -1.478345905 -1.088592141 -0.766386753 -0.397513875
-7.255922159 -6.835786782 -6.433361767 -4.401692175 -3.384564796 -2.38042046 -2.280965941 -1.83088058 -1.729364434 -1.631168201 -1.27761627 -1.057092413 -0.626796393
-7.242046304 -6.937316756 -6.68436213 -4.51741549 -3.379937522 -2.306332573 -2.239504845 -1.897371572 -1.827488819 -1.739352913 -1.470543499 -1.173740803 -0.783295672
-7.242793793 -7.010173739 -6.863202299 -4.600009621 -3.354154172 -2.260207874 -2.192098543 -1.962431571 -1.897595792 -1.825481959 -1.63654703 -1.212186728 -0.900451606
-7.248768553 -7.062892174 -6.987407457 -4.659525948 -3.31086299 -2.213911553 -2.140255838 -2.015029899 -1.958685451 -1.896121961 -1.760074649 -1.214817715 -0.972342033
-7.255036669 -7.105669848 -7.066949274 -4.7015217 -3.240463203 -2.162894421 -2.120158501 -2.039492604 -1.9679766 -1.940058419 -1.844800357 -1.190697982 -1.062651539
-7.257355321 -7.148118919 -7.106288282 -4.730771913 -3.231835224 -2.127888788 -2.103311127 -2.055703108 -1.992121818 -1.968339635 -1.905448356 -1.214542524 -1.076024188
-7.258869549 -7.18271163 -7.125399541 -4.748078842 -3.234285643 -2.102079139 -2.085121146 -2.061882566 -1.990986622 -1.981379886 -1.94487331 -1.209612948 -1.102497549
-7.256265945 -7.204263006 -7.135909392 -4.75364312 -3.229323802 -2.08410904 -2.076830988 -2.060543756 -1.998101458 -1.981136958 -1.97030447 -1.198949099 -1.12081794
-7.247985276 -7.211134915 -7.142014291 -4.749949327 -3.228411741 -2.078373412 -2.065217391 -2.0548328 -2.003729993 -1.986540731 -1.978930823 -1.188727995 -1.132660907
-7.238087081 -7.201368486 -7.145128421 -4.738243277 -3.228671478 -2.075324352 -2.055034245 -2.048019725 -2.006760617 -1.994066862 -1.977665758 -1.179839195 -1.139518718
-7.230496693 -7.181796858 -7.146354986 -4.72177168 -3.228484945 -2.071266168 -2.048764773 -2.040560832 -2.008841764 -1.997289442 -1.975657271 -1.172698602 -1.142710661
-7.225377059 -7.164403982 -7.146460725 -4.706911374 -3.227646358 -2.066070889 -2.044748071 -2.034068497 -2.011477903 -2.0000099 -1.973098945 -1.167675759 -1.14342453
-7.222409335 -7.153652018 -7.146143781 -4.696857825 -3.226376956 -2.061772218 -2.042053912 -2.028809234 -2.012876361 -2.002131988 -1.970283865 -1.16439787 -1.142655894
-7.220582773 -7.14804924 -7.145860998 -4.690864358 -3.224850527 -2.059254832 -2.040860424 -2.02326773 -2.01032183 -1.999901722 -1.967441672 -1.161106966 -1.141718618
-7.219288156 -7.146512781 -7.146030722 -4.687242683 -3.223226766 -2.057023482 -2.040458619 -2.017627538 -2.003002025 -1.992573782 -1.964770829 -1.158343671 -1.141259334
-4.26168564 -2.364596308 0.819179476 7.332992952 7.749638421 8.284606742 8.731056601 9.386543335 9.621150999 9.676918224 10.28334073 10.32264422 11.17062195
-6.611848932 -3.715760656 -0.688867792 4.16827339 4.775725356 5.152338011 5.413997343 5.914250676 6.433017711 6.508387743 6.789470398 6.853461356 7.295055384
-7.83008525 -4.370845584 -1.084057592 1.54115666 2.545793086 2.94833848 3.41199414 3.911531976 3.966938334 4.162123484 4.542177245 4.809806457 5.95060732
-8.316588258 -4.591502834 -0.870934608 -0.244828225 0.816141532 1.411143755 1.757268787 2.191908756 2.444077935 2.646323696 3.208035417 3.574433475 4.365974842
-8.392676497 -4.591202429 -1.681665318 -0.542355094 -0.299027269 0.395335936 0.585825489 1.19496466 1.326650943 1.651958532 2.221637774 2.914292897 3.135026604
-8.172870034 -4.387043346 -2.816009092 -0.981994047 -0.79873998 -0.181081008 0.029992821 0.580459403 0.716399621 1.238589054 1.557578641 1.893664494 2.325387168
-7.838565195 -4.179604746 -3.624869859 -1.725937156 -1.414303976 -1.098388394 -0.515547166 0.190076903 0.587848346 0.74994742 1.008193573 1.353984851 1.54100456
-7.469695571 -4.438657493 -3.772266964 -2.532217365 -1.926129424 -1.64673099 -0.877822513 -0.738204227 -0.265843318 0.137119607 0.600957191 1.199184163 1.662583339
-7.082622681 -4.846596085 -3.525348644 -3.290332396 -2.722586539 -1.7063517 -1.596328225 -1.289453272 -0.643584391 -0.376688841 -0.136833843 0.783616683 1.39355811
-6.741214393 -5.156920278 -3.885121245 -3.297825992 -3.210082674 -2.160789957 -1.903554555 -1.622225176 -1.044405165 -0.821651042 -0.646594409 0.17410309 0.383129662
-6.460569874 -5.380072682 -4.483518754 -3.575492214 -2.991742721 -2.545916176 -1.947189794 -1.774073324 -1.346347017 -1.11293989 -0.929621295 -0.32399562 -0.183315612
-6.263898964 -5.536220043 -4.92495065 -3.722417563 -2.836318177 -2.743566657 -2.051744155 -1.88348921 -1.667263482 -1.352776451 -1.180538424 -0.73851629 -0.567097057
-6.157166664 -5.655967109 -5.25841609 -3.757456274 -3.049552052 -2.554785998 -2.140775583 -1.889944943 -1.855823988 -1.509048258 -1.291154304 -1.069840392 -0.796559601
-6.110719327 -5.746029079 -5.504961886 -3.736706612 -3.208269668 -2.419034482 -2.187632588 -2.009710717 -1.86773067 -1.624940483 -1.373612331 -1.300430541 -0.953682466
-6.096669139 -5.813159924 -5.684036576 -3.694529749 -3.329816455 -2.365643931 -2.221997013 -2.100163919 -1.858845936 -1.709805549 -1.502899437 -1.379797212 -1.073965815
-6.096342977 -5.864568559 -5.810338336 -3.654434847 -3.41360787 -2.34322767 -2.233874956 -2.16522663 -1.850576112 -1.767935348 -1.622152786 -1.400980943 -1.161740312
-6.099992306 -5.918256533 -5.883040508 -3.626313324 -3.468975457 -2.334621109 -2.231517532 -2.21355611 -1.843552645 -1.80345693 -1.701420226 -1.411859522 -1.228063478
-6.103513393 -5.976859172 -5.912980731 -3.615967232 -3.505972496 -2.329504999 -2.248017326 -2.218164133 -1.84893554 -1.806241373 -1.739375688 -1.414612516 -1.278507996
-6.105363815 -6.020387588 -5.930414004 -3.615643781 -3.530865475 -2.321667618 -2.266386519 -2.199856485 -1.865649793 -1.771965877 -1.723919993 -1.406704642 -1.313970473
-6.105339956 -6.050553116 -5.941473695 -3.618471604 -3.54169959 -2.313118807 -2.235517154 -2.143345296 -1.874818393 -1.761913412 -1.697559691 -1.37663211 -1.32492795
-6.103547013 -6.070869521 -5.948526985 -3.623324453 -3.549257714 -2.324149758 -2.302183292 -2.240582292 -1.893225544 -1.753866994 -1.691271241 -1.406212823 -1.362980474
-6.100714038 -6.083943934 -5.95297857 -3.627779562 -3.552718341 -2.327932209 -2.308842097 -2.255527189 -1.922367036 -1.868211101 -1.823751103 -1.407518556 -1.374777622
-6.098558873 -6.090245127 -5.955803954 -3.630700652 -3.553692218 -2.329163383 -2.310817778 -2.258776339 -1.931496052 -1.908560046 -1.851445335 -1.406241562 -1.382394308
-6.100493072 -6.087989917 -5.957646241 -3.63181931 -3.553522223 -2.329664149 -2.311888175 -2.259627126 -1.935536884 -1.920247931 -1.855672972 -1.404953181 -1.387063335
-6.102445707 -6.082692155 -5.958774659 -3.631002684 -3.552866374 -2.329442099 -2.312287812 -2.259647732 -1.93532595 -1.922836351 -1.855383411 -1.403601357 -1.389531919
-6.102664233 -6.076123905 -5.959621651 -3.627656201 -3.551945637 -2.328487471 -2.312186412 -2.259306116 -1.931950185 -1.921127728 -1.853913648 -1.402372894 -1.390365896
-6.101055112 -6.067424349 -5.960554859 -3.621091747 -3.550890965 -2.327022317 -2.312016146 -2.258711541 -1.925632453 -1.916545461 -1.852226444 -1.401418537 -1.390510676
-6.097956436 -6.056450876 -5.961484272 -3.612128387 -3.549759293 -2.325032538 -2.311838017 -2.257963238 -1.916587757 -1.909781189 -1.850632777 -1.400292288 -1.390182888
-6.0915918 -6.036659366 -5.962439713 -3.594727107 -3.54855957 -2.32359531 -2.311756138 -2.256961978 -1.907566648 -1.90306626 -1.849248146 -1.399719945 -1.390220574
-6.083433408 -6.011259928 -5.96070696 -3.57348427 -3.547370149 -2.319473954 -2.310616333 -2.255888869 -1.906560778 -1.903530696 -1.848112137 -1.398412857 -1.390683654
-6.075298332 -5.986244401 -5.953218786 -3.553619286 -3.546238206 -2.302956537 -2.295048393 -2.254783225 -1.920263927 -1.917818117 -1.847199805 -1.391794177 -1.384474914
-4.648675837 -3.707422237 -0.36228348 5.579781807 5.735470697 6.74970681 6.889615741 7.684259851 8.029228539 8.248489772 8.354237079 8.905555532 9.16937979
-6.555134672 -4.487640381 -1.741327509 3.321893399 3.908374195 4.076432033 4.518783853 5.321596386 5.553130318 5.758374168 6.004115268 6.34319433 7.44139375
-7.487211266 -4.7341916 -2.114184555 1.329552783 2.078355247 2.69831579 2.963191466 3.130718986 3.28678745 3.838200797 4.109725789 4.480207517 5.256051346
-7.793030191 -4.711036797 -1.913543847 -0.064022679 0.895880185 1.358895178 1.442875566 1.905882697 2.30220932 2.770550544 2.799028867 3.174764435 4.127741165
-7.750121835 -4.541729077 -1.413411707 -1.199109604 0.081101322 0.2825817 0.503537458 1.080091862 1.385940881 1.7254776 2.189930093 2.696308388 3.190857272
-7.441767088 -4.228412489 -2.099749642 -1.055843073 -0.476313083 -0.226364681 -0.183509195 0.519657135 0.653414262 1.134261352 1.618876795 1.773722761 2.452355622
-7.027993093 -3.837845624 -2.658311986 -1.160001052 -0.816378765 -0.599933427 -0.406072446 0.1344813 0.20731334 0.973706058 1.078161459 1.324896499 1.770517804
-6.557716043 -3.557772092 -3.138871685 -1.669796593 -1.159240278 -0.984664347 -0.721121246 -0.082762499 0.217579721 0.536722493 0.797358332 1.024076017 1.380842666
-6.099791132 -3.657304695 -3.109454188 -2.194798125 -1.751840342 -1.104098807 -0.790158092 -0.654984884 -0.446853563 0.153419582 0.369617113 1.120587756 1.244064403
-5.665815959 -3.888587023 -2.889029292 -2.69452629 -2.382643134 -1.37255088 -1.226564434 -1.153866329 -0.708678281 -0.260672983 -0.127184811 0.548362388 1.280605954
-5.31625443 -4.053604748 -3.125110786 -2.834022028 -2.619284771 -1.560107957 -1.419488138 -1.239196914 -0.97095442 -0.612437123 -0.478246197 0.07282472 0.354475922
-5.026766659 -4.175346473 -3.504972591 -3.060352276 -2.351016791 -1.736208688 -1.547433181 -1.280230176 -1.205566693 -0.852189094 -0.69537992 -0.250480348 -0.090898117
-4.830974463 -4.269707385 -3.81569154 -3.203751658 -2.217410951 -1.861436255 -1.586001654 -1.407144134 -1.268858422 -0.974109219 -0.82741297 -0.483241115 -0.39643209
-4.731194053 -4.359210569 -4.073232227 -3.249200445 -2.143921164 -1.951847975 -1.729945182 -1.55203524 -1.266953776 -1.09789549 -0.925394472 -0.736906356 -0.61862824
-4.677830614 -4.413880826 -4.247512632 -3.31171703 -2.106757655 -2.051331233 -1.814227873 -1.74331051 -1.267548893 -1.170418178 -1.023402545 -0.907773581 -0.737335816
-4.655584347 -4.455357646 -4.372392618 -3.306651078 -2.093733942 -2.068247473 -1.867022765 -1.832804205 -1.270819191 -1.209641687 -1.063118415 -1.030896954 -0.823427447
-4.644143999 -4.49245229 -4.45518006 -3.297324955 -2.101301284 -2.057321176 -1.905979759 -1.892209371 -1.277239949 -1.235139273 -1.127396764 -1.073068937 -0.890604925
-4.607203896 -4.525270223 -4.49247154 -3.291159595 -2.138246267 -2.044287161 -1.941645579 -1.921950589 -1.286776736 -1.250408705 -1.187486247 -1.076676784 -0.944535284
-4.629241668 -4.574188856 -4.513791104 -3.286398387 -2.138955528 -2.034818426 -1.966181759 -1.9297107 -1.295549224 -1.26327625 -1.228319419 -1.073202601 -0.986490639
-4.640041351 -4.593184074 -4.5213232 -3.284152396 -2.124400778 -2.024102792 -1.984191441 -1.931262885 -1.302391852 -1.278591503 -1.247593625 -1.070911874 -1.014836382
-4.651078537 -4.614398985 -4.525555717 -3.282113001 -2.136373072 -2.018237024 -1.997760113 -1.931689906 -1.307986224 -1.29258855 -1.254036344 -1.068993672 -1.031184346
-4.653588061 -4.624036901 -4.5293219 -3.280211337 -2.143374035 -2.017863958 -2.001122593 -1.930240477 -1.314507841 -1.299850064 -1.25574795 -1.070113414 -1.038862035
-4.655517651 -4.628088849 -4.531416604 -3.278000592 -2.148467371 -2.020940402 -1.997907334 -1.927799547 -1.318004256 -1.301601796 -1.253837881 -1.072796728 -1.039846486
-4.656447877 -4.629047272 -4.532227265 -3.275416509 -2.152149777 -2.023552953 -1.993546304 -1.924819895 -1.324641914 -1.2997671 -1.248806904 -1.074877334 -1.037961632
-4.655960396 -4.628150123 -4.532510861 -3.272583263 -2.154744163 -2.024938667 -1.989505201 -1.921597315 -1.332446489 -1.299347672 -1.254360066 -1.075619129 -1.035311937
-4.652759235 -4.623420094 -4.533386591 -3.269683863 -2.15638365 -2.025211689 -1.986019631 -1.918325661 -1.33388182 -1.297708727 -1.252662017 -1.07512243 -1.032663869
-4.649847634 -4.59325782 -4.528482229 -3.266936835 -2.15416938 -2.024684082 -1.983104776 -1.915191197 -1.333923031 -1.295904126 -1.250557281 -1.073688184 -1.030262253
-4.652989148 -4.621275232 -4.529589771 -3.264440867 -2.156940809 -2.023530449 -1.980661949 -1.912294237 -1.333081733 -1.294082172 -1.248406183 -1.07166831 -1.028138267
-4.652700672 -4.621387206 -4.527824483 -3.262217108 -2.156380125 -2.021920786 -1.978581615 -1.909681686 -1.331636371 -1.292302786 -1.246318257 -1.069361316 -1.026254769
-4.651502304 -4.620245503 -4.526570534 -3.260329814 -2.155618266 -2.020116456 -1.976851844 -1.907440846 -1.329801946 -1.290648387 -1.244376467 -1.066897341 -1.024629381
-4.650133128 -4.619086177 -4.525539449 -3.258781154 -2.154753923 -2.018151891 -1.975429798 -1.90558934 -1.327730016 -1.28917537 -1.242644256 -1.064446651 -1.023257764
-4.899527082 -4.478314258 -0.905338888 3.581108548 4.233467054 5.156177127 5.468226753 5.83346684 6.131523485 6.35573517 6.618131689 6.972787909 7.191704271
-6.263881612 -4.942477461 -2.129574366 2.520221484 3.148781538 3.348149318 3.59343737 3.990881837 4.43851705 4.828885452 5.063610513 5.309129291 5.854475425
-6.960480506 -4.877248009 -2.47853888 1.241886193 1.783927868 2.236006532 2.675553032 2.799376448 3.242886509 3.59402354 3.722449556 3.96242656 4.531020221
-7.126282863 -4.611512599 -2.326673923 0.23945265 0.696046342 1.288943559 1.521662031 1.75368507 2.024946801 2.426800829 2.679026402 2.99168931 3.674220392
-6.980459904 -4.273814643 -1.850772134 -0.416768288 0.111376384 0.492090602 0.562146333 1.087688756 1.291647208 1.872654552 2.082978724 2.59047161 3.215338955
-6.61585506 -3.869605361 -1.252388724 -1.05333111 -0.200515177 -0.000967099 0.082199103 0.833043944 1.081509298 1.150051885 1.715668334 1.730781057 2.44393451
-6.143608566 -3.459752903 -1.643945191 -0.874747695 -0.393101061 -0.297120996 -0.122683339 0.586204521 0.628758517 1.143661493 1.186341019 1.510263165 1.982357016
-5.683302372 -3.049892312 -2.021913195 -0.984637506 -0.592197175 -0.41889146 -0.18279153 0.234202334 0.471766605 0.860414996 1.148159711 1.57441761 1.761187342
-5.171456862 -2.785974246 -2.358155215 -1.304907069 -0.85820398 -0.587910433 -0.341050946 0.197032589 0.382654653 0.492000589 0.896040419 1.226846674 1.347930652
-4.676192754 -2.656866353 -2.390129953 -1.654864168 -1.242110684 -0.809385393 -0.437285597 -0.230593944 0.134158662 0.32250254 0.829145994 1.246263761 1.28101264
-4.287769124 -2.778107312 -2.110341914 -2.04862162 -1.746561287 -1.036742659 -0.678743209 -0.458267612 -0.228968014 0.063406143 0.25688999 0.737010468 1.194703839
-3.9538322 -2.891509534 -2.325439495 -2.144488626 -1.901945434 -1.208607891 -0.879464169 -0.444684842 -0.404701915 -0.076240611 -0.007668742 0.386539047 0.571768523
-3.679216123 -2.959914119 -2.522478049 -2.436157318 -1.722993833 -1.298034618 -1.017091862 -0.505249334 -0.447651481 -0.214398894 -0.194398077 0.143918313 0.258255642
-3.491704867 -3.009965237 -2.699397575 -2.588771662 -1.587577156 -1.302944674 -1.085469606 -0.533744196 -0.457376428 -0.334830549 -0.288820263 -0.02797837 0.027802139
-3.377660894 -3.04995684 -2.861843146 -2.718523475 -1.523929983 -1.38772542 -1.219359042 -0.614255281 -0.474449919 -0.458534669 -0.371825689 -0.166392595 -0.135129828
-3.319891148 -3.076667976 -2.982601505 -2.773618854 -1.49426468 -1.393107231 -1.291729358 -0.654659806 -0.513119793 -0.481099235 -0.429307231 -0.281583422 -0.241663124
-3.294353165 -3.101391232 -3.066366078 -2.801422892 -1.478705687 -1.384285669 -1.341004247 -0.69283027 -0.530395272 -0.494562982 -0.470617581 -0.36796163 -0.316055483
-3.283929532 -3.144883859 -3.101956525 -2.814363369 -1.468040753 -1.388206394 -1.355258321 -0.724189285 -0.538508929 -0.505405502 -0.49743771 -0.427595625 -0.369890406
-3.279588023 -3.188122173 -3.115239703 -2.818759916 -1.454596799 -1.404490914 -1.336070875 -0.747838618 -0.549427906 -0.522537014 -0.498340282 -0.464845623 -0.408832489
-3.277309226 -3.219708932 -3.123101757 -2.818689152 -1.440075397 -1.384249068 -1.282523885 -0.765106777 -0.562092921 -0.541669693 -0.485560852 -0.466955238 -0.434590353
-3.275537702 -3.241886604 -3.127804403 -2.816068739 -1.44964499 -1.435199232 -1.342182281 -0.778129676 -0.573983064 -0.558235911 -0.497180955 -0.493674509 -0.459897338
-3.273661523 -3.257143023 -3.130415598 -2.813238747 -1.465314873 -1.446755892 -1.376482721 -0.787522496 -0.583131872 -0.570656644 -0.505020506 -0.504158603 -0.474545084
-3.271630262 -3.267231004 -3.131679307 -2.810343142 -1.466353006 -1.451572139 -1.383077812 -0.794288666 -0.589889367 -0.579379516 -0.509199069 -0.50436547 -0.485063339
-3.274461068 -3.268384908 -3.132152961 -2.807432626 -1.46473765 -1.454470997 -1.383797646 -0.799303105 -0.59416201 -0.58518157 -0.512511662 -0.502739811 -0.492403479
-3.278553414 -3.265295992 -3.132223453 -2.80468614 -1.463282256 -1.455731724 -1.382813466 -0.802687545 -0.596018667 -0.588332031 -0.514637816 -0.501602174 -0.497076301
-3.280901077 -3.261677029 -3.132144827 -2.80218231 -1.462678192 -1.455614327 -1.381225493 -0.804694134 -0.595813698 -0.588995742 -0.515729362 -0.502311164 -0.498661564
-3.281892848 -3.257933891 -3.132013061 -2.799974005 -1.462827581 -1.455013516 -1.379450173 -0.805286811 -0.59398117 -0.587498324 -0.515907219 -0.504060456 -0.498480182
-3.281918334 -3.253871912 -3.131924945 -2.798041704 -1.46347611 -1.455115459 -1.377655603 -0.804694948 -0.591001518 -0.584488306 -0.515483994 -0.505556789 -0.498732056
-3.281142377 -3.249629634 -3.131910305 -2.796394626 -1.464085596 -1.456420107 -1.375905769 -0.802914476 -0.587228556 -0.580579782 -0.514662489 -0.50663776 -0.49969319
-3.279775912 -3.245367294 -3.131898646 -2.794977461 -1.464547049 -1.457530089 -1.374213413 -0.800217335 -0.58302505 -0.576381698 -0.513655263 -0.507452217 -0.500681708
-3.277845238 -3.240400845 -3.132055898 -2.793764181 -1.465394583 -1.457856251 -1.372648485 -0.796175689 -0.578712551 -0.572263054 -0.512550704 -0.508645705 -0.501674836
-5.324143596 -4.618121789 -1.207978612 1.723115297 3.054825956 3.254478145 3.374993576 4.130182637 4.463260911 4.880840131 5.235730873 5.420079468 6.031304125
-5.976992294 -5.102666468 -2.205955419 1.352473064 2.254750148 2.390033704 2.729270559 3.13346737 3.432160614 3.710263075 4.059222166 4.473097561 4.579237727
-6.420746639 -4.856181132 -2.523113835 0.793525181 1.4966503 1.809416235 2.061221294 2.262211752 2.400454897 2.854586783 3.200649457 3.273196546 3.72479749
-6.458231972 -4.389850292 -2.341385382 0.172134459 0.785810619 1.295683702 1.574838124 1.823631809 2.301629114 2.500342672 2.580039301 2.79723267 3.230842368
-6.212340127 -3.875285951 -1.947181931 -0.286078115 0.349225064 0.819953264 0.878548583 1.321704828 1.620685463 2.193459314 2.408962497 2.712933441 2.768271747
-5.806706088 -3.39660243 -1.415500447 -0.590795735 0.110112675 0.386415414 0.461646088 1.089073658 1.395589642 1.585283989 2.03393402 2.150107129 2.742902674
-5.294894468 -2.910835795 -0.978910554 -0.708819536 -0.00356989 0.234158412 0.372178422 0.923146041 1.126213308 1.48338366 1.591661639 1.851190479 2.338580333
-4.768428325 -2.452509891 -1.163434295 -0.532884462 -0.08267113 0.107491719 0.412710918 0.736630352 0.913183318 1.261598806 1.487231181 1.76583739 1.984932152
-4.274423858 -2.043288882 -1.304783166 -0.509389669 -0.110964004 -0.011001127 0.33691251 0.605561419 0.788142556 1.016261681 1.276315959 1.496108594 1.814538852
-3.793386439 -1.794427687 -1.48390693 -0.741169781 -0.284767773 -0.130572776 0.352126362 0.416768288 0.710756446 0.878412207 1.10762125 1.346351626 1.564070163
-3.342543558 -1.676326886 -1.447774776 -0.993574024 -0.539255333 -0.234796909 0.062128607 0.282760913 0.565250702 0.728097537 1.00537795 1.275946146 1.418455698
-2.997343872 -1.734268254 -1.309874061 -1.21579105 -0.844953879 -0.455882805 -0.188754631 0.400816437 0.430178081 0.681923493 0.921094717 1.250871785 1.442469422
-2.716335504 -1.77887249 -1.479676582 -1.12675664 -1.017125211 -0.527622216 -0.358130945 0.253387339 0.29160308 0.494414948 0.682416668 1.237179481 1.311065922
-2.54055497 -1.817201019 -1.614485942 -1.322278255 -1.001087142 -0.647910174 -0.416688035 0.226876563 0.295874368 0.472703067 0.564946772 0.771548141 1.268928372
-2.412383811 -1.837708838 -1.715728252 -1.478201396 -0.896799024 -0.690130146 -0.449191465 0.246645299 0.308328991 0.437680082 0.537481369 0.603441771 1.292131706
-2.334581254 -1.848380821 -1.780194219 -1.592121194 -0.829279658 -0.70872871 -0.544753457 0.226650988 0.328996502 0.423996183 0.49118315 0.503968816 1.311971747
-2.293666745 -1.853085093 -1.821103035 -1.674117225 -0.805212794 -0.712825936 -0.625918493 0.198155856 0.313947222 0.365836289 0.421281147 0.433882177 1.328421654
-2.272399778 -1.855458242 -1.845075277 -1.731956922 -0.79727591 -0.710593772 -0.678918084 0.182445304 0.262803204 0.274995651 0.34647912 0.3597097 1.348440636
-2.256061846 -1.925722738 -1.861344073 -1.833648756 -0.838717756 -0.746489505 -0.728876205 0.187865615 0.210643014 0.249486949 0.254722082 0.289046923 0.547752631
-2.24874204 -1.937375376 -1.88155962 -1.828658719 -0.834517774 -0.743031861 -0.733182468 0.1963236 0.205748412 0.229909899 0.237452297 0.2580767 0.536645494
-2.242554719 -1.939961899 -1.885517217 -1.856912551 -0.826160648 -0.758575942 -0.738356598 0.194849498 0.19991057 0.22497978 0.227063639 0.243190637 0.615664583
-2.238319762 -1.984112273 -1.910264874 -1.866870935 -0.8140208 -0.774622416 -0.734292721 0.19600042 0.197240541 0.215149366 0.223592438 0.237795269 0.588520733
-2.234943997 -1.986296177 -1.915491602 -1.868878066 -0.80495848 -0.784417584 -0.730536298 0.19406839 0.196095042 0.210182374 0.223765958 0.235854292 0.583728345
-2.232160367 -1.986852795 -1.917873155 -1.869735089 -0.798807761 -0.790756734 -0.727223433 0.190625387 0.195269741 0.209406688 0.225509827 0.23517594 0.581575621
-2.229741128 -1.985214121 -1.91941558 -1.869825102 -0.797879432 -0.791431019 -0.72429909 0.187753641 0.194672454 0.210416354 0.227666076 0.234999167 0.579987376
-2.227538245 -1.981430586 -1.920650279 -1.869408385 -0.800526958 -0.788127373 -0.721687895 0.185845199 0.19427092 0.212059637 0.229726076 0.23500947 0.578500261
-2.225471738 -1.975547466 -1.921532245 -1.868464602 -0.802782981 -0.785047405 -0.719319898 0.184774531 0.194126953 0.213927952 0.231547487 0.23508918 0.577032938
-2.223522628 -1.968469503 -1.921475038 -1.866684131 -0.804568875 -0.782432956 -0.717158768 0.18432582 0.19431918 0.215824736 0.233164471 0.235226098 0.575605741
-2.221723178 -1.962669889 -1.920131076 -1.863639679 -0.806059243 -0.780273182 -0.715217792 0.184290574 0.194870104 0.217597073 0.234620136 0.235449233 0.573381711
-2.220126258 -1.95986945 -1.919496375 -1.861976605 -0.807328375 -0.778519823 -0.713527334 0.184497984 0.195769693 0.219147902 0.235703276 0.236089899 0.568542148
-2.21873512 -1.960656523 -1.921132337 -1.864114146 -0.80845598 -0.777183995 -0.712066517 0.184720848 0.196962368 0.220404562 0.236200246 0.237413255 0.563570276
-5.604287621 -4.48674269 -1.342007677 0.367657158 1.445856574 1.86900197 2.346408768 2.836808098 3.38232504 3.65538351 4.110199171 4.246151048 5.143753954
-5.80059414 -4.944178493 -2.10058389 0.313942071 1.436426339 1.823698234 1.965199748 2.141672732 2.586832855 2.925736228 2.987696467 3.376020865 3.733236496
-5.894285918 -4.665806264 -2.306500941 0.458418899 0.999994241 1.412065034 1.715691922 1.963547518 2.068686694 2.519319996 2.789954346 2.827997382 3.056101323
-5.800090933 -4.10434696 -2.12685689 0.147480882 0.851258868 1.226855892 1.565658678 1.588261202 1.806655922 2.170250015 2.343035985 2.535710527 2.71878511
-5.497004396 -3.475235168 -1.746981529 -0.003393388 0.539821711 0.946334192 1.177400434 1.492516472 1.785193475 2.190001128 2.284795296 2.640929142 2.678617547
-5.055935535 -2.89079946 -1.25227919 -0.162341189 0.421048252 0.733964661 0.766860949 1.407032431 1.58794968 1.948759602 2.270842171 2.504462943 2.883672695
-4.534098292 -2.369891359 -0.695343589 -0.248365038 0.40455361 0.581239427 0.772898338 1.31247902 1.678938895 1.795561256 1.96930348 2.232036464 2.718712991
-3.989254822 -1.899262662 -0.485386519 -0.085792852 0.311167659 0.621461486 0.810810149 1.276104753 1.353084448 1.689459861 1.904116595 2.105074246 2.306305461
-3.492771469 -1.503259761 -0.566065972 0.017941088 0.400451232 0.542433991 0.968228539 1.163561723 1.313383761 1.414558562 1.767561739 1.893469826 2.216684881
-3.040722899 -1.137442993 -0.584357082 -0.007910585 0.403449051 0.440952278 0.968387418 1.027853858 1.319347676 1.448967722 1.528741621 1.721562028 2.001282827
-2.636119131 -0.876188177 -0.643150863 -0.174917818 0.282398963 0.425383796 0.738416246 1.013809093 1.231778419 1.360493996 1.419571373 1.528044832 1.806816969
-2.290342222 -0.799115487 -0.602219273 -0.369507579 0.099387009 0.247933138 0.469242169 0.94838877 1.13397125 1.203061508 1.285684106 1.422201005 1.553109433
-2.03167637 -0.81178728 -0.538791982 -0.447966527 -0.100973627 0.10747518 0.285376718 0.959854604 1.021347154 1.151907458 1.231428941 1.366010014 1.43285645
-1.895507866 -0.83024974 -0.645637884 -0.354741895 -0.249310176 0.042047808 0.171934098 0.913918878 0.938063554 1.060659862 1.156804229 1.35797661 1.386679152
-1.818424601 -0.82427254 -0.716973048 -0.425210818 -0.303890962 0.031402666 0.08561147 0.875862015 0.909418761 1.009185344 1.116611451 1.368229435 1.389997981
-1.771023721 -0.809768762 -0.754060914 -0.552678411 -0.272012744 -0.00360134 0.040252696 0.878956896 0.917612129 0.974322051 1.091961942 1.383626296 1.428902377
-1.754246026 -0.812584385 -0.784053464 -0.634013442 -0.188358519 -0.078638703 0.071074614 0.911670446 0.995487346 1.062029039 1.100522682 1.114495057 1.379857672
-1.74423667 -0.811795143 -0.799233968 -0.688807332 -0.164895719 -0.066529763 0.036066812 0.914824703 0.957999302 1.029797275 1.06458872 1.07408755 1.392550342
-1.737658659 -0.82125005 -0.798130493 -0.726563789 -0.130968346 -0.019942526 0.013413589 0.91205734 0.930263588 0.952329286 0.989595551 1.042626863 1.404951283
-1.734121847 -0.82665328 -0.793161061 -0.750527355 -0.120631201 -0.011649114 0.002990769 0.887142129 0.906211636 0.925684846 0.946967538 1.021406259 1.416676854
-1.730194616 -0.827790645 -0.792724281 -0.76579272 -0.163068885 -0.084503657 -0.041370269 0.869144647 0.887545833 0.903319556 0.921381295 0.998485164 1.423002719
-1.725590659 -0.829196695 -0.800243905 -0.771412308 -0.170801071 -0.109178924 -0.070342851 0.858308363 0.875696629 0.895392704 0.906447514 0.975200764 1.426636865
-1.722084755 -0.829032122 -0.805500457 -0.770928622 -0.169703019 -0.114152151 -0.093088799 0.851550326 0.871168045 0.89126457 0.900629193 0.958569205 1.43133219
-1.719249611 -0.828352685 -0.808083455 -0.769874763 -0.16484041 -0.114132901 -0.106209302 0.84706702 0.870250019 0.892660587 0.898711261 0.947077885 1.436275052
-1.716731953 -0.82731645 -0.809509839 -0.768277301 -0.158468725 -0.114283646 -0.11187715 0.8442232 0.871116803 0.896435447 0.898760606 0.939748861 1.44072013
-1.714330879 -0.826114557 -0.810268986 -0.766539938 -0.152421575 -0.117848656 -0.109933191 0.842678064 0.872682002 0.899726078 0.900842567 0.935550235 1.44431659
-1.711861211 -0.824920798 -0.810473413 -0.764852462 -0.147495252 -0.119268803 -0.107421769 0.842191397 0.874535405 0.901512515 0.904639659 0.9335976 1.447139804
-1.709304511 -0.823615336 -0.81024594 -0.763283739 -0.143618721 -0.119346616 -0.104685043 0.842545214 0.876527082 0.903774502 0.907899111 0.933027968 1.449376577
-1.706686267 -0.822063422 -0.809685798 -0.761831056 -0.140531432 -0.118596687 -0.101817365 0.843490081 0.878571357 0.906388951 0.910650749 0.933359824 1.451254382
-1.704110047 -0.820345038 -0.80887568 -0.760512038 -0.138003743 -0.117463117 -0.098975172 0.844702005 0.88051369 0.909097208 0.912969673 0.934176992 1.452887091
-1.701716564 -0.818580563 -0.807977988 -0.759362472 -0.135777544 -0.116368048 -0.096341744 0.845936161 0.882270302 0.911692678 0.91497355 0.935056789 1.454415145
-5.710863483 -4.255515942 -1.427115399 -0.55720808 0.253405504 0.765770759 1.587182128 2.043875865 2.47325386 2.802479462 3.212981532 3.339432681 4.442542157
-5.64471004 -4.592074906 -1.894361553 -0.484230175 0.658803123 0.86245412 1.637825922 1.69768983 1.9756955 2.191486616 2.324971264 2.525501352 3.393057484
-5.439727282 -4.315063177 -1.979378177 -0.094722592 0.607177318 1.106534585 1.422900776 1.640849226 1.781861632 2.064484543 2.389049795 2.596309994 2.702563761
-5.200550636 -3.73335823 -1.780299144 0.156953412 0.641894204 0.952564079 1.279292358 1.526051529 1.808007204 1.918268183 2.239882792 2.362059672 2.584897843
-4.844016612 -3.048209717 -1.382782016 0.103775964 0.697752526 1.067161958 1.329376281 1.45159166 1.75725008 1.905582562 2.21479352 2.331512402 2.612693204
-4.394628039 -2.41041545 -0.933085175 0.099626141 0.734388427 1.004243838 1.083314442 1.668017207 1.776721121 2.101108786 2.402455792 2.629406914 2.681381385
-3.881830342 -1.838507027 -0.457461018 0.118791083 0.764540941 0.899612206 1.054132823 1.566078649 1.903386458 2.130137491 2.368673199 2.627075248 2.920409184
-3.331458653 -1.339535026 -0.045128048 0.244768307 0.842136359 1.00297308 1.278290555 1.651395136 1.797485966 2.129064924 2.371265416 2.405627943 2.741285691
-2.832757506 -0.94852623 0.055802471 0.497363964 0.753311798 1.039042875 1.363117392 1.595491265 1.783007402 1.901081091 2.173911545 2.289097492 2.621165829
-2.40442605 -0.599313637 0.028010905 0.526193935 0.850479657 0.973386674 1.48710077 1.541246944 1.738306646 1.849028807 2.017962918 2.051948583 2.328429179
-2.05805782 -0.338150191 0.072480121 0.451971299 0.822944033 0.865339964 1.263888177 1.614026929 1.685905968 1.748522598 1.864292546 1.925188894 2.091149046
-1.758710896 -0.069845338 0.119306218 0.411617474 0.767843773 0.800580099 1.079872251 1.535378194 1.60908 1.676468684 1.736966209 1.816705675 1.968881069
-1.526538196 -0.031301808 0.147524804 0.260425718 0.665220628 0.698173039 0.864610098 1.521857783 1.544957548 1.556993013 1.694756811 1.709880379 1.87205103
-1.36672063 -0.024928496 0.166204706 0.237045069 0.525490639 0.629962036 0.774832808 1.47774645 1.490813542 1.533366997 1.616348835 1.644878129 1.795273323
-1.268159193 -0.010268279 0.113766613 0.308313808 0.423200163 0.598344369 0.688321206 1.4734166 1.502382132 1.556143039 1.580429785 1.655785447 1.760354992
-1.304217059 -0.001907086 0.069523785 0.329096005 0.358628458 0.510613523 0.665789717 1.469651772 1.499106141 1.540669721 1.567471684 1.665246861 1.93467471
-1.292006447 0.014264918 0.045934641 0.21657358 0.425371595 0.485689636 0.612410011 1.455587486 1.506316684 1.512576666 1.545586826 1.673719486 1.850372498
-1.278798641 0.021170446 0.033696375 0.156661683 0.469659429 0.482085584 0.570564462 1.446112244 1.490102113 1.512687827 1.544964055 1.677087931 1.779837149
-1.264910314 0.020572076 0.027353429 0.141546791 0.461518931 0.516038172 0.544014915 1.438834734 1.487115411 1.504866442 1.556903271 1.674561055 1.74054369
-1.245985317 0.01652067 0.02751773 0.15648491 0.459568736 0.526561308 0.55507569 1.434847855 1.507641396 1.572429729 1.601646594 1.654046729 1.783274459
-1.274259754 -0.007424731 -0.004579284 0.028737517 0.415963863 0.443124252 0.474243594 1.434550161 1.438184307 1.490771789 1.529717667 1.553213273 1.606409158
-1.173821869 0.013195063 0.050021294 0.055248293 0.463181464 0.483291544 0.496962972 1.431321888 1.475024094 1.536459979 1.579590656 1.628923295 1.645241977
-1.23920071 0.013635368 0.03383492 0.059313255 0.466032603 0.472272793 0.488421481 1.432147189 1.473933362 1.49532857 1.571586805 1.609638787 1.622797248
-1.245365799 0.014222352 0.024558141 0.063412921 0.468824638 0.470591282 0.482996019 1.432857805 1.4741161 1.488399183 1.569431098 1.60100891 1.606389908
-1.245610081 0.014862475 0.019847632 0.066398268 0.470521875 0.472272793 0.479413115 1.433547545 1.474795537 1.487203526 1.564104596 1.595530036 1.598170242
-1.244896483 0.014938119 0.017693552 0.068508155 0.47147108 0.474487334 0.477193152 1.433790201 1.475502628 1.486639317 1.555799796 1.589327804 1.597939515
-1.244065759 0.013632115 0.017814474 0.069410455 0.471580614 0.476061209 0.47620138 1.433818397 1.476029422 1.485571631 1.546718227 1.585215666 1.598033324
-1.242384248 0.012632752 0.019711799 0.068124514 0.470670993 0.475283083 0.47805614 1.43562327 1.476303257 1.485420615 1.540379348 1.5833159 1.598359757
-1.238472471 0.013021272 0.023197912 0.06383723 0.470408816 0.47265074 0.481227748 1.439873952 1.475571493 1.487846361 1.53306388 1.587655782 1.600803398
-1.236043742 0.01479605 0.025148649 0.064260726 0.471468369 0.473804644 0.483495429 1.442442581 1.476995437 1.490616435 1.532840203 1.590227122 1.602755491
-1.233728072 0.016419541 0.026909328 0.064782097 0.471849569 0.475649372 0.485624024 1.445016903 1.478355937 1.493296767 1.532549287 1.592645277 1.604867004
-5.666933532 -3.9640186 -1.626178706 -1.002930514 -0.502827655 0.036491664 0.867200688 1.616751183 1.809527125 2.171414493 2.553820254 2.728106624 3.755191575
-5.426395844 -4.140194704 -1.679352088 -0.944709075 -0.070237655 0.182412227 1.121639988 1.409270288 1.609242404 1.747493683 1.846255751 1.978752152 3.150845063
-5.096040468 -3.846458962 -1.622143297 -0.509601146 0.326157834 0.763178001 0.974605918 1.289603746 1.549117674 1.681440556 1.938322141 2.115972617 2.59182235
-4.664823982 -3.275739689 -1.360046099 0.065781461 0.459577141 0.893393164 1.176739705 1.575079695 1.593571165 1.891572772 2.211252369 2.354825541 2.5040183
-4.267571199 -2.59619558 -0.95271618 0.25310537 0.739176477 1.017649022 1.237557427 1.431383704 1.884733398 1.983992165 2.147746452 2.314646049 2.579010114
-3.801715911 -1.926402717 -0.5150464 0.351702324 0.956454709 1.232913073 1.292461935 1.641456273 1.923181763 2.139263796 2.364774707 2.491033901 2.712799776
-3.291857468 -1.333065737 -0.072552782 0.515057245 1.119193094 1.14595954 1.35786084 1.920686609 2.110405357 2.378753861 2.66470021 2.785445012 2.861778619
-2.760756189 -0.848701355 0.292995844 0.496505585 1.111090553 1.279963661 1.508137824 1.886920284 2.056837491 2.500847234 2.579812099 2.933422051 3.141940808
-2.280381126 -0.419818433 0.527701384 0.826205926 1.153107724 1.369052567 1.704826899 1.8544906 2.019982792 2.223704823 2.523757754 2.716044317 2.941374931
-1.878830215 -0.068178197 0.567223401 1.07496572 1.137853474 1.331116355 1.816463832 1.911691528 2.003844136 2.235979149 2.313642619 2.447710454 2.574884691
-1.556893782 0.221018387 0.592546924 0.945180559 1.216832438 1.38196051 1.658261623 1.987117141 2.053965474 2.109817831 2.121544758 2.370941694 2.38675717
-1.334782494 0.419423134 0.637690426 0.897489305 1.167803187 1.317182208 1.507906826 1.845369175 1.970271393 2.079083486 2.21735049 2.255350145 2.305979841
-1.14841999 0.531631869 0.731959156 0.857579853 1.167334142 1.241685561 1.410647598 1.847116841 1.872905613 2.060264498 2.08617609 2.206610455 2.245672103
-1.004191782 0.610720366 0.825043075 0.838048893 1.108110087 1.140127662 1.323564196 1.73890339 1.805851768 1.992201529 2.008127082 2.128491768 2.237205172
-0.921280979 0.607010848 0.733037145 0.836993136 0.963340987 1.13585041 1.307389209 1.685584415 1.784771606 1.918453903 1.9555133 2.036657731 2.201324893
-0.900417174 0.617906779 0.68688696 0.83572997 0.873895282 1.115054115 1.25930591 1.686100093 1.696335566 1.844070763 1.912682758 1.980023723 2.180894344
-0.881098233 0.628111344 0.668253963 0.783443435 0.911880296 1.10489049 1.204536422 1.68862724 1.703231605 1.853512927 1.902495002 1.950300941 2.157457843
-0.835290478 0.633578831 0.655846516 0.741187675 0.93812049 1.090629638 1.163176998 1.697883955 1.710406088 1.878699533 1.91245908 1.942589904 2.153123383
-0.802224737 0.636452474 0.646673035 0.714188605 0.951565801 1.066961869 1.132501487 1.707095393 1.715148318 1.87867215 1.915946819 1.931709698 2.146077142
-0.878052155 0.639018391 0.641544996 0.697794279 0.957657957 1.038539398 1.109141172 1.715847818 1.722406579 1.859901693 1.899640066 1.920932519 2.071467884
-0.884830526 0.637568963 0.641153764 0.687247826 0.962862724 1.015212973 1.084998122 1.723284478 1.728384863 1.847819323 1.8921584 1.919478481 2.056621134
-0.883946933 0.635376925 0.640414409 0.682053633 0.967004415 0.998507939 1.05996226 1.729511112 1.732864103 1.83594599 1.887835599 1.918991542 2.05191415
-0.881798275 0.635453382 0.640000674 0.680326031 0.970834854 0.988962205 1.038173651 1.734859033 1.73712319 1.827244807 1.887841021 1.919385214 2.051643026
-0.878998378 0.63642021 0.639964072 0.680558926 0.974326932 0.984618799 1.020516972 1.739628918 1.741154532 1.819953198 1.889017428 1.920365056 2.052927069
-0.875880723 0.636885188 0.640517978 0.680037013 0.980505305 0.982910175 1.049434787 1.742236588 1.743817512 1.816427231 1.887912056 1.92060473 2.088819006
-0.873158638 0.640670892 0.668281347 0.731960241 0.983356445 0.993668918 1.004191511 1.746078144 1.747464943 1.807752889 1.891027813 1.922240963 2.18139999
-0.871435645 0.633749097 0.641460134 0.681142656 0.981207245 0.982969822 1.006470309 1.747021656 1.748316544 1.798614926 1.890247247 1.921872777 2.066714267
-5.500004112 -3.639739926 -1.873185413 -1.298241486 -0.801370696 -0.2259157 0.382131655 1.320623585 1.475796526 1.738740173 2.0854671 2.349456201 3.095592432
-5.169082629 -3.657660681 -1.539079037 -1.046217629 -0.503698505 -0.155523776 0.767332705 1.248697641 1.375665553 1.523473682 1.623565613 1.76073809 2.919997617
-4.721720709 -3.348301147 -1.250685523 -0.672192853 -0.008873617 0.346999678 0.908136887 1.105549592 1.331118524 1.522122129 1.70340404 1.88807473 2.572877018
-4.219867474 -2.780364419 -0.91421142 -0.086526513 0.314242205 0.899504841 0.987271476 1.294998029 1.554119641 1.803475366 2.035782814 2.093880892 2.428566389
-3.759755676 -2.114959427 -0.494732706 0.379201076 0.677606386 1.017505598 1.197920183 1.498541661 1.830437563 2.023521502 2.194193247 2.410062718 2.639195304
-3.293522983 -1.459997589 -0.059896714 0.552939233 1.02354624 1.319643743 1.408843268 1.510397914 2.127972294 2.338253629 2.454252948 2.52469747 2.779072785
-2.791625013 -0.898108824 0.327670164 0.77348261 1.217449516 1.435437008 1.498185675 2.045687787 2.274042247 2.420298191 2.768975585 2.794297211 2.828442025
-2.274237185 -0.406064584 0.642166683 0.856317228 1.392390108 1.480196869 1.732944626 2.066507399 2.263647895 2.588019836 2.763432454 2.915849149 3.319271087
-1.821818531 0.042184454 0.930144565 1.119878224 1.437337316 1.637693072 1.916232584 2.096778123 2.290345476 2.458191024 2.65271436 2.962164991 3.191293781
-1.44092266 0.403018506 0.959293648 1.33391571 1.443447095 1.659368351 2.069859576 2.121320538 2.13610493 2.53906894 2.58184336 2.723959782 2.799917882
-1.166545985 0.711744151 0.955166599 1.429611637 1.52393161 1.70097504 1.905594492 2.255768761 2.316918339 2.342057498 2.408438414 2.557969265 2.863578069
-0.989785338 0.921208046 1.046484415 1.313036451 1.491913493 1.647442962 1.817140287 2.103917631 2.206369968 2.363105397 2.388306644 2.430516855 2.789209569
-0.819787878 0.995879392 1.177178926 1.227082009 1.492811997 1.554436314 1.795368758 2.013742602 2.080350991 2.268235856 2.303888933 2.405130972 2.726002431
-0.72214257 1.008074007 1.250194788 1.269771568 1.46783985 1.504640324 1.8123601 1.928460005 2.021245687 2.185410456 2.298998669 2.452528599 2.669234216
-0.728559804 1.04801247 1.192252336 1.356318687 1.414205016 1.527606967 1.687233662 1.896791367 1.923505485 2.065859955 2.276107128 2.426386552 2.650860685
-0.682663662 1.047712878 1.161603666 1.31168056 1.369180809 1.551455305 1.621291967 1.889084125 1.894891058 2.019500462 2.246306533 2.343305753 2.640912875
-0.641206362 1.050085213 1.093821039 1.264760654 1.344184532 1.543415665 1.564892211 1.888471113 1.927780569 1.998259252 2.226777743 2.290080045 2.617403441
-0.627564487 1.051786787 1.080448661 1.204925485 1.363667774 1.526520031 1.540672162 1.893412619 1.91188484 1.988510447 2.217375162 2.263469767 2.595087767
-0.623309738 1.049582278 1.076013886 1.144491674 1.37784783 1.510296513 1.530238768 1.875799862 1.91254584 1.982049562 2.212750058 2.250591106 2.572939648
-0.618854357 1.049364837 1.07463034 1.121846856 1.388315385 1.50770023 1.514556413 1.879650907 1.902787816 1.979186221 2.21060384 2.243931758 2.577377405
-0.615172222 1.052006669 1.075050311 1.10917452 1.397898805 1.487137101 1.57191378 1.882481713 1.903042944 1.975504357 2.210100092 2.241655401 2.621131667
-0.611300843 1.056856264 1.075886729 1.103019192 1.401477371 1.443585911 1.462232464 1.897956115 1.908260454 1.959386307 2.211093761 2.243420689 2.540117105
-0.607864346 1.061704503 1.075231693 1.101957741 1.405562668 1.42077408 1.442105574 1.906388072 1.913325593 1.953977925 2.212590095 2.253936234 2.529702961
-0.604414022 1.066271858 1.074698934 1.10481105 1.40911873 1.414761634 1.425442835 1.908128417 1.913627625 1.95079276 2.2153702 2.242873561 2.528582134
-0.601123932 1.069426115 1.074345931 1.108647726 1.409474445 1.413520157 1.41580519 1.9124157 1.916730368 1.948009944 2.218463996 2.243992219 2.530413577
-0.598007904 1.070807491 1.075330111 1.111921277 1.407573865 1.409663689 1.417441694 1.916009178 1.919913364 1.945836343 2.221592767 2.245757507 2.532723554
-0.595066751 1.071326694 1.077284373 1.114456829 1.406419148 1.408224021 1.420168389 1.919092129 1.923008786 1.944338111 2.224716116 2.247882848 2.53513954
-0.592365 1.071928589 1.079416221 1.116445252 1.406100849 1.408655379 1.422625856 1.921770834 1.925775607 1.943524468 2.227732641 2.250234849 2.537557694
-0.589690633 1.072897858 1.081747616 1.11828998 1.406677801 1.410253384 1.425013917 1.92446418 1.928496336 1.943467532 2.23080773 2.252850382 2.539973952
-0.587348664 1.074064504 1.083980593 1.119893949 1.407725695 1.412159386 1.427071748 1.926812656 1.930786792 1.943866898 2.233488875 2.255366955 2.542061064
-0.585128701 1.075388674 1.086256137 1.121406008 1.409257545 1.414295843 1.428944401 1.929198005 1.932922706 1.944851078 2.236029036 2.257839064 2.544064942
-5.26066181 -3.280616939 -2.032834341 -1.598826091 -1.074723335 -0.326305597 0.001094528 0.960786728 1.304831154 1.468142425 1.735916959 1.983864737 2.54335297
-4.865071017 -3.182025407 -1.544223615 -1.000080458 -0.677378642 -0.115862401 0.577072522 1.066385459 1.227835734 1.327065763 1.533655744 1.657228098 2.474791404
-4.377389433 -2.817941392 -1.044484876 -0.591448872 -0.206761603 0.221662578 0.906926861 1.005603796 1.175857468 1.466583733 1.590595579 1.866755708 2.554251884
-3.873241676 -2.272697743 -0.531472719 -0.119904589 0.255401519 0.786731898 0.902919648 1.19819917 1.54820236 1.695826395 1.856653356 2.059086735 2.53337154
-3.314418781 -1.632858388 -0.06627111 0.46818099 0.640242787 1.080400672 1.201245519 1.537646418 1.737828654 1.971049248 2.31193752 2.487803458 2.740210413
-2.859476234 -1.018478933 0.395446826 0.700141399 1.068482874 1.331401035 1.430029168 1.516906516 2.118987516 2.361349327 2.59413802 2.61101576 2.913272115
-2.360692393 -0.507923159 0.679779716 0.915632381 1.284251758 1.523110104 1.5341012 1.939824439 2.358158197 2.422411061 2.749044988 2.901872165 3.106289358
-1.915849215 -0.036172822 0.967396189 1.257698416 1.50512184 1.679558684 1.792653994 2.244718831 2.409801897 2.606175112 2.784290024 3.145070122 3.269275551
-1.489980107 0.387959736 1.096544751 1.49775757 1.665562992 1.778670774 1.989740808 2.200014279 2.450366385 2.657190888 2.713904607 2.931018808 3.156152586
-1.152956437 0.974812515 1.213871221 1.553341244 1.63990463 1.913818496 2.181489461 2.217174531 2.291221477 2.625572407 2.893511514 2.96936008 3.111685268
-0.932945275 1.27411389 1.28271313 1.609637702 1.666362808 1.922207615 2.067129358 2.26552814 2.307496238 2.46173353 2.582596271 2.720568835 2.983572671
-0.742415325 1.300960859 1.45819353 1.568378052 1.667856972 1.905761233 2.0723184 2.303023505 2.404337392 2.447544255 2.504866376 2.575818171 2.986894211
-0.615025002 1.327523962 1.505549945 1.585254979 1.676020245 1.860030748 2.024517341 2.148881106 2.205848325 2.366620791 2.398952599 2.525886891 2.892942967
-0.552424639 1.330663578 1.439981859 1.604390911 1.67888223 1.709365243 2.030700324 2.117865063 2.142431066 2.336820467 2.425810142 2.460991464 3.034561877
-0.502386265 1.343193845 1.415189196 1.634022595 1.697230004 1.71859078 1.937524494 2.068354025 2.086180428 2.242419971 2.417862684 2.436435221 2.993035712
-0.476525916 1.347264501 1.39344478 1.562332529 1.708481108 1.721950548 1.933001875 2.051605882 2.080504989 2.24525891 2.418046778 2.473322725 2.92891841
-0.43985287 1.305161655 1.375483358 1.467223314 1.650256687 1.716384644 1.901308021 2.034555436 2.075828913 2.167564803 2.399416221 2.441452099 2.569024617
-0.408529643 1.298839585 1.348925406 1.430065499 1.650176976 1.708092316 1.863734302 2.017103184 2.089711276 2.13625215 2.394351082 2.417492871 2.508142367
-0.421459276 1.29294779 1.32823268 1.417279562 1.653068785 1.704772945 1.800067337 2.010766203 2.093919391 2.119026287 2.392302469 2.410651057 2.47385928
-0.44008441 1.288759737 1.317512166 1.417425427 1.658242102 1.701541689 1.740868496 2.012345771 2.068376528 2.144596262 2.392011011 2.408723094 2.450264171
-0.444989585 1.297168648 1.312791355 1.368814249 1.657307809 1.697348214 1.708356662 2.01763784 2.055073016 2.085898188 2.393158408 2.408694084 2.433722083
-0.443886653 1.30488809 1.311440615 1.340024405 1.656707269 1.688073062 1.69806832 2.023266646 2.047017922 2.05128704 2.395026723 2.4089465 2.422699808
-0.441227198 1.309001584 1.311759186 1.328200688 1.658158325 1.678734467 1.697102576 2.028222521 2.0395978 2.044894207 2.397226352 2.408230462 2.416922697
-0.438472849 1.311270892 1.3125609 1.323126602 1.660696045 1.673001821 1.697909983 2.032557523 2.038095773 2.042733078 2.399431133 2.406241496 2.41581624
-0.435989624 1.312923935 1.313575175 1.321008039 1.663433584 1.669761618 1.699552452 2.036373322 2.038955236 2.042005381 2.401699356 2.405126906 2.416649947
-0.433861572 1.314786828 1.315078015 1.320381743 1.665899728 1.668258236 1.701562295 2.039659616 2.040605026 2.042299822 2.404130525 2.405738019 2.418051116
-0.431964246 1.318204346 1.318491466 1.320751827 1.667468723 1.66845697 1.703673808 2.042068011 2.042876231 2.04339218 2.406709185 2.408180575 2.419678944
-0.430171845 1.320684046 1.324996544 1.326033865 1.668004735 1.670067175 1.705733808 2.043958016 2.044970935 2.045367319 2.409724626 2.411672652 2.421394074
-0.428208908 1.321583635 1.33050009 1.337400196 1.668903782 1.671561611 1.707670447 2.046007985 2.04693794 2.047549053 2.413385614 2.415625369 2.423105951
-0.426196354 1.322466144 1.33008039 1.332977079 1.669980144 1.67283996 1.709440616 2.048180772 2.049003091 2.049491657 2.418054911 2.420258065 2.424845212
-0.424791932 1.322527147 1.323520274 1.324046797 1.671267441 1.674007962 1.711006899 2.050324821 2.050859749 2.051293005 2.421520689 2.423583672 2.426584743
-4.969705089 -2.920267928 -2.038769516 -1.678856744 -1.198907075 -0.350100252 -0.004761209 0.679066117 1.183741482 1.374983676 1.434537961 1.797106934 2.195488406
-4.525880523 -2.694883631 -1.500932704 -1.012430156 -0.763272894 0.048066489 0.431752227 0.904050777 1.100144735 1.214312611 1.558776196 1.62848082 2.064270355
-4.039848187 -2.308537896 -0.893202835 -0.412716611 -0.263909933 0.333676645 0.887870097 1.04267919 1.14016806 1.386401792 1.649775713 1.909527416 2.348136099
-3.499797105 -1.780094175 -0.252998276 0.10943866 0.229717943 0.797050877 0.910269006 1.252845839 1.535036036 1.688392717 1.81511255 2.285487205 2.653440159
-2.994929513 -1.179576747 0.293620785 0.596326393 0.75851033 1.089392499 1.187607982 1.552327782 1.743904814 2.013210114 2.406288672 2.784131687 2.807201629
-2.508314802 -0.571008292 0.869738137 0.917809236 1.138488176 1.367328761 1.428988323 1.635140168 2.210322685 2.363510727 2.747738171 2.822032111 3.014570007
-2.000233577 -0.063692992 0.999982311 1.196128867 1.349116549 1.593372431 1.678618968 1.882892466 2.400126837 2.575610219 2.690987851 3.01848097 3.12173719
-1.573439395 0.343242713 1.217181103 1.472659351 1.62166395 1.79053516 1.821288213 2.170360634 2.401654078 2.741314972 2.862161717 3.17070598 3.180719674
-1.211756454 0.957898173 1.368751891 1.635531129 1.791586308 1.852246236 2.081244886 2.304106645 2.452587975 2.547082281 2.92588155 3.190253478 3.391089124
-0.922213103 1.24737293 1.419849004 1.697756527 1.811483013 2.006458584 2.215506847 2.273781426 2.340311731 2.656481357 2.786758608 2.92645796 3.184430006
-0.688473036 1.487420426 1.623146456 1.785311143 1.898546081 2.110316157 2.221627471 2.317262666 2.363645205 2.604409281 2.73279978 2.786698418 2.901374923
-0.559510194 1.49075498 1.661752073 1.738445461 1.825698045 2.042636287 2.147904246 2.3506524 2.403467898 2.474643641 2.660145327 2.769653395 2.877516553
[truncated: 2,509,177 more chars]
